# Supplementary material for: Construction of High-Density Genetic Map in Barley through Restriction-Site Associated DNA Sequencing
Source: PLoS One. 2015 Jul 16;10(7):e0133161. doi: 10.1371/journal.pone.0133161 (PMC4504713; doi:10.1371/journal.pone.0133161)
Supplement: S1 File — The file includes the SNP markers names, NCBI submitted SNP (ss) accession numbers, genetic positions in this map and POPSEQ map, tag sequences, anchored Morex contig and individual BAC, and anchored BAC contig. N/A means that the marker tag cannot be anchored to the database. (XLSX) [file pone.0133161.s001.xlsx]

## Sheet: Sheet1
The details of SNP markers
Markers	NCBI ss accession number	Chr.	Pos. (cM)	POP Chr.	POP cM	Morex_contig	BAC ID	BAC_contig	BAC Chr.	BAC Pos	AcM	Baudin	Tag
LG15_93143190	1751064715	1H	0	#N/A	#N/A	morex_contig_2554847	HVVMRXALLHB0136H07	contig_44778	1	137.305	T	G	GCGACGAAAGTGGCAACGCCGGAGACAAACATCTGCCCCTACAATAAGGCCATGCTAGAACCGATTTGAGCGTTGATGCGAATTCCCATCGA
LG15_83882098	1751064344	1H	0	1	0.212465	morex_contig_2551602	HVVMRXALLEA0275H15	contig_44778	1	137.305	G	A	AAACTGGTCATGAATTTGAAGAAATGTTCATGAATTCCATAAATGTTCACAATTTTAAAGAATTGCACGAAATTGAAAATGTACACGAATTC
LG01_148176241	1751023999	1H	0.19237	#N/A	#N/A	morex_contig_50815	#N/A	#N/A	#N/A	#N/A	A	G	GTTCAACCTGATGCTGAATGTGAATTCAGTCCACACTCACACTCACTAATTCAGTTCAAACTGATGTTTTTTGCAGTTCCTTCGGGCTCGGC
LG01_51892265	1751020176	1H	0.372153	1	0.106232	morex_contig_39267	#N/A	#N/A	#N/A	#N/A	A	C	ACAACATTTTTGAAATGCGTGACTAGGTTTAGAATTCATGAACAATTTTCCACTCAGTAAACATTTTTTGTATCAATGAACCTTTTTCAAAT
LG15_93144094	1751064719	1H	0.567925	#N/A	#N/A	morex_contig_2554847	HVVMRXALLHB0136H07	contig_44778	1	137.305	A	G	CTTCCGTGGGGCCCATGAAGAATTCCCCATGCACCAACATAATAAAGAAATAGTGTCCATGTCAACGTGCACAATGTATATGAAACACATCA
LG01_141133021	1751023716	1H	0.904529	1	0.212465	morex_contig_49842	#N/A	#N/A	#N/A	#N/A	G	A	AATTTTAATATTTATTAAGGAGCATATGCACACTTGGCACACTAATATGAACATATAAAAAAATAGAATTCAATTTATTTTATTTTTACTAT
LG01_13732039	1751019077	1H	1.20116	1	0.106232	morex_contig_8299	#N/A	#N/A	#N/A	#N/A	G	C	TGTATTTTTTTTTAAATGTTAGGGACCCATTTTTCTTTTCGCATCGTGGCCCGGAATTCCTGAAGACGGCCCTGCAGACCAAGGCAAACCAG
LG05_114824501	1751040950	1H	2.79625	1	3.18697	morex_contig_242372	#N/A	#N/A	#N/A	#N/A	G	C	ACGATGCCCTTTTTACTGTAATATATGAATTCAATTTTATTTTCGTTCAAGGAAACAATCTCTCATCTCTACTATTAAAGTAGGATCTGCGA
LG05_20907233	1751038886	1H	3.14034	1	4.53258	morex_contig_180896	#N/A	#N/A	#N/A	#N/A	G	A	AATTCTAGTAATGGAAAGTTCAATTACTGAATAGTTCAACTACTGAAGAATTCTACTACTGGATAGTTCTACTGGATAATTCAATACAAATT
LG03_21804060	1751030078	1H	3.50994	1	4.10765	morex_contig_82991	HVVMRXALLHA0299B01	contig_10548	1	3.8	T	C	CAGCAGTGGCCGAATTCGAAGAGTGTGAATGTGAATGTGCTCAGTTCTGCTATTCGAAGAAGGGCATATGTAGACCAGGACCAATCAAATTT
LG01_50198233	1751020100	1H	3.90114	1	6.01983	morex_contig_39097	HVVMRX83KHA0031M07	contig_43596	1	6.03	T	A	AAAATGAATTCGGGTGAACAGTGAATTTGAAAAATATTTTTAAAATGTTTAGAAAATCTGTTTTTTAGGCAAACTTTGACAAATGTTGGAAG
LG10_76439707	1751049499	1H	4.16172	1	4.95751	morex_contig_1563137	#N/A	#N/A	#N/A	#N/A	G	C	GGCTTCCCCGAATTCTTCGAGATGGCTTTCATGCGGTGCTTTCTGCAATGTTTTCTTCTAGGCTTCTTTGCACTTAGCTTAATTCACTCATC
LG03_21805647	1751030080	1H	4.44611	1	4.10765	morex_contig_82991	HVVMRXALLHA0299B01	contig_10548	1	3.8	T	A	AAGGAAGAAGAGAATGGGTATGTAGACCGGGACCAATCAAACTGTGATTCGAAAGGGTGTTCAGCTGACTGTCTCATGTGGAATTCAGTTTG
LG03_10709592	1751029685	1H	4.66365	1	4.10765	morex_contig_80359	#N/A	#N/A	#N/A	#N/A	G	T	TTTTACCAACTATAGATGTGCACTAATTTAAGGAATTCCTATTTGTGTCCCCCTGATTCCTTAGTTATCCTACGTTTTGCACCGCCCATTTT
LG02_104803603	1751027866	1H	4.91946	1	4.53258	morex_contig_68596	HVVMRXALLHA0299B01	contig_10548	1	3.8	G	C	GTCTGTCTTTTTTCGATAAAGTGGATTTCATTCAACCAATATATGAAGGTGATTTTCGGTAACTAGGAGGAAGATGAATTCCATGCGGTGAT
LG02_91450475	1751027448	1H	5.3059	1	4.95751	morex_contig_66015	#N/A	#N/A	#N/A	#N/A	G	A	TGTTATGGTTTCATTTTTGTGATTAGGTCATAGTTTTGTTGACTGTAAATTTTGAATTCATGTTCATGTTCGTAGCTATTTTGGACAAAGTT
LG04_115275234	1751037401	1H	5.3059	1	4.95751	morex_contig_158429	#N/A	#N/A	#N/A	#N/A	C	A	GAAGCCGTTTACCCCTGCTTTAATTTCTGTATGCAAACCATCAACTGAATCCTGAATTCGACGAGCCAGAAGCAATCAAATTACAAATCTCA
LG02_5522014	1751024286	1H	6.3067	1	4.10765	morex_contig_51818	#N/A	#N/A	#N/A	#N/A	T	C	TTATCTTACTAGTTGCTTATTTCACTAGTTTCATAGAGGTATTTTGGAGGACAAGTGATGCGTAATGTGGGGGGAATGAATTCAATTCTTTC
LG02_5522023	1751024288	1H	6.57068	1	4.10765	morex_contig_51818	#N/A	#N/A	#N/A	#N/A	A	C	TAGTTGCTTATTTCACTAGTTTCATAGAGGTATTTTGGAGGACAAGTGATGCGTAATGTGGGGGGAATGAATTCAATTCTTTCTTCTTTGGA
LG02_5522046	1751024290	1H	7.6123	1	4.10765	morex_contig_51818	#N/A	#N/A	#N/A	#N/A	T	G	ATAGAGGTATTTTGGAGGACAAGTGATGCGTAATGTGGGGGGAATGAATTCAATTCTTTCTTCTTTGGAAAAGAAGATGCTCTTCTTTGGCA
LG04_115275207	1751037399	1H	7.89754	1	4.95751	morex_contig_158429	#N/A	#N/A	#N/A	#N/A	C	A	ATCATCAAAATAAAAAATTCTTGAGAAGAAGCCGTTTACCCCTGCTTTAATTTCTGTATGCAAACCATCAACTGAATCCTGAATTCGACGAG
LG15_133418811	1751065724	1H	8.26765	#N/A	#N/A	morex_contig_2595424	#N/A	#N/A	#N/A	#N/A	G	A	CTGGGAATTCAAGACCTTGAGATTAAAAAACATTGCTCTTCTCAGCAAATGGGTTTACAAACTACTCATTGAGAATGGGGTGTGGCAGGAAA
LG15_87299779	1751064460	1H	8.26765	1	4.10765	morex_contig_2552661	#N/A	#N/A	#N/A	#N/A	A	G	GTATGGCGTGGTGCCCGGGGGTGGTGGAGCGGCTGCGAAAGCAAAAGAGAAATAATGAAGGAGAGAAAATGAGGAGGATGAATTCGTTGTGC
LG10_71659070	1751049327	1H	8.26765	1	4.95751	morex_contig_1562139	#N/A	#N/A	#N/A	#N/A	C	G	TCCGTCATCGCGGCGAGGGACCTCATCGGAGCAGAGAATTCAAACGACCCGCCGGTCAAGCCCACCATCGCAAAGATCCAGATGGGAGGGCA
LG06_34279393	1751042939	1H	8.26765	1	4.10765	morex_contig_281055	#N/A	#N/A	#N/A	#N/A	G	A	CTTGTAATTGCTTCTACAACTGAACTGTATCGCGGTCATTATCGGTCAAGAATTCTTGGGGCATGAATAACTTGCATCACATTACAAACATT
LG06_34279362	1751042941	1H	8.26765	1	4.10765	morex_contig_281055	#N/A	#N/A	#N/A	#N/A	C	G	CCTCCCTGGCGGCTCTGAGGCAAAATACCGGCTTGTAATTGCTTCTACAACTGAACTGTATCGCGGTCATTATCGGTCAAGAATTCTTGGGG
LG03_65024307	1751031484	1H	8.26765	1	4.95751	morex_contig_94283	#N/A	#N/A	#N/A	#N/A	A	G	TTTACACGCGGAATTCGGCCTGGTAAGCATCAATTCAAGCACAAAGGGTTCGGTCAGGGGTTACTGCCTCCAGCAGCTTTTCAAAAGTAGGA
LG02_79598293	1751027116	1H	8.26765	1	4.10765	morex_contig_63749	HVVMRX83KHA0195C16	contig_1476	1	3.79833	T	G	TACTGGAGGTACTATTTCCTTATATTACTATGGCCACTCTCTGTTACACACAGCTTTTATTAGGATATAAGAATTCTGAAATCTGAAGCACA
LG02_55991325	1751026280	1H	8.26765	1	4.95751	morex_contig_59579	HVVMRXALLHA0299B01	contig_10548	1	3.8	T	G	ACATTTCATTTAGTCGATATATCATGCTGATACAACTGCATTGATCGAATTCCCGGCCTCTTTTCATAACACATTGCACACAGCCAACACGT
LG02_55991297	1751026278	1H	8.26765	1	4.95751	morex_contig_59579	HVVMRXALLHA0299B01	contig_10548	1	3.8	A	G	TCTACTGAACTATGTTTTTCTGTAAAGGACATTTCATTTAGTCGATATATCATGCTGATACAACTGCATTGATCGAATTCCCGGCCTCTTTT
LG02_46123495	1751025897	1H	8.26765	1	4.95751	morex_contig_57972	HVVMRX83KHA0195C16	contig_1476	1	3.79833	G	A	GCCTGAATTCCGGGCGCTTACGTGTGGGATCCCATCGTCAGGCCGACGTGGCGGATGTGTCCGGGTGCGTCCTGGCGCCCCAATATCCGTCA
LG01_86623123	1751021529	1H	8.26765	1	4.10765	morex_contig_43069	HVVMRXALLEA0146J16	contig_1476	1	3.79833	C	T	CTTACCGGAGTGGCGATCACACCGAAAGTCGATGTTTATAGCTTCGGCATGGTGCTGTTGGAAATCATATCAGGAAGGAGGAATTCCTCATC
LG15_96555233	1751064807	1H	8.26765	1	4.10765	morex_contig_2556353	HVVMRXALLEA0159K11	contig_10548	1	3.8	C	G	TCGAGATTATAGTGATGATAGAATTCTTGTTTCATAATATTCACCATATATTATAGTAATGCAATGGCATTTCTTTATTTCTGTAGAATGAT
LG10_145293109	1751051949	1H	8.26765	1	4.95751	morex_contig_1580828	HVVMRX83KHA0195C16	contig_1476	1	3.79833	G	A	TTGTCAGATCTCTTGTTAATAGGAATTCTACCTATGTTGTCCCAGGCAACTTCCAACAAACCCTCAGAGTCTAGATGATCAGTCCATGGTGA
LG05_20907212	1751038884	1H	8.26765	1	4.53258	morex_contig_180896	#N/A	#N/A	#N/A	#N/A	T	C	TCTGCTGCATAATTCAATACAAATTCTAGTAATGGAAAGTTCAATTACTGAATAGTTCAACTACTGAAGAATTCTACTACTGGATAGTTCTA
LG01_93512672	1751021827	1H	8.26765	1	4.10765	morex_contig_43888	HVVMRXALLHB0143H21	contig_1476	1	3.79833	G	A	TAGGTCCATCTATACAAGTCTAATTTTGCCTTGCAAGCAACTGGGAGACGGTGATGGCTCACTCTGGATGTCCGAATTCGAGGTCCTCCAAC
LG10_49666609	1751048396	1H	8.58912	1	4.10765	morex_contig_1557897	HVVMRXALLMA0077O05	contig_16392	1	43.3	T	C	GACCTGAAAGAGAAGAATATTAATATTAATGGTCTGGTCAAATATCAGAATTCTTCTTCTTCTCAAAACAGATTGCTGGTTATTGTCGAAAT
LG01_75688425	1751021065	1H	8.79918	1	6.01983	morex_contig_41862	HVVMRXALLHA0762O12	contig_1476	1	3.79833	A	G	AATTTTAAAATTTTAAAAACTGCAAATTTTAAATCAACATATTCAAAAAAACACAAAATGTTTGTGAATTCAAAAACTGCTCGGGTTTTTAT
LG02_58925358	1751026379	1H	9.02573	1	4.95751	morex_contig_60088	#N/A	#N/A	#N/A	#N/A	T	C	TGAGTGGGATATGAATTCAGATTTGTTCCCTTCTCTATCCATCTTGAGTCCATCTGAAATATTGCAGGAAACCAAACACATTTATCTTGTAC
LG05_54263556	1751039648	1H	9.37271	1	4.10765	morex_contig_201574	#N/A	#N/A	#N/A	#N/A	G	A	TGTTTGGAATTCAAAAAATAAATCATGTGGCATCAAGACCTAAGGGTTAATAGGATTGATAGTTTACTATTGTAAAGAAAACAACAAATGGA
LG05_54263528	1751039646	1H	9.37271	1	4.10765	morex_contig_201574	#N/A	#N/A	#N/A	#N/A	A	T	TTAATTATTGTTGTTTATTTTGAATAATTGTTTGGAATTCAAAAAATAAATCATGTGGCATCAAGACCTAAGGGTTAATAGGATTGATAGTT
LG14_43876205	1751061813	1H	9.67394	1	4.95751	morex_contig_2202075	HVVMRX83KHA0066J08	contig_43596	1	6.03	T	C	nnnnnnnTATTATTCACTGATTCTGGGTCCCGGGGCGCTACGAACGGTCCACGAATTCCGGGAACCGGTTACGGGGACCGCGTCAAAATGCG
LG06_112623353	1751044315	1H	9.86461	1	4.95751	morex_contig_355185	#N/A	#N/A	#N/A	#N/A	T	C	CCTCCACATAATAATAGAGATCGACGAATTCAAGCGAAAGAGGTTATTTTTGCTCAAGGCCTACCTCTTCATTATGAAGCACTGGACTAAAA
LG04_44663670	1751035316	1H	10.0483	1	4.10765	morex_contig_136741	HVVMRXALLEA0371H24	contig_44690	3	162.411	C	G	TTGGGTCTTAGAAATACCGAGGTTGAAAGCCTGCCTGAAGCACTCGGGAGGTTACAAAACCTGGAAGTCTTGGATGCTGGGAATTCTAAGCT
LG01_133887768	1751023425	1H	10.465	1	6.01983	morex_contig_48879	HVVMRXALLHA0762O12	contig_1476	1	3.79833	A	G	TCTGTCGGAACGCTCCACAATATGAATTCAACAAGTTTGATACCGCATTTGCTCCCTCCACACTTGATTTGGAAAGCAACAGGTTGCCATCG
LG01_75688415	1751021063	1H	10.7812	1	6.01983	morex_contig_41862	HVVMRXALLHA0762O12	contig_1476	1	3.79833	A	C	ACTTGAAATAAATTTTAAAATTTTAAAAACTGCAAATTTTAAATCAACATATTCAAAAAAACACAAAATGTTTGTGAATTCAAAAACTGCTC
LG04_60145651	1751035839	1H	11.3985	1	8.49858	morex_contig_139342	HVVMRXALLHB0101C04	contig_34159	1	8.29	C	T	TGGACAAAACACCAGGAATTCAATATACCGTGTTGAATTGTAAGCTGGACCTATAGTACATAAAAAAAATACATATGAGAACGACTTAAAAA
LG01_7821621	1751018810	1H	11.3985	1	8.49858	morex_contig_6693	HVVMRXALLEA0031P04	contig_34159	1	8.29	G	A	GATTTCTATCATAAAAAAAAGAAGTAGAGAATTCATAAAGCCTAGAAGACCAAACTCATGAAAAATGAGTTGGGTTCAGCACCAACCAAGTA
LG01_139798189	1751023655	1H	12.0252	1	8.49858	morex_contig_49665	HVVMRXALLEA0031P04	contig_34159	1	8.29	T	G	TGTAGCTCCCGCAAATTTTGGCCAAAAGAGATGGAATTCTCACAGGTAGACATACCACCATACAAACTTATATTTATTGATCATACCATACC
LG04_20595587	1751034476	1H	13.5907	1	8.42776	morex_contig_130793	#N/A	#N/A	#N/A	#N/A	T	C	CAAAACTCTCCAGAATGTATAGAATATGCGAGTTTTGACGAGATTCCCGTAACCGGGCCACGAATTCCCCCAAACGTTTGTATCGCCACATG
LG04_20595599	1751034478	1H	13.9176	1	8.42776	morex_contig_130793	#N/A	#N/A	#N/A	#N/A	G	A	GAATGTATAGAATATGCGAGTTTTGACGAGATTCCCGTAACCGGGCCACGAATTCCCCCAAACGTTTGTATCGCCACATGACCCAAAATCAG
LG05_63520431	1751039845	1H	14.3359	1	9.91501	morex_contig_207590	HVVMRXALLHA0564N06	contig_45790	1	8.8	C	T	GATTTTTTTTAGAATTTTTCGCTTGCCTGAAATTGTCGCAATAGCATTAAACGAATTCTGATATCAGATATGACGGCTAATGATTCACCATA
LG01_85062144	1751021483	1H	14.7516	1	9.91501	morex_contig_42904	HVVMRXALLHA0564N06	contig_45790	1	8.8	C	T	CATCAGAAAATACTACTCACTCCGTTCCGTCCAGAATTACTTGTCGCACGAATTCATAAAATAAATGTATCTAAAATTAAAATACATCTACG
LG04_144953278	1751038302	1H	15.8063	#N/A	#N/A	morex_contig_167392	HVVMRX83KHA0057B10	contig_43755	1	10.7	T	C	CTCCGGAAGACTAGAGCTCGCTGGAGCTGTTTTCGAGGGGAGCTTGGAGGGAATTCGGTCCCCCACTCCGCTTGCGGGGAAGGAACCAACCT
LG04_144953267	1751038300	1H	16.3137	#N/A	#N/A	morex_contig_167392	HVVMRX83KHA0057B10	contig_43755	1	10.7	C	T	CAGCACAAAGACTCCGGAAGACTAGAGCTCGCTGGAGCTGTTTTCGAGGGGAGCTTGGAGGGAATTCGGTCCCCCACTCCGCTTGCGGGGAA
LG04_144953302	1751038303	1H	16.8773	#N/A	#N/A	morex_contig_167392	HVVMRX83KHA0057B10	contig_43755	1	10.7	C	T	AGCTGTTTTCGAGGGGAGCTTGGAGGGAATTCGGTCCCCCACTCCGCTTGCGGGGAAGGAACCAACCTCCTGGGTCCCGAGGACTGAGGCGT
LG02_17865787	1751024755	1H	17.2762	1	12.4646	morex_contig_53570	HVVMRXALLRA0207J19	contig_43755	1	10.7	G	A	AAGGTTGGAAGGCCGAATCAAGGGGCCTTCATATACCGGCCCACAAAATTTGCCGAAATCCGTCCTAAACTCGCCGGAATTCATCACCACAC
LG10_57088731	1751048730	1H	17.6222	1	15.085	morex_contig_1559288	HVVMRX83KHA0080A02	contig_6433	1	12.6211	A	G	CAAATATGCAAGTGATCCTCGTATAAACTATTGTTTATTAATCCGGGAGTCACAGTCTTATTTTATTTGCAGGAATTCATGAAAGTTTACCT
LG10_54518222	1751048612	1H	17.864	1	15.085	morex_contig_1558776	#N/A	#N/A	#N/A	#N/A	A	G	ACAAATGCTTTCCTCCTCTTATGGTTGGTGGGCGATGACTCCACGGGCTCTTGGATCAATGCCGAATTCACAAACGGAACCATGATGCTTCT
LG01_132179587	1751023353	1H	18.2304	#N/A	#N/A	morex_contig_48651	HVVMRX83KHA0057B10	contig_43755	1	10.7	A	G	CTCAAGAAGAGGAAGAAAGAACAGAAACGCGAAGGACAAGGACCGACCAAACGGAGAAAATTCCCCACTAAGAAGTGAATTCCCCATGGTGG
LG02_123543058	1751028456	1H	18.7823	1	11.7564	morex_contig_72362	HVVMRX83KHA0003O15	contig_43755	1	10.7	G	A	GAAGGGATTACAAGTCATGGGATTGAATTCCACATCCTACCACTACAGCACTACTCGCGGAAGAAACTAGAAACAGAGTGCACGCGGACGTG
LG01_96192413	1751021932	1H	18.7823	1	11.7564	morex_contig_44190	HVVMRXALLHA0711N16	contig_16693	1	10.7	A	T	AATACTAATTCATGGATTTTTTAACAATATTCTGAGTATTTTAAATTTCTAGAGTATTATTTTGAATTCATGAACTTTTTAAATTTAAGTAA
LG01_96192399	1751021930	1H	18.7823	1	11.7564	morex_contig_44190	HVVMRXALLHA0711N16	contig_16693	1	10.7	T	A	TTTGAATTCATAAAAATACTAATTCATGGATTTTTTAACAATATTCTGAGTATTTTAAATTTCTAGAGTATTATTTTGAATTCATGAACTTT
LG02_98115320	1751027653	1H	19.3407	1	15.085	morex_contig_67246	HVVMRX83KHA0080A02	contig_6433	1	12.6211	A	G	GCTACTTAGGTTACCCCCTGCTACACGAGATACATTTTCACGAAGAATTTCAGAATTCCTATGGACCAGAATGGCTATTTTCATGAAAGTTT
LG01_132179629	1751023355	1H	19.8932	#N/A	#N/A	morex_contig_48651	HVVMRX83KHA0057B10	contig_43755	1	10.7	C	T	CCGACCAAACGGAGAAAATTCCCCACTAAGAAGTGAATTCCCCATGGTGGATCATTACCCGCTTGATGCTTTTGAAACTAACAGCGGCGACT
LG10_66395065	1751049079	1H	20.6106	#N/A	#N/A	morex_contig_1561096	HVVMRXALLEA0316N06	contig_11470	1	18.5	A	T	CTCCAAAACACAGTGGAATTCAAGGTGAACAGTAGGTAAATTCATACATAATTTCGTACATGATAATCATGGATATCAGTGTCAAAGTGAGA
LG10_145071404	1751051938	1H	20.8821	1	16.4306	morex_contig_1580758	HVVMRXALLEA0102A11	contig_11470	1	18.5	A	G	TTTAAATTAGATCTAACGAATGCGGGACAAACTCCTAACAAAAGATCGCGTACGACCAATTCAAAAGGAATTGGTGGAATTCTTACTTGAAG
LG07_37197620	1751045586	1H	20.8821	1	15.085	morex_contig_442131	#N/A	#N/A	#N/A	#N/A	T	C	ATCCTCGTTAACGTAGATATTATGAATTCCCCGCAACTAAATGATAAATGACAATGCTAAATTTTGCAACTTATCCTGTTACGAGGTCAAAG
LG07_37197565	1751045584	1H	20.8821	1	15.085	morex_contig_442131	#N/A	#N/A	#N/A	#N/A	T	G	AACGGGTGTCTAGCAATTCCGGACATAGGGAGTAATTTTTTTTTTAAATGGTTATATCCTCGTTAACGTAGATATTATGAATTCCCCGCAAC
LG04_31282652	1751034768	1H	20.8821	1	15.085	morex_contig_134866	#N/A	#N/A	#N/A	#N/A	C	T	TAGAGGCATAAGCTAACATATTTTCTCTGCTTGGATCATATGCACTTATGATTGGAATTCTAGCAAGCATCCACAACTGCTAAAGATCATTA
LG02_57431005	1751026330	1H	20.8821	#N/A	#N/A	morex_contig_59830	HVVMRXALLHA0395K20	contig_6661	1	13.4	A	G	CTCTTTTCTACGGAACTACCTTCAATATATTTTATGCATAAATAAAAGTTCTCGGAATTGGACAATTTTTTTTGTGAATTCTTTATGGGAAT
LG10_101910006	1751050419	1H	20.8821	1	16.3598	morex_contig_1568862	#N/A	#N/A	#N/A	#N/A	G	A	CCATCACGGAATCCATCCAGTAGCTAGGTAGCTAGCTAGCCCCGATCACGGAATTCATCGAGGAGCTAGCTTGCTAGCAAGCTCCCATCATG
LG01_131173605	1751023316	1H	20.8821	1	17.2805	morex_contig_48527	#N/A	#N/A	#N/A	#N/A	G	C	AAAGTCCCAAAAGACCCTCCTATAGGGAATTCTTCCTTTAGTCCCAAATACCCCCTTTTAGTCCTTAAACACTAGTGGGAACGGGGCCTTTA
LG05_70665211	1751039988	1H	21.2799	#N/A	#N/A	morex_contig_212315	#N/A	#N/A	#N/A	#N/A	G	A	TTTTGTTAAATAACTCCATCAGATTGGCGTTGATCCTTCACAGAGCCCTTAGTAGAATTCTGCGTGGAGAAAATGGTGGATGCTACAGTGGT
LG03_24992681	1751030204	1H	21.2799	1	15.085	morex_contig_83786	#N/A	#N/A	#N/A	#N/A	A	G	ATTTTAGACAACCTTATGGTTGATTGTACGCGACTATGACACCTAAACCAATCAAAGTCGCTTTAGAATTCAGATCTGTGTTCACCATAAGA
LG01_60635987	1751020532	1H	21.8552	#N/A	#N/A	morex_contig_40191	#N/A	#N/A	#N/A	#N/A	A	G	GTATGAATTCTATAGGAAATTATTTTTCTAGAAACTTTTCTTTAAAGCCCTTTGTGTTGCACGCATATGATCATATTCCTATAATTCATATT
LG01_60635977	1751020530	1H	21.8552	#N/A	#N/A	morex_contig_40191	#N/A	#N/A	#N/A	#N/A	C	T	AGAAAACTTTGTATGAATTCTATAGGAAATTATTTTTCTAGAAACTTTTCTTTAAAGCCCTTTGTGTTGCACGCATATGATCATATTCCTAT
LG01_60635964	1751020528	1H	21.8552	#N/A	#N/A	morex_contig_40191	#N/A	#N/A	#N/A	#N/A	A	G	TTTTATTTTTGCAAGAAAACTTTGTATGAATTCTATAGGAAATTATTTTTCTAGAAACTTTTCTTTAAAGCCCTTTGTGTTGCACGCATATG
LG04_36049027	1751034948	1H	21.8552	1	17.2805	morex_contig_135558	#N/A	#N/A	#N/A	#N/A	G	A	AACGATGACCATATAAACTGGTTCTTTTGTTTCCGCTGGTTTCCGGATATCTCGTACTGGAATTCAAAAAAAACTATGCTCAGGTTCTCTGC
LG06_13463602	1751042186	1H	21.8552	#N/A	#N/A	morex_contig_273568	HVVMRX83KHA0068N02	contig_6661	1	13.4	C	G	GATTTACATGAATTCGCCGATGACTTGTTTGGAACTTTGGATTGCTAGTCCCTGAAGAGGTTGTTTCACGTCTTGACAGTGATACGAATGCG
LG01_71350186	1751020873	1H	22.0771	1	17.2805	morex_contig_41381	#N/A	#N/A	#N/A	#N/A	A	T	AAAATTATAAATTATTGTTTTCCTCGATTTCAAAAATATTTCCCAGTTTGAGAATTATTGGTAGTACCAAAAAATATGAATTCAGAAACTTC
LG01_71350210	1751020875	1H	22.2384	1	17.2805	morex_contig_41381	#N/A	#N/A	#N/A	#N/A	A	G	CGATTTCAAAAATATTTCCCAGTTTGAGAATTATTGGTAGTACCAAAAAATATGAATTCAGAAACTTCATTATATTTAAAATATTATATTGT
LG01_71349952	1751020869	1H	22.7022	1	17.2805	morex_contig_41381	#N/A	#N/A	#N/A	#N/A	A	C	GAGTAAAAATGGATCATGTATTTTAAAAATGTTCACGAAGTAGAAAAAAGTTCATGAATTCAAAAACTGTTCGTAAAAGTTTTACAAACAAA
LG01_71349927	1751020867	1H	22.7022	1	17.2805	morex_contig_41381	#N/A	#N/A	#N/A	#N/A	A	T	TGTACCTTTGAAAAACATAATTGTGGAGTAAAAATGGATCATGTATTTTAAAAATGTTCACGAAGTAGAAAAAAGTTCATGAATTCAAAAAC
LG04_36364449	1751034966	1H	23.1577	1	18.8197	morex_contig_135603	#N/A	#N/A	#N/A	#N/A	T	A	CGTTACTGTGAGAAATTATTGAGCTTGCATGAATTCTTGAAGCCTGATTGTGTACCTGCCGTGAAGACCATTGAGGTTTCCAATTGTGAAAA
LG02_27464327	1751025148	1H	23.6467	1	17.7762	morex_contig_55033	#N/A	#N/A	#N/A	#N/A	T	C	GAACCAGAACTTGACTTGCTGGGCACTCATGCCAAGCCTCTCGCCAAGGGTCTTCCGGAGTTTCTCATTTGGATAAGGGAATTCCTGGAAGA
LG02_27464351	1751025150	1H	23.8697	1	17.7762	morex_contig_55033	#N/A	#N/A	#N/A	#N/A	C	T	ACTCATGCCAAGCCTCTCGCCAAGGGTCTTCCGGAGTTTCTCATTTGGATAAGGGAATTCCTGGAAGACACTACATATCACGTTAATGAAAA
LG10_86547367	1751049790	1H	24.1898	1	17.2805	morex_contig_1565325	#N/A	#N/A	#N/A	#N/A	G	T	TAAGCTAATTTTGAAATCTTATTTTTTAAGAAAATTTACTTTTTGGAATTCTGAATATTTCTGATTTCTATTTATATTCTTTGTTTTTTGAA
LG04_36049009	1751034946	1H	24.1898	1	17.2805	morex_contig_135558	#N/A	#N/A	#N/A	#N/A	T	C	ATCCAGTTGAATTTTTCAAACGATGACCATATAAACTGGTTCTTTTGTTTCCGCTGGTTTCCGGATATCTCGTACTGGAATTCAAAAAAAAC
LG02_27464401	1751025154	1H	24.1898	1	17.7762	morex_contig_55033	#N/A	#N/A	#N/A	#N/A	C	A	AAGGGAATTCCTGGAAGACACTACATATCACGTTAATGAAAATGAATTAGTACACATCATCTTCGATATGTAAGAAACATTGATTGAGTATG
LG02_27464368	1751025152	1H	24.1898	1	17.7762	morex_contig_55033	#N/A	#N/A	#N/A	#N/A	C	T	CGCCAAGGGTCTTCCGGAGTTTCTCATTTGGATAAGGGAATTCCTGGAAGACACTACATATCACGTTAATGAAAATGAATTAGTACACATCA
LG05_120416902	1751041133	1H	24.45	1	17.2805	morex_contig_244585	#N/A	#N/A	#N/A	#N/A	C	T	TATATTTCGAAAACTACTTGATTTCATCAACATTTTTGAATTTTTCGAAAATTTATGAAAACACAAAATTACATGAATTCATGAAATTTATT
LG03_58695287	1751031289	1H	24.8746	1	16.3598	morex_contig_92564	#N/A	#N/A	#N/A	#N/A	G	A	GAGGGATACGAAACGAAGGCGAATTGGAAGTCTGGAATTCCATTGGAAATTAATATCTTCCTTTTGTAATGAAATTTTTTGTTGCACCATGT
LG06_125882343	1751044585	1H	25.4171	1	21.1756	morex_contig_368170	HVVMRXALLEA0016K14	contig_4021	1	18.075	G	A	TGTTCGCTGCGTCCCAAAAGAATTCGCAAAGGCCGGTTGGCAAGGTAGTCCTTTGTGAACCCTGAAGCAACATGATCCCTCGGTGCCGACGA
LG04_42220851	1751035224	1H	25.7406	#N/A	#N/A	morex_contig_136393	HVVMRXALLMA0105D05	contig_4021	1	18.075	T	A	CTATACACATTTTATTTTTGTTGTGGTTCCTTGAATTCAATCTGTGTTTATCTAAAACTTAGAAGGATGGTTTAATACTCTGTACTCCATAC
LG02_15869614	1751024648	1H	25.899	1	21.2465	morex_contig_53290	#N/A	#N/A	#N/A	#N/A	A	G	AAAATTTTAGTGAAATTCCTGCTGAATTCCAGTTATACATGTTCGTAGAAGAGAAACTCCAAACCCGAAAGGGCTCCGAATGGAATGACAAT
LG02_72765175	1751026928	1H	26.0633	1	21.1756	morex_contig_62505	HVVMRXALLEA0189M17	contig_4021	1	18.075	C	T	TTAAAAACCACAAGCTCAACATAAACTGAATTCTAATTGAGTAACTAATACATGGGTTTGTTTCGAAAAGTTGAACACGGTATAGATGTATG
LG06_123773233	1751044551	1H	26.0633	#N/A	#N/A	morex_contig_366469	#N/A	#N/A	#N/A	#N/A	G	A	TTCTGAAGAGTAGGAATTCATAACACAAATGATTGTGTTGATTTGTATTCTTCTTCGTATATGGACCCTGATTGTGTGCTCGACTGGTTGAT
LG06_123773196	1751044549	1H	26.0633	#N/A	#N/A	morex_contig_366469	#N/A	#N/A	#N/A	#N/A	G	A	CTCTGCCACTAGCATGCTAGGTCATCTGCAAAATAAGTTCTGAAGAGTAGGAATTCATAACACAAATGATTGTGTTGATTTGTATTCTTCTT
LG06_94919939	1751044041	1H	26.0633	1	17.7762	morex_contig_336911	#N/A	#N/A	#N/A	#N/A	C	G	GACCCTATATAGAATTCATCGAACAGAGCCATCACCTCAGGCTTGATCACATCCTAGACTGTGTAGAAAAACTTCGCCGGGAGGCCATCCGG
LG04_71813523	1751036141	1H	26.0633	1	18.8197	morex_contig_141974	HVVMRXALLEA0168D03	contig_4021	1	18.075	G	C	GCACCTACTAACTCATTGAAGAGTCCTAGTCCAGATGTATCATCCACCTTCAAGAATTCCAGAAAATACTCTTCTATTTTTGTAGTGTTACT
LG01_108740635	1751022486	1H	26.0633	#N/A	#N/A	morex_contig_45721	#N/A	#N/A	#N/A	#N/A	C	G	TGGTAATCAAGCCGACATAATTACAGCGCAACATGTCTCATCCAGTCAACTGTAGGGGCAATGCGCTTGCTGAATTCCCTCTACATAAGACC
LG06_13730799	1751042203	1H	26.3758	1	17.847	morex_contig_273762	#N/A	#N/A	#N/A	#N/A	C	T	CCCGCCCAGTCGGGGAGCCCCCGTGTGCGGCGTGGGGCTGCGTGCCACAGTAAACGGCAGGTAGGAGCTCCCCTGAATTCTGGCGAAATCAC
LG02_13605311	1751024577	1H	26.9137	#N/A	#N/A	morex_contig_52957	HVVMRX83KHA0069H12	contig_4021	1	18.075	C	A	TGGGCCTACTGGCTACTAGCTTATTGCAATCCGAAATGTATAAACTATTCAATGATTTCAAGCTTCAGAATTCTTCTTGAGGCTAATATATG
LG01_17964855	1751019263	1H	26.9137	#N/A	#N/A	morex_contig_10177	#N/A	#N/A	#N/A	#N/A	C	T	ACCTGAGCAAAAATCTTCTAAGTGGAAATATTCCAACCTCTTTGCCAAATATTCCGTCCTTGAATTCCATGTAAGTTTGCCTTTTCATACCA
LG01_17964846	1751019261	1H	26.9137	#N/A	#N/A	morex_contig_10177	#N/A	#N/A	#N/A	#N/A	A	C	CTTGCAGGGACCTGAGCAAAAATCTTCTAAGTGGAAATATTCCAACCTCTTTGCCAAATATTCCGTCCTTGAATTCCATGTAAGTTTGCCTT
LG10_149217768	1751052094	1H	26.9137	1	22.3212	morex_contig_1582094	#N/A	#N/A	#N/A	#N/A	C	T	CATTTATGGAAATTGAATTCCACAAATAAAGAAGTTTTATCAACCGAGACATGATAAGCATGTAAATTAAATTTCAGGCGAGCATCATGAAA
LG10_143296496	1751051877	1H	26.9137	1	21.2465	morex_contig_1580196	#N/A	#N/A	#N/A	#N/A	G	A	CGACAGAAAATATATGATTGAATTCGTATCTGAAAGAAGTTTCAGTAGCATTTGTTTCTACGTCACAAGAATGTATGTATTACTTATCCAAT
LG02_94048617	1751027511	1H	27.1357	#N/A	#N/A	morex_contig_66489	#N/A	#N/A	#N/A	#N/A	C	T	GTGTTCATTGACATATGGGGTTACCAAGGTAGAATTCTTTAGAACTATGTAGTGCGCCTCAACCCAAGAATGCCCATCCATACATATTATTG
LG02_97847657	1751027642	1H	27.6962	1	17.847	morex_contig_67197	#N/A	#N/A	#N/A	#N/A	G	T	CTTTGGAGTGGAAGTGTTGTGATTCTTGTGGTTTGAAGTGTGCATGAATGCTGAATTCTAATGTCTTGATTTGGCGGAAAAGATCGCCACAC
LG02_97847631	1751027640	1H	27.6962	1	17.847	morex_contig_67197	#N/A	#N/A	#N/A	#N/A	T	G	TGACCGGGTGAATGAGGATCATTGTGCTTTGGAGTGGAAGTGTTGTGATTCTTGTGGTTTGAAGTGTGCATGAATGCTGAATTCTAATGTCT
LG02_97848927	1751027645	1H	28.2549	1	17.847	morex_contig_67197	#N/A	#N/A	#N/A	#N/A	C	A	CACCATATTCTACTTTTAACAAAATATTTACTTCTGCATTGGGACGATATATATGATCCATGAATACCACACTGAATTCATCGTGAAAAGAA
LG01_17964888	1751019265	1H	28.7077	#N/A	#N/A	morex_contig_10177	#N/A	#N/A	#N/A	#N/A	T	C	CAACCTCTTTGCCAAATATTCCGTCCTTGAATTCCATGTAAGTTTGCCTTTTCATACCATATAACCAGAAAAATTAATGAATACTGTTTTTT
LG11_8398857	1751052425	1H	29.2404	1	17.847	morex_contig_1585204	#N/A	#N/A	#N/A	#N/A	G	A	GAATAGTGAGTACTAAGTGATGAAAGGATTTCAGAATTCCATTGGGGTCAACTGACACTAGTTCTACTATGCCAACTCCGTCCGTGGGCGCA
LG10_51145510	1751048456	1H	29.2404	1	18.4844	morex_contig_1558162	HVVMRX83KHA0064I23	contig_4021	1	18.075	G	C	TAAGTTACATAAACCTAGATTAAGTTGATACTTAAAATGCCATGGTGTTATAGAATTCTTGAATAGATGCCACTCGAATTTTGGCAATTATA
LG10_51145495	1751048454	1H	29.2404	1	18.4844	morex_contig_1558162	HVVMRX83KHA0064I23	contig_4021	1	18.075	A	G	GGAGTACAAGGGTTGTAAGTTACATAAACCTAGATTAAGTTGATACTTAAAATGCCATGGTGTTATAGAATTCTTGAATAGATGCCACTCGA
LG10_51145485	1751048452	1H	29.2404	1	18.4844	morex_contig_1558162	HVVMRX83KHA0064I23	contig_4021	1	18.075	T	C	GGAAATAAAGGGAGTACAAGGGTTGTAAGTTACATAAACCTAGATTAAGTTGATACTTAAAATGCCATGGTGTTATAGAATTCTTGAATAGA
LG15_85201121	1751064375	1H	29.6775	1	27.2663	morex_contig_2551996	#N/A	#N/A	#N/A	#N/A	T	C	GCAAGGACGTACGTCTACGCAAGCTAGATACAGAATTCATCCAGTTGCTTGCTAGCTTGTTTGCTACGTGAAGCTGGGATGATTTGATCTAG
LG01_46973371	1751019975	1H	30.0412	1	21.2465	morex_contig_38760	HVVMRXALLMA0149B06	contig_4021	1	18.075	G	T	CTTCTCAATGACATGTGGAAAAGTCTTCGTACAAGTGTCCCTAAGGACTGTCGATCTGAAGTGGGAGTCATCGCCGTTGAATTCTTGAATCG
LG15_85201136	1751064377	1H	30.5836	1	27.2663	morex_contig_2551996	#N/A	#N/A	#N/A	#N/A	T	C	TACGCAAGCTAGATACAGAATTCATCCAGTTGCTTGCTAGCTTGTTTGCTACGTGAAGCTGGGATGATTTGATCTAGGGTTTAAAACCAACA
LG04_55899816	1751035682	1H	31.0037	1	27.5496	morex_contig_138544	#N/A	#N/A	#N/A	#N/A	C	T	TTAATTTTAAAACTGCGTTGGCATGATCTTGAAGTCAAAACTTTCTGGCTCGGATACCATATTGAATTCATGCTCCAGCCAACTTATCCAAA
LG02_38585057	1751025599	1H	31.3376	1	27.2663	morex_contig_56765	HVVMRXALLHA0067D13	contig_4759	1	20.8	A	C	ATTTTTTAAAAATTGTTCAAAACTTCAAACATGCTCCTGTATGACAAATATATTTACGAATTCAAAAATGTCAGCGAATTTAAAAAATGATC
LG07_37733305	1751045620	1H	31.8126	1	27.4079	morex_contig_442306	#N/A	#N/A	#N/A	#N/A	G	A	CATAGAAGCTCCCCCAGGGCCCGGCCCTACTTTCACACATGCATGCCAGTGGAATTCCTACTTTCTGCACGCGTTAGAGCAACTCTAGCAGG
LG01_43063579	1751019850	1H	31.8126	1	27.2663	morex_contig_38114	HVVMRXALLEA0100F09	contig_48801	1	20.8	A	C	ATGTTCATGAATTCACATTTCAAATTCGAAATTCACATAGTACTAGTTATCAGTATACACGCCAGCACAGTAGTATTAAATTAGTTTACACA
LG07_37733325	1751045622	1H	32.2862	1	27.4079	morex_contig_442306	#N/A	#N/A	#N/A	#N/A	C	T	CCGGCCCTACTTTCACACATGCATGCCAGTGGAATTCCTACTTTCTGCACGCGTTAGAGCAACTCTAGCAGGCCCCGCATCCCGTCCCGACC
LG02_118553860	1751028334	1H	32.5682	1	27.4079	morex_contig_71329	HVVMRXALLEA0033P13	contig_48800	1	19.5002	T	C	GCGTTTGAATTTGTTCTGCCAAGTTGGAAGGGAATTCACCGCAACGCGCCATGCAAATTTTTTGACCGTAGGAGGCACAAAACTTCCCTAGA
LG12_36470541	1751057497	1H	32.8381	1	27.4079	morex_contig_1721691	#N/A	#N/A	#N/A	#N/A	C	T	TCAGCACATATCATTAACATGCAACATGCAGGTTATTTGAGGAATTTTTCTTACTTACTTTTAGAATTCTTAAATATGTTTAAACTATCTTT
LG15_108060732	1751065232	1H	33.1087	1	27.2663	morex_contig_2562646	#N/A	#N/A	#N/A	#N/A	G	A	TCCTCTAATCTCCGAGGATGCTCCTGATGAGGTCTGCTGCCGCCGTGGACCGAGGAATTCTCGGTATAGGCGTCGACGCCGGGACCCACCAC
LG15_108060714	1751065230	1H	33.1087	1	27.2663	morex_contig_2562646	#N/A	#N/A	#N/A	#N/A	A	C	ATCTCTCCTCTCCGCCTCTCCTCTAATCTCCGAGGATGCTCCTGATGAGGTCTGCTGCCGCCGTGGACCGAGGAATTCTCGGTATAGGCGTC
LG14_140304255	1751062803	1H	33.1087	#N/A	#N/A	morex_contig_2389282	#N/A	#N/A	#N/A	#N/A	G	T	GGAAATTATATATAGCATGCTTTAAAACAAATTCAGGTCAAAAAGTTGATCTGGTGATTTTTGACGAATTCTTCCGTCAGGCAGACAGAATC
LG11_64340349	1751054427	1H	33.1087	1	27.4788	morex_contig_1609031	#N/A	#N/A	#N/A	#N/A	G	T	CCTCAGCGATTTGGAATTCTGGACCGTCCGATTGTGTTTCCAAAGAAATCCCGACCGTCAGATCTTCGGGCGATATGATCCTCGCCGTTGGA
LG02_17144201	1751024708	1H	33.1087	1	27.4079	morex_contig_53469	HVVMRXALLHA0067D13	contig_4759	1	20.8	T	A	GTATACCATCATTTGGATTTGTAGAATTCCTGACACCAGTATTTAGAGTTGTGAAACATGCACAGGATTGTACCAATCAATACAAATTACAC
LG02_63506261	1751026553	1H	33.729	1	27.4079	morex_contig_60868	#N/A	#N/A	#N/A	#N/A	G	A	CTAGATGAACTTCCCATATTGATGTGGCGTACCGTACTAGGCTAACATCTGGAGTCCTTTCATCTAGAATTCTTTTATTCCCGAAAGTGCTT
LG15_105531601	1751065145	1H	33.729	1	27.4079	morex_contig_2561027	HVVMRX83KHA0066K03	contig_160	1	25.22	A	G	GATGGCCACTTAACATTCGCTGAAGGTTGGAAATGAGGAGAGTCGCCCCAAGATTATGGGAGTCATTCGCACGAATGAATTCACGACGATCT
LG11_76689997	1751054842	1H	33.729	1	27.2663	morex_contig_1615319	#N/A	#N/A	#N/A	#N/A	G	C	CAAAATCATTATTTTGAAGAATCCAAAGAGCAAATGGAATTCGTCCAGAAAAACACTACATTAGTCTATTACAATCGTTACATTATACTACA
LG01_50287524	1751020108	1H	33.729	1	25.9119	morex_contig_39106	#N/A	#N/A	#N/A	#N/A	G	A	TATCAATCATATGTAGGCATGAATTCTAGTTATACGTGCTTATAATAAGAACTTGCATAACATCATTGGTCCAACCCTCCCGTGGAAGCAGG
LG01_7214193	1751018790	1H	34.182	1	27.2663	morex_contig_6563	HVVMRXALLEA0093C13	contig_44296	1	138.075	C	T	CCACCATGAAATTCCGAGAATGGACGAAATTATAGGTCCACACATACAAACAATTCCCGGATGCCTCCCGTGCCTAGCGCCGACCAATGTAT
LG01_107811496	1751022443	1H	34.4533	1	27.2663	morex_contig_45607	#N/A	#N/A	#N/A	#N/A	A	T	ACGGTTGTTTCATAAATAAATTATATTTTGAATTCAAATAGTTATATAGGTCATAAGACCAGAAAAATTCATATGGATTCACTACAAAAAAT
LG01_93426050	1751021823	1H	34.9121	1	27.3371	morex_contig_43879	HVVMRXALLMA0112J01	contig_632	6	50.818	C	G	TCCAATAGCACTATGAATTCTTTCAAAAGTACAGAAGCTACTCACTAGAAACACAAAATTTACATTATGTATGTGTTTCAAGGAAAGTACTC
LG06_18796287	1751042381	1H	34.9121	1	22.3212	morex_contig_275027	HVVMRXALLEA0249C15	contig_4021	1	18.075	A	G	AAAATGTTCCGGAATTCGGAATTTGAAAAATGTTTCCGCAATTTAAAAATTGTTCAGGAATTTTAAAAATGTTCCGTAATTTAAAAAATGTT
LG01_141085954	1751023714	1H	34.9121	#N/A	#N/A	morex_contig_49837	#N/A	#N/A	#N/A	#N/A	G	T	CTCCCTCCCTATTTTGTCTGAATTCACTAGTTTCTTATGGTCATGTAGTGTTAATTTTGTTGTACAATTGTCGAAAATGAAGAGACTTTTTT
LG06_18796086	1751042377	1H	34.9121	1	22.3212	morex_contig_275027	HVVMRXALLEA0249C15	contig_4021	1	18.075	C	A	AAATTTGGAAAAATGTTCTGGAATTTGAATTTTTTTGGAAATTTCAAAAATGTTACGGAAAATAAAAAAATGTTCTGGAATTCTCAAAAATT
LG01_121136701	1751022942	1H	35.3991	1	27.2663	morex_contig_47258	HVVMRXALLEA0029N04	contig_48800	1	19.5002	C	T	AGATGTACTCCTTCTCTATCTTAGGAAATTAGGCCTTCGGAGATCATGGCAAGTTGAATTCAACGGCAACCACCTATTCCGACGAGATGACC
LG01_121136689	1751022940	1H	35.6714	1	27.2663	morex_contig_47258	HVVMRXALLEA0029N04	contig_48800	1	19.5002	G	C	GTGTATTCGGTGAGATGTACTCCTTCTCTATCTTAGGAAATTAGGCCTTCGGAGATCATGGCAAGTTGAATTCAACGGCAACCACCTATTCC
LG15_76926772	1751064032	1H	36.1004	1	27.4079	morex_contig_2549726	HVVMRXALLHB0063F12	contig_48800	1	19.5002	G	A	TCCTCTTTGGGACACTTGGTTCAAAGACGAGCACGACATGCGTCGACAAGAATTCTTTGTCGGTCGTGCTTGTAGCCTGCCCCGCAAGTCGC
LG10_135818472	1751051584	1H	36.1004	1	27.2663	morex_contig_1577901	#N/A	#N/A	#N/A	#N/A	C	G	CACGTGTGTGTGTTTATCATGATTTGATGTAATCAATCAATAGGCGGAATTCCAACATCCATCGAGGTTAGCCAATTACCAAAGGCCAATTT
LG06_18796097	1751042379	1H	36.1004	1	22.3212	morex_contig_275027	HVVMRXALLEA0249C15	contig_4021	1	18.075	C	T	AATGTTCTGGAATTTGAATTTTTTTGGAAATTTCAAAAATGTTACGGAAAATAAAAAAATGTTCTGGAATTCTCAAAAATTTCCGGAATTTG
LG03_75822608	1751031788	1H	36.9469	1	27.5496	morex_contig_97418	#N/A	#N/A	#N/A	#N/A	A	C	CCAATCCTATGAATCATAGGAACAATATAGATAAAGATTTCAATACTCCAAAAATCCTATAGAATTCTTTTAAATCAAAGCAACATGCATCT
LG05_26241327	1751039016	1H	37.596	#N/A	#N/A	morex_contig_184126	HVVMRXALLHA0200B18	contig_160	1	25.22	A	G	TCACGAGTTTCAAATAATGTTCTGAATTTTGAAAAACATTCACGGATTCTAAAGAAGTTTACGAATTCAAAAAATATTCACAAATTCAACAA
LG04_41522162	1751035200	1H	37.944	1	27.5496	morex_contig_136304	HVVMRXALLHA0200B18	contig_160	1	25.22	T	C	CCGTTCACTAAAAATATTACATACACGTTCGTCAGAATTACAATCCGAATTCACCGGATTGTTTTGCTACAACCCTTTTTTTGTTTTGTTAC
LG05_26241377	1751039018	1H	38.6349	#N/A	#N/A	morex_contig_184126	HVVMRXALLHA0200B18	contig_160	1	25.22	G	A	AAAGAAGTTTACGAATTCAAAAAATATTCACAAATTCAACAAATATTTATGAATTAAAATAATCTTCATGAACGCATAAAATGTTCATGAAT
LG12_52072229	1751057789	1H	38.8813	1	25.9119	morex_contig_1742290	#N/A	#N/A	#N/A	#N/A	A	G	NNNTATGTTGGTGATCGAAGGTTGTTCAGAATTCTGGATAATACGGGCATGATGATGAGCTCCGGAATAGTCTGTATGTAAAGATTAATATA
LG05_31133674	1751039136	1H	39.1263	1	30.4533	morex_contig_187088	#N/A	#N/A	#N/A	#N/A	C	A	CTCCATTTCTCGGGTGAGACCTACTTGGGCGGACCTGTGAAGATATCCTTGAATTCAAGGATGGAACATCTGGCTTTCCTCTCCACATCTGC
LG11_74223691	1751054747	1H	39.435	1	29.5779	morex_contig_1614033	#N/A	#N/A	#N/A	#N/A	A	G	CAAAGATTGCCCAGAATTCCATATGCAAGCATGCAAAAAGCCACGATGCATTTTGGTAAGAGGAGAAGTCAAGCTTTCCAAGGGCACCCTCT
LG14_30172526	1751061647	1H	39.435	1	29.5779	morex_contig_2177148	#N/A	#N/A	#N/A	#N/A	C	G	TCCTCTCGAGGATCATCAGAATTCTCAACCTTCAAGCCTCAAGAGTATTGATGATTATCCTGAGAAAAAGGACAAATACTTGTCAAAGCTTC
LG05_92856027	1751040435	1H	39.435	1	29.5779	morex_contig_227302	#N/A	#N/A	#N/A	#N/A	G	A	TGGGGCTAGCCATCACATACGATAGTTAGAATTCTATCGATTGCATTATTCGATACATCATTCACGGTGCCTAGAAGAAACTGTTTGGCATT
LG11_74223700	1751054750	1H	39.435	1	29.5779	morex_contig_1614033	#N/A	#N/A	#N/A	#N/A	C	T	CCCAGAATTCCATATGCAAGCATGCAAAAAGCCACGATGCATTTTGGTAAGAGGAGAAGTCAAGCTTTCCAAGGGCACCCTCTTTGCACTCA
LG11_74223669	1751054745	1H	39.435	1	29.5779	morex_contig_1614033	#N/A	#N/A	#N/A	#N/A	C	A	CATTTATATGTACATACTCATCCAAAGATTGCCCAGAATTCCATATGCAAGCATGCAAAAAGCCACGATGCATTTTGGTAAGAGGAGAAGTC
LG06_132757373	1751044811	1H	39.435	#N/A	#N/A	morex_contig_370841	HVVMRXALLMA0007P09	contig_160	1	25.22	C	T	AAAATGTATAGAATTCAGATAAGGTACCGGAATTTGAAAACGTATATAATATCAAAACCAAGTTCAAAATGCATCGAATTTGAAAAATGAAG
LG04_132773578	1751037990	1H	39.435	1	28.1161	morex_contig_162680	HVVMRXALLEA0292O09	contig_160	1	25.22	A	G	TCATGTTGAAGGTGGAGTTAGAGTGTAGCGGAAGAATTCACTCTGTGTTGATGGAGGGGCTACGGTGTAAGATATCGAAGAATCGAAGCCTA
LG01_49284096	1751020055	1H	39.435	1	25.9119	morex_contig_39007	HVVMRXALLHB0089E09	contig_160	1	25.22	A	G	ATTTGCTGCTTCACCAGCGGCAGTGGGAATTCGGGGCGGGCTATGTAGCCGAAGTCAAGGAGAGAGCTCTCCTGGTCGATGCTGTTGAAAAC
LG11_6101317	1751052352	1H	39.8209	#N/A	#N/A	morex_contig_1584399	#N/A	#N/A	#N/A	#N/A	T	C	AATTAATGGTCACATGCATGATACGTGCACTTTTCTATGGAGAACGAGAATTCATATTTTATTGATGTGTTATACTTTTTTTTGGAGAAATG
LG10_132899995	1751051474	1H	40.381	1	29.4263	morex_contig_1577058	#N/A	#N/A	#N/A	#N/A	G	T	GCTGCGAATGGTGAATTCTTAATAAAGTCCATGTACACGGATCTGATAAACACTGGACCACTCCCCAGATCATTACATATTTTGAATATCAA
LG06_136979042	1751044872	1H	40.381	1	30.4533	morex_contig_374744	HVVMRXALLEA0097J04	contig_43469	0	0	A	G	AGGTACTGTGGAATGAATTCACTTTCAAAAATTGCCCATATGAGATCCAGGGCAGTGCATTCTGTGACAGTTTCAGGATCCTTAAGCTGACT
LG01_75463369	1751021051	1H	40.7202	1	25.9119	morex_contig_41836	#N/A	#N/A	#N/A	#N/A	G	A	TTGGTTTCACTACTTATTGTCGCTTTATAGTTGTTTGAGAGATTGTACTAGAATTCTAAACTATTTGATCGCTTTTTTTAATAAAAACCCGC
LG05_148162414	1751041839	1H	42.4537	1	39.0581	morex_contig_261894	#N/A	#N/A	#N/A	#N/A	A	G	TTGCATACACGATGTTTAAACTTTGATGCACATTAGAAATTGACGAGTTGCAATCCTATATTGGAATTCAAATATGAGGGGAGAAATATGTC
LG02_52315800	1751026122	1H	42.9502	#N/A	#N/A	morex_contig_58955	HVVMRXALLMA0068P15	contig_5575	1	36.95	A	G	TGATTGAGTTCCCTGAGTTTGAACTTCCTATTGATGGTGTGTCTGTGAAAATTTGTGAATTCCAAGGCATGCTTGACCCCTTTGGAGAATTA
LG02_52315781	1751026120	1H	42.9502	#N/A	#N/A	morex_contig_58955	HVVMRXALLMA0068P15	contig_5575	1	36.95	G	T	TGGAAGAATGTAGAGGACCTGATTGAGTTCCCTGAGTTTGAACTTCCTATTGATGGTGTGTCTGTGAAAATTTGTGAATTCCAAGGCATGCT
LG11_1287304	1751052172	1H	43.7277	1	41.9263	morex_contig_1582755	HVVMRX83KHA0054P14	contig_1125	1	40.995	C	A	TAAAATAGAGTAATATTACAAACAAAAACTTATTTTTGAACTAAAGTTATTCAATATCTAGTGATTCAAAAAAAATCAATGAATTCAAATTT
LG05_15938287	1751038761	1H	43.9326	1	42.7762	morex_contig_177936	#N/A	#N/A	#N/A	#N/A	C	G	GGGCATTGACTCTCCCAACTCCTCCCACATGTCTCTGGTACGCGGTTGGGAAAGCCGTGTCAGAATTCAGCTGCCACCACCATCATCACGCT
LG11_1289050	1751052170	1H	44.1581	1	41.9263	morex_contig_1582755	HVVMRX83KHA0054P14	contig_1125	1	40.995	G	C	ATTGTGAATTCCGGACAATCCATCCGGCAATTCGATCTTGTATGCAACTTCGCCTCTACATTTAAGAATTTTGTAGGGGCCTATGAACCTAG
LG10_114116835	1751050873	1H	44.1581	#N/A	#N/A	morex_contig_1571864	HVVMRX83KHA0054P14	contig_1125	1	40.995	A	C	CTACAATTCCACTTCATTTTATCTCTTAAATTGTAAGATCGACACAAAGAGCGAAATTGCAAGAAAGTGGAATTCTGGACATGAAAGCCACG
LG06_38428281	1751043047	1H	44.1581	#N/A	#N/A	morex_contig_283773	#N/A	#N/A	#N/A	#N/A	C	T	ACACTTTCACCCAATCAGAATCTGCCACATCACCATTTCCTTTTTTGTATTTGAATTCTCTAACAAAATTGAACCAAATTTTAGAATGCTTA
LG02_95677819	1751027567	1H	44.2422	1	42.2096	morex_contig_66795	HVVMRX83KHA0074A19	contig_47999	3	49.2352	T	G	CAAATGTTCCAACAACTGTTCATGAGTTGCTCGATGTCGAATTTGTTTATGCATTTGAACAAACTCATTAAAGGTGATCGAATTCTAATCTT
LG10_9412594	1751048238	1H	44.5322	#N/A	#N/A	morex_contig_1456855	#N/A	#N/A	#N/A	#N/A	T	A	CGAAAATATTGTTGAATCGGCTTTTCTTTTGGGTCAACATTAAGATGGTACTCAGGGAATTCTCTCGGTACACCAGGCATGTCAGAAGGTTT
LG05_15938271	1751038759	1H	44.6385	1	42.7762	morex_contig_177936	#N/A	#N/A	#N/A	#N/A	G	A	ACAACCTTTCACCCCTGGGCATTGACTCTCCCAACTCCTCCCACATGTCTCTGGTACGCGGTTGGGAAAGCCGTGTCAGAATTCAGCTGCCA
LG15_106719102	1751065180	1H	44.9047	1	41.6431	morex_contig_2561788	#N/A	#N/A	#N/A	#N/A	A	G	GAACTTTGTAGAACTGTGTAGTGTGCTTGAGTAAAAGAATTCCCGGCATGCCTTTTCTAGCATGCCTTTTCTACCGAGTCTCATGTCATGCC
LG12_62985576	1751057974	1H	44.9047	#N/A	#N/A	morex_contig_1756931	#N/A	#N/A	#N/A	#N/A	A	G	ATTGAAGTTATCAGGAATTCCCAACACCATTTATTATTGATATGGGTTATATTGACAAGTTGGGTATGAGAATTGGTCGGTGAAACCATCTC
LG12_62985552	1751057972	1H	44.9047	#N/A	#N/A	morex_contig_1756931	#N/A	#N/A	#N/A	#N/A	T	C	NNNNNGACAACTTGAGCCGAAGGAATTGAAGTTATCAGGAATTCCCAACACCATTTATTATTGATATGGGTTATATTGACAAGTTGGGTATG
LG10_111191217	1751050739	1H	44.9047	1	43.3428	morex_contig_1571134	HVVMRXALLEA0332G15	contig_2252	1	42.51	G	C	GTCAGGCCCATATTGCATCGCTCGATCACGCTTCTTGTACGAAACCTCAACATTTTAACGCAGAAAACTTCAAATAGAATTCTTCAACCACA
LG10_59516040	1751048840	1H	44.9047	1	42.2096	morex_contig_1559751	HVVMRX83KHA0074A19	contig_47999	3	49.2352	C	G	TTTGGAGCAAATTTTCCACAACGGTGTGACCGCCAGCTGTTCGCGGAGACTGCACATGAGGAATTAGCGCCTGAATTCTTGCAAATAAGCAA
LG10_9412605	1751048240	1H	44.9047	#N/A	#N/A	morex_contig_1456855	#N/A	#N/A	#N/A	#N/A	C	G	TTGAATCGGCTTTTCTTTTGGGTCAACATTAAGATGGTACTCAGGGAATTCTCTCGGTACACCAGGCATGTCAGAAGGTTTCCCTGCGAAGA
LG04_66185679	1751036004	1H	44.9047	#N/A	#N/A	morex_contig_140599	HVVMRXALLEA0330F22	contig_1125	1	40.995	A	G	GTGAAATGAATTCTGCGAGGTTAGAGTATAAAAAGAGCAACATCGACTCTAAAGATGGATATTATTAGTCCTTTTAATTAGTAGTGACTATA
LG02_79652165	1751027118	1H	44.9047	#N/A	#N/A	morex_contig_63759	HVVMRX83KHA0074A19	contig_47999	3	49.2352	A	G	CATCCTCGACGAGCGCGAATTCTTCATGCAAAGGAGGACGGAGCGAGCCGCCTATCGTGAGGACATGCATACGCGGAAGCAAACCGCACTCT
LG01_99695264	1751022087	1H	44.9047	1	42.3513	morex_contig_44612	HVVMRX83KHA0184H01	contig_1690	1	46.6138	A	G	GAAACACATGATTTTCATACTTCATTCATGCGTGACATGTGCATGTATATGTATATACTTGAGATGGATGTGGGAATTCGTCAAACTTAGCT
LG13_78086206	1751060424	1H	44.9911	1	42.2096	morex_contig_2002083	#N/A	#N/A	#N/A	#N/A	T	G	TTTTTTGGGATACAATGAATTGTTTGTTTATGTTCAGATTATTCGTGAAATACGTATGAGTCTTTTCTGAATTCTTATATGCATGATCATGA
LG10_111191241	1751050740	1H	45.0382	1	43.3428	morex_contig_1571134	HVVMRXALLEA0332G15	contig_2252	1	42.51	G	T	ATCACGCTTCTTGTACGAAACCTCAACATTTTAACGCAGAAAACTTCAAATAGAATTCTTCAACCACAACGCCACTACGCCCGAAGTGTTAA
LG10_128479747	1751051338	1H	45.087	#N/A	#N/A	morex_contig_1575811	#N/A	#N/A	#N/A	#N/A	C	T	TCTCTTTTATTGGACTGGACTATGCTGTTGTCTCAGCGGACTCTTTATTTTATTTCTTTGTTTGGACATGTTGAATGAATTCTGGTCGTTGT
LG10_128479766	1751051340	1H	45.114	#N/A	#N/A	morex_contig_1575811	#N/A	#N/A	#N/A	#N/A	C	G	CTATGCTGTTGTCTCAGCGGACTCTTTATTTTATTTCTTTGTTTGGACATGTTGAATGAATTCTGGTCGTTGTTTTTTACATATAAAGCGGG
LG03_102995225	1751032637	1H	45.2778	1	42.3513	morex_contig_105993	HVVMRXALLEA0038K12	contig_1871	1	49.8452	G	A	CAAGCATAGCAAGCATCAATTACTTCAAAAAGGGATATTTCAAAAGAATCAACGGGGTCATAGCAGTTATCATAGAATTCATCCTTCGGTAA
LG15_99538199	1751064915	1H	45.3459	1	43.0595	morex_contig_2557756	HVVMRXALLEA0357B02	contig_1125	1	40.995	T	C	TCGCGCTAGATCTTGAATTCTTGGACTCCCTCTGGTTACTAGTACCGGAGTAATGCTCCTTATTTGAGCTGTCACCAGACGTAGCCTTCTTC
LG13_29221013	1751059731	1H	45.4103	1	43.1303	morex_contig_1924667	#N/A	#N/A	#N/A	#N/A	T	C	AGAGGAACAATGACCGAAGTGATGAACTCCACTCTGTAGGGACTCTGGCTGGAACGTGCATCCTAGGTCGCAACTCGGAATTCTCAACAATC
LG04_29591180	1751034716	1H	45.4758	1	42.2805	morex_contig_134408	#N/A	#N/A	#N/A	#N/A	C	A	AGGAAAAAAAAGAAAGGGAAGTGACATAGGAATTCACCACCCTAAAGTACATGCAAACACAAAAGTGGAAAAGAAAGGACTGTAAAAGATAC
LG10_114116892	1751050875	1H	45.7153	#N/A	#N/A	morex_contig_1571864	HVVMRX83KHA0054P14	contig_1125	1	40.995	T	G	TGCAAGAAAGTGGAATTCTGGACATGAAAGCCACGGAAAAACCTGGAACATTTTTGGAATCCAAATGGCCTAAACATAACAGAGATTTTTTA
LG02_2356367	1751024150	1H	45.7153	#N/A	#N/A	morex_contig_51368	#N/A	#N/A	#N/A	#N/A	C	T	TGTTTTCAAATTATGAACGTTTTATGGATTTGCAAACATTTATTTGAATTCATGTATAGTTTCTGATTTCGTGGACATTTTTTTAAAATTCA
LG07_60359442	1751045905	1H	45.9366	1	47.5212	morex_contig_473144	#N/A	#N/A	#N/A	#N/A	T	C	TCTTCAGGCTTCATTGTCTTCAGATCATTTTCTTTGGGATACACCGAATTCCTCATCTTCANNNNNNNNNNNAGGAATAGCAATTTCTTCGC
LG05_139468593	1751041646	1H	45.9366	1	41.9263	morex_contig_254979	#N/A	#N/A	#N/A	#N/A	G	A	CCGAAGCACCGCACGTGCGACACTTCCGAATTCAGTACATGTCAAGCTCGATGGAGTATCCTCTTTCTTTATCCAACAAGAGAATGAGAnnn
LG10_57528050	1751048748	1H	45.9623	#N/A	#N/A	morex_contig_1559370	HVVMRX83KHA0082I22	contig_1125	1	40.995	T	C	ACCCTCAAGCAAAGAAGACGTAGGGAATTCGCCATGACTAGCCCCGCTTGAGGAGGAAGCTAGCTAGGAGTCTACTGCTAGAAGATGAAAAT
LG04_24085367	1751034536	1H	46.0031	1	42.7762	morex_contig_132192	HVVMRXALLEA0031I16	contig_2252	1	42.51	G	A	CTCCAGCAAGAATTCTTAATTCGGTGCCATCAAAACAACTCCTCACTGGATGACTTTTGTATGCGCCTCAAGCGTCTTTGCGACGAGCTCCG
LG13_31103174	1751059775	1H	46.0448	1	41.6431	morex_contig_1927520	#N/A	#N/A	#N/A	#N/A	T	A	TGGAACAACCAGATGGGTTTGTAGTAGATGGTTAGGAAGAAAAGATTGCAAGTTGCTGAATTCTTTATATGGACTTAAGCAAGCACCCAAGC
LG11_55845145	1751054142	1H	46.0448	1	43.0595	morex_contig_1605009	#N/A	#N/A	#N/A	#N/A	T	G	TCTCACAAGGGATTTGAAAAGTTGCTAAAAATGATAAAGAATATGCTTCCACAGGATAACGAATTCCCCTCCAGTATGTACGAAGCAAAGAA
LG11_1462610	1751052190	1H	46.0448	1	43.2011	morex_contig_1582813	HVVMRXALLMA0051C07	contig_2252	1	42.51	T	A	TTGTTCTTAATTTTTTATTTGTTTTGCCCTGAATTCGACTGGAGATTTTTCTTGATGAAACTTTTATACAAATACAACAGAAGGTCAAGCTT
LG11_1289029	1751052168	1H	46.0448	1	41.9263	morex_contig_1582755	HVVMRX83KHA0054P14	contig_1125	1	40.995	A	C	CAGCTGTGAAACATGGAAAACATTGTGAATTCCGGACAATCCATCCGGCAATTCGATCTTGTATGCAACTTCGCCTCTACATTTAAGAATTT
LG10_119500960	1751051051	1H	46.0448	1	42.7762	morex_contig_1573284	#N/A	#N/A	#N/A	#N/A	C	G	CCTGTTGAATTCAGTTACATCTAGGGCAAGATGTAACACTAGTAGTACTATCTATCTATAGCCATGAAAGGTGGGCAGAAGATCAAGTACAC
LG05_42509772	1751039381	1H	46.0448	1	46.3173	morex_contig_194121	#N/A	#N/A	#N/A	#N/A	T	C	TAGCCGTGGGGGAAGCTGGCCGAAGCTCCGAGAGCTCACCATCACAGTGGAGGGATCTCGACGGCGAATTCATGGCGGCAGGGGAGGGTGAG
LG04_127238834	1751037814	1H	46.0448	#N/A	#N/A	morex_contig_160995	#N/A	#N/A	#N/A	#N/A	C	G	GATCCAAGGAGAATTCCTTCCAAGTTGTTTGAGAGCAATAAAAAGTTCGTTAATCACTAGAACAAAGAGATAAGAAGACAGAGGGCACCCTA
LG04_90726879	1751036773	1H	46.0448	#N/A	#N/A	morex_contig_147715	HVVMRXALLEA0247N13	contig_1125	1	40.995	T	A	GCATGGAAAGGTCACTACCATGATCTGAATTCTGTTAATTCTGCATATTTCTTTTTTGCATGGTTATTATGATGCTTTTATGTTTGTTGGTT
LG03_57920262	1751031276	1H	46.0448	1	43.2011	morex_contig_92361	HVVMRX83KHA0054P14	contig_1125	1	40.995	T	G	TTTGTTTGAATTCGGTCAATTTTCTTTTAAATGCTTGTAAATTTGCTTTTCTGAATCAGAGCTCGCCGGCGTTGCCGTGCTTCGTCGCCGGA
LG02_95677890	1751027568	1H	46.0448	1	42.2096	morex_contig_66795	HVVMRX83KHA0074A19	contig_47999	3	49.2352	C	T	AGGTGATCGAATTCTAATCTTGAAGTTGGATAGGATCACCTATGTTCTCAAATTCCAAACCTGCGACAACATCTTCGTCCTCATCCTCCACT
LG01_9396026	1751018874	1H	46.3099	#N/A	#N/A	morex_contig_7053	#N/A	#N/A	#N/A	#N/A	G	C	CGACTTAGGGTACGCTTGGGTTGGCTATATAGAGTTGTTAGGCTCAGATGAGAGGGAATTCGGGCTGTCCGGCAACAAGTTTGATTACGAAA
LG01_9396010	1751018872	1H	46.3099	#N/A	#N/A	morex_contig_7053	#N/A	#N/A	#N/A	#N/A	G	A	GAAGAATGTTTTAATCCGACTTAGGGTACGCTTGGGTTGGCTATATAGAGTTGTTAGGCTCAGATGAGAGGGAATTCGGGCTGTCCGGCAAC
LG05_140039915	1751041654	1H	46.4028	1	42.7762	morex_contig_255421	#N/A	#N/A	#N/A	#N/A	C	G	AAGATGTCTTTCCAAAAGAACTACCAGGAATTCCTCCTGTTCGAGTTGTCGAGTTTGTCATCAACTTGGTACCCGATACCACTCCTATCACC
LG15_71747930	1751063793	1H	46.7889	1	43.0595	morex_contig_2548525	#N/A	#N/A	#N/A	#N/A	C	T	CTCCGTTGTCACTAATGACACCGTGGACGGTGGTATGTTCATCATCGTCAATGGCTCCTTTGTAGACCTTTTGATCCATTGAATTCTTGTTA
LG11_25548513	1751053093	1H	46.8326	1	43.2011	morex_contig_1592003	HVVMRXALLMA0087J07	contig_2252	1	42.51	G	A	TCAATAGCTTTGTCTCGTCGGACGATACAACCAGGCGGAATTTCATGCGGAAGAATTCAGACGCATCTACCGCCGGCCCCGCCGTGGCAGGC
LG10_83937003	1751049697	1H	46.8326	1	43.2011	morex_contig_1564738	#N/A	#N/A	#N/A	#N/A	A	G	CTGGACTCTCATCTCTAATCAACTTTTGTAGACCATTGAATTCCGCTCCCATATTCGAAGCTCCATCATAACCCTGTCCGCGAAGCCTAGAA
LG06_42641696	1751043146	1H	46.9473	1	43.3428	morex_contig_287239	#N/A	#N/A	#N/A	#N/A	C	G	GAACAAGTCCAACAGGTAGATGGAGGAGGGATGGTTGAATTGTCGTGAGAAAAGAGGAATTCTGCAAACGTnnnnnnnnnnnnnnnnnnnnn
LG06_92957031	1751044007	1H	47.0957	1	43.2011	morex_contig_334934	#N/A	#N/A	#N/A	#N/A	C	G	AGGCTGAGAATTCAACGCATTTTACACAACGAGAAGAGATGCATGAAAATAATTGTTCTTCTTCGAATGGTGCACATGATATAATACTTAAA
LG10_146238312	1751051984	1H	47.5766	1	43.2011	morex_contig_1581133	HVVMRXALLEA0032D22	contig_2252	1	42.51	T	C	TAAAGCGAATGTTCTCGCAAACATAGTATGCACATAGATTATTCCCCGGTTGCTGCCACATGCAATACTTTACGAGAATAGAATTCAGTCAT
LG15_92617275	1751064694	1H	47.8019	1	43.2011	morex_contig_2554637	HVVMRXALLEA0256P20	contig_2252	1	42.51	G	C	CAGTGATGTGAGGAATTTGACTAAGAATTCTGTTCTTTGGGTTCCAGAGTTGTGCAGATTCATGAATTCACACAATTGAGGAATCTCATGAC
LG15_76637099	1751064022	1H	47.8019	1	43.4844	morex_contig_2549656	#N/A	#N/A	#N/A	#N/A	C	A	ACAAGTCCACATGATCGACCAGACCAAAAGAAGACCCCGACAATACTGAGCCCGCCAGGAATTCTCGCCGGGGCCGGCTTGGCCTTGCCGAC
LG11_125119692	1751056328	1H	47.8019	1	46.3173	morex_contig_1647080	#N/A	#N/A	#N/A	#N/A	C	T	GGGCGTGGGAAAGGTTGAAGGATGACAGGAGGAGGAGTAAGGGTTTGAAGAATTCGATGCAATTTGCGGCGGGGTCGGGCTGTCGGGACCGA
LG06_92956570	1751044001	1H	47.8019	1	43.2011	morex_contig_334934	#N/A	#N/A	#N/A	#N/A	T	C	AATGTCCAATGACAAAGATCTTGATGCAGCGATGATGGACGGGCCGAGAATTCAACGTGTTTTACACAATGAGAAGAGGTGCATGAAAATAA
LG06_92956542	1751043999	1H	47.8019	1	43.2011	morex_contig_334934	#N/A	#N/A	#N/A	#N/A	C	G	ACCTGATGGATTTTGTTGTTTCTTTGGAAATGTCCAATGACAAAGATCTTGATGCAGCGATGATGGACGGGCCGAGAATTCAACGTGTTTTA
LG07_24932494	1751045402	1H	48.7014	1	47.5212	morex_contig_425472	#N/A	#N/A	#N/A	#N/A	C	T	GGGTAGAGGAAGAAACTGAATTCTGATGAAGAGGACTCAGATTTTATGCGTGATGAAACTTCAGGTCCTCCTATGGCTCCTCCAAGGAAAGT
LG07_135098954	1751046385	1H	49.082	#N/A	#N/A	morex_contig_651858	#N/A	#N/A	#N/A	#N/A	T	C	ACGCCCTGTATTATGTTGAATTCCTCCTCTGCTAGCGCTAACTCCCTATGCTTTCAGTATTAACAGAATTATCATGTTGGGCAAATATAGTA
LG14_48968303	1751061863	1H	49.5823	#N/A	#N/A	morex_contig_2211450	#N/A	#N/A	#N/A	#N/A	A	G	GAGTTGAGTTCTCGAAGGGAGCCCTTCCACGACCAAGAAACTACACGGTCGGCATCATGACGAAGAGCCGCCGTGGAAAATACTACAACGAC
LG09_129197674	1751048093	1H	50.1504	#N/A	#N/A	morex_contig_1381449	#N/A	#N/A	#N/A	#N/A	A	T	TAGAGAAACTGAATTCATGGGATGCATCCCCAAAACTTACAATAATCGTTTCTTTTTCACAATCAATCTTANNNTTAACAGTATTCAAGAAG
LG05_47625911	1751039480	1H	50.1504	1	48.1756	morex_contig_197357	#N/A	#N/A	#N/A	#N/A	C	T	CGACGGCGCACTCTCTCTAGTGCCGCCAACAAAAGTAGCCGAAGCTTGAGTAGTTTGCGGAGGCGGAATTCTGCGTCTGAGAGTGTGCGACT
LG14_123063794	1751062651	1H	50.6535	#N/A	#N/A	morex_contig_2353988	#N/A	#N/A	#N/A	#N/A	C	A	TTATTTTTGGGCCAACTGATTTTGCCTTGTGCATTTTATTGTTTCCAATTTGTATTAAAATAGGAATTCCCAGTGGGTTTCTTTCTTTTATC
LG03_7082814	1751029549	1H	51.1978	1	48.1586	morex_contig_79543	#N/A	#N/A	#N/A	#N/A	T	C	TGAAAATGCTAAGCTATTTAAAGAAAGGTTATAAAATGGCACGACAAGAGAATTCAGAAACGAAAATTCAATGTAGGAGACCTAGCGCTTTT
LG05_104920097	1751040722	1H	52.0356	1	48.0878	morex_contig_235522	#N/A	#N/A	#N/A	#N/A	T	C	ATTCATAGAGTAGCGTTACTGAGAGATGTGAATTCCTTGATTCTCGTCATATTAAAAGGGCTTGGCGGGGATGTGTGAGCATTTCTATTCCT
LG02_20994845	1751024895	1H	52.1132	1	48.0878	morex_contig_54044	#N/A	#N/A	#N/A	#N/A	G	C	TATCTCTCGAGTTGTTGCTCGAGGAATTCATCGAGAGCAATATGCGATGGTACAAAAGTTTCAACACGTAGGCAATCATTCGATGCCTCATC
LG02_143637481	1751029129	1H	52.2547	1	48.0878	morex_contig_76609	HVVMRXALLEA0352L04	contig_48357	1	46.6138	A	T	AATGGACTCATTAATATCATGCTTTGGTGGCAAATATTTATTTTTAAGAATTCCCACATCAGGAGCAATTATATCCATGTTCCTAGCTATAT
LG11_122969498	1751056258	1H	52.4275	1	48.0878	morex_contig_1645514	HVVMRXALLMA0111K10	contig_47462	1	21.5305	C	T	CTTATTTTCAAATCATATGTAGAATTCTTCTCTCAAGATCTTGATTGTATCATGAGCTCATTCTTGATGCATGCACAACAATATGCATATGA
LG03_23369699	1751030147	1H	52.6093	1	48.0878	morex_contig_83379	HVVMRXALLHB0074H21	contig_46112	1	48.9539	G	A	TACCTAGTAAATTCAGAGAGAAAAGGCATAAGAATTCTACCAAAATGTGGAATAATGGACAATAATGATATAAGTATTTATAGGAAATTATG
LG11_95437451	1751055399	1H	52.6093	1	48.0878	morex_contig_1626065	HVVMRXALLEA0383G19	contig_1491	1	51.2	C	G	TGTGTGTGATGTGCAATACGAACGGAGACTTATCTTTGGTATTTGTTGTGTGGGATGGTAAGCACATCTCACTTGAATTCAACAATATATCT
LG01_96258647	1751021938	1H	52.8201	1	48.0878	morex_contig_44199	#N/A	#N/A	#N/A	#N/A	G	C	TCTCCCTCGCCCTCAAAGGAAAAGAAAATCGTAGGATGAATTCTCTGTTTTCAAGGAGGTTTTTATCACAATAGTTTTCCTCATGTATCAGA
LG01_93793226	1751021847	1H	53.1492	1	48.0878	morex_contig_43919	HVVMRXALLHB0100A04	contig_45342	1	50.6	C	T	TGGGCCGGTTCAGATGGAAGGAATTCCACCGCAACGCCCGGCACTGTACATACCAGCCCTGGTTGGTGAATTAGTCGCACAAGGTTCTCTAA
LG15_35143975	1751063187	1H	53.1492	#N/A	#N/A	morex_contig_2484358	#N/A	#N/A	#N/A	#N/A	T	C	AGCCCGGCACGGCTTTGCCAAGGGGTTATGGAGGAGAGAAACTGCGAGGGAGAGGAATTCGTGTGGCTGCCTGATACATCCAGTTTGCATCA
LG02_67158819	1751026723	1H	53.4798	1	48.0878	morex_contig_61505	#N/A	#N/A	#N/A	#N/A	C	T	GACTCGAAAAGAATTCGAAGGCAAGCTGACGGTCATCACCCCCATAGTCGTAATGGTCGATGCATCGCGGATGTTGTGGCTGGAGTGGAAAC
LG04_29402577	1751034699	1H	53.7562	1	48.0878	morex_contig_134329	#N/A	#N/A	#N/A	#N/A	A	C	TGTTGCTTTGTGACTATAAAGTCACGAATTCAAATCCTGGAAAACAGCCTCTTGAAAGAATGAAAGAAAAGACTAGGTACGAAACCCTTCTT
LG12_94675889	1751058496	1H	54.0692	1	47.9462	morex_contig_1800672	#N/A	#N/A	#N/A	#N/A	G	A	AAATGATCTGAAACTTTCCAAGGAATTCTTATGGAATTAATGAGAAATATTGGAGCAAAGATCAATTGAAGAGGGGCAACAGGGTGCACACA
LG05_104920068	1751040720	1H	54.2493	1	48.0878	morex_contig_235522	#N/A	#N/A	#N/A	#N/A	G	T	ATGAAAAAGGTGTGAGTGCATTATTGTTGATTCATAGAGTAGCGTTACTGAGAGATGTGAATTCCTTGATTCTCGTCATATTAAAAGGGCTT
LG04_58626211	1751035790	1H	54.5602	1	47.8045	morex_contig_139034	#N/A	#N/A	#N/A	#N/A	A	C	GAACATTGACATGATATAGACAAATAGAATTCAATTAATATGAACTAATCCAATCGTTTTGTCCTTGGTAGCAACAATACAAAGATGTATCT
LG11_12803146	1751052603	1H	54.9468	1	47.8277	morex_contig_1586798	#N/A	#N/A	#N/A	#N/A	T	C	ATTGAAGGCGTTACTTGGTGCATGACAATTCAGAGGCATAGGAATGTGCTGGAATTCTTTGGAGGGCGCCACGGTTGCGGGAAATCATCGTT
LG12_131037608	1751059042	1H	55.2368	1	48.0878	morex_contig_1852520	#N/A	#N/A	#N/A	#N/A	G	A	TATTCTTTTTGAATTCTCCAAACTACACTATATCGGAGAAGTTAGCACTCGTTAAGGATTATATTGATGGGTTACCTTTTACCACTACACAT
LG14_12834351	1751061443	1H	55.5979	#N/A	#N/A	morex_contig_2146049	#N/A	#N/A	#N/A	#N/A	T	C	TTCGATGCAGTTGAGACATGGTGGAGTGAATTCAAGCTGAGCGACACTGATCTGTTGAGCAAGTAAGGAATCGTTTTCCATTCGAAGATCAT
LG07_134967170	1751046381	1H	55.5979	#N/A	#N/A	morex_contig_651532	#N/A	#N/A	#N/A	#N/A	T	C	AACTACCTTGTTTGGGTGCGTGATGTAAACTCTGATATTATTTACGAAATGGCAGTTGAATTCCTAATTCTCATTCTATTACTATGTATGAG
LG03_94785542	1751032351	1H	55.5979	1	48.1586	morex_contig_103258	#N/A	#N/A	#N/A	#N/A	A	G	CTTCCTAAGCCTATATTTGTTTTCGTACATGGATCTTATCTCAGATTTCATTGCCTCTAGCCATTCTTTAGAATTCGGGCCCACCATCACTT
LG03_49644711	1751031007	1H	55.5979	1	48.0878	morex_contig_90124	HVVMRXALLEA0090G10	contig_45342	1	50.6	A	C	ACTTCGTACCTCATTTCAATTTCCTATTGGAATTCAAAATTTAGCTAATGTGTGGTATAAATAATTTTTCAAACCTACAAACTAAAATGTTC
LG03_3430082	1751029422	1H	55.5979	1	48.0878	morex_contig_78724	#N/A	#N/A	#N/A	#N/A	C	A	ATAAGAGGGGTTGAATTTCGTCCTTGAGATGACTCATGATCAGGATCCGGTCTCGAATTCCAAACCAGGCGCACCACGCAAATCACCAGCAC
LG13_2388839	1751059338	1H	55.5979	1	48.2295	morex_contig_1883901	#N/A	#N/A	#N/A	#N/A	C	G	TCAAGTCCGCATTTCTGAAGGGCAGGCGAATTCATGATTGGATTGTTGCCCTCCACGAGATTGTCCACGAGGTGGCGTCCAAGGGACTCAAG
LG12_101999640	1751058607	1H	55.5979	1	46.813	morex_contig_1810869	#N/A	#N/A	#N/A	#N/A	G	A	CTCAAAACTATATGCAAGGAATTCAACTTCTCATCATATTTAATACAATTAATATGAAAGTTTTTATTATANNNNNNNNNNNNNNNNNNNNN
LG11_30793271	1751053278	1H	55.5979	1	48.0878	morex_contig_1594097	#N/A	#N/A	#N/A	#N/A	C	G	GGATTCTGAAGATGAATTTGAATTCTAATATTAATTTGAACCTTGTAATCTTTGAATTTGGTCCTACTAATATTGGAATTTGAACTTTGTAA
LG03_3189351	1751029413	1H	55.5979	1	48.0878	morex_contig_78675	#N/A	#N/A	#N/A	#N/A	A	G	GTCATTCATACTGATCACGAAACATTGAAATACCTTAAGGGTCAGACTAAGTTAAAAAGGCGACATGCTAAATGGAGTGAATTCATTGAGTC
LG11_122969401	1751056256	1H	55.5979	1	48.0878	morex_contig_1645514	HVVMRXALLMA0111K10	contig_47462	1	21.5305	T	G	AGCAAAAACAGGGTGTGACACGTACAATGAATTCTTCACTTGAATTACTTCCTTGAATATATATCATCCATGACTAAACATATGAGCTCGTC
LG03_3430068	1751029420	1H	55.5979	1	48.0878	morex_contig_78724	#N/A	#N/A	#N/A	#N/A	A	G	AATGATGCTTACACATAAGAGGGGTTGAATTTCGTCCTTGAGATGACTCATGATCAGGATCCGGTCTCGAATTCCAAACCAGGCGCACCACG
LG15_71726310	1751063791	1H	55.5979	1	47.8277	morex_contig_2548519	HVVMRXALLEA0241L04	contig_512	1	73.0871	G	A	ACATTCCAAAGCTTCTTCCTATGCTGCATATTACCTCCAATGTCGGAATTCTCTGGAACTTCATATAGCCAATTTTATCAAACTCTCTTCAT
LG15_39056492	1751063217	1H	55.5979	#N/A	#N/A	morex_contig_2492674	#N/A	#N/A	#N/A	#N/A	A	C	ACAACACTTATGGTTCGCATGAACCGATACATGAATTCCCTACGCTTGGCGGAAACTCCTAATTCCCTACGTTGTAATCCTAAGCGGCGGAC
LG13_35159344	1751059827	1H	55.5979	1	47.8277	morex_contig_1933778	#N/A	#N/A	#N/A	#N/A	G	A	CATCANNNNNNNNGGGTCAAACTTCGACTCGGATGAATTCAAACGTTTCTGCTCTAACTAAGGAACCCGAGTGGATTATGCATCTGTTGCCC
LG11_96077391	1751055417	1H	55.5979	1	47.5921	morex_contig_1626472	#N/A	#N/A	#N/A	#N/A	T	C	TGTCACTGACTACAAGGAGATATATATATATCCATGGAATTCAATGATTGAAATCACTTGAAATGTTGAACAACCGCACCTCCTCACTGCCG
LG11_95437464	1751055401	1H	55.5979	1	48.0878	morex_contig_1626065	HVVMRXALLEA0383G19	contig_1491	1	51.2	A	G	CAATACGAACGGAGACTTATCTTTGGTATTTGTTGTGTGGGATGGTAAGCACATCTCACTTGAATTCAACAATATATCTATTTGTGATGGTC
LG11_31569961	1751053310	1H	55.5979	1	47.8045	morex_contig_1594415	#N/A	#N/A	#N/A	#N/A	A	C	GTAAATCAATCTACTTGGCCAAACCAAACGGACAGATCAAAGAACAATATGAAGTTATATAACCATGCATAATAGAATTCAGAAAAGACTCA
LG10_138118761	1751051651	1H	55.5979	1	46.9168	morex_contig_1578616	#N/A	#N/A	#N/A	#N/A	C	A	ATTACCGGTTTGCATCGCACCGGGAGTCAAGAATTCATTCAAGACAGATTAATATCATATCAAAATAATTTTTGAAGTGCATTATGGCATTA
LG10_109542631	1751050678	1H	55.5979	1	47.8277	morex_contig_1570741	#N/A	#N/A	#N/A	#N/A	C	T	TGATTAATGTGAGTTCTTTATGATTAATCATGTCTTGGAAGTCACGAATTCAGTTAATGTTTATATATTAAGTTCTGTTAATGTGAGTTCTT
LG10_109542616	1751050676	1H	55.5979	1	47.8277	morex_contig_1570741	#N/A	#N/A	#N/A	#N/A	A	C	AATGTGAGTTCTTTATGATTAATGTGAGTTCTTTATGATTAATCATGTCTTGGAAGTCACGAATTCAGTTAATGTTTATATATTAAGTTCTG
LG05_146529002	1751041791	1H	55.5979	1	47.8277	morex_contig_260547	#N/A	#N/A	#N/A	#N/A	G	C	CAAAGGNNNAGAAATGTATAGATCATAGAATTCGAGAGAAAGAGGTTTTGACCTTATTTGCTCTAATTTGGTTTTAAAAACTTTGGATTTGG
LG05_98004024	1751040555	1H	55.5979	1	47.8277	morex_contig_230862	#N/A	#N/A	#N/A	#N/A	C	T	ACCTATGATCAAGAATTCTTGCTTGACTCCTCAAGTCAATTACTCTAGTATAGGTGACATAGTCACCGCCCCACATCTATATGGAGATTCTT
LG04_145846571	1751038337	1H	55.5979	1	47.9462	morex_contig_167779	HVVMRXALLEA0038A21	contig_1491	1	51.2	T	C	GTTTTGGTATGAGTATTCTCAAATATCACACTCCTAGGGTTAAACTTAAAGAATTCATTCATATGAGGAGGTTCATTAAAGTTGAAGCAAGC
LG03_5661389	1751029497	1H	55.5979	1	47.8045	morex_contig_79235	#N/A	#N/A	#N/A	#N/A	G	A	TACTTGGAATGCCAAGGAGTTGCCCATAGCCTTTCTTAATTTCTGGTTTGTCGTTGTTGCCTTCTGTTTCTTTTATTGTGAATTCCGAGAGA
LG02_148234402	1751029283	1H	55.5979	1	48.0878	morex_contig_77605	#N/A	#N/A	#N/A	#N/A	C	G	ATAAAAGCTACGGAGAATTCAACACTCTAATGGCCTAACACTATGAATTTGTGCACCAATGACCCCGATTCTTGTTGGACCTTCTTTATCAA
LG01_119993511	1751022874	1H	55.5979	1	47.9462	morex_contig_47113	HVVMRX83KHA0146O22	contig_1059	2	63.6917	T	G	CTTAAGGGGTTAACTAGAATTCTACGGGCTGCAGCTCCACAACCTCACTCCTGGTTCCATCCTCAATATCTCGGGCTTCGGGGCCCTATGCG
LG01_88463677	1751021604	1H	55.5979	1	48.0878	morex_contig_43287	#N/A	#N/A	#N/A	#N/A	C	T	CCTTTGTGACAAACGGAACCCACCAACCAACCGAATTCCTCCCGTGCTCTCCTTTCTTACTTCGTCGGAGCCTCGCCGGAGCCCGATCCCCG
LG06_103052016	1751044158	1H	55.8861	1	47.8277	morex_contig_345260	HVVMRXALLMA0010D08	contig_44148	1	51.865	A	G	GCATGGCTAATGTACCTACGATTTCTTAAGTTGAAGCTGGTTTGACTTAGAATTCAAATATCACTTCAAGCAAGGTTTTTTCACATACCCTT
LG12_120133832	1751058856	1H	56.1603	1	46.9168	morex_contig_1836692	#N/A	#N/A	#N/A	#N/A	G	A	TGAACTTCACAAAGAATTCTGCTAGAAACTTTAAGAACTATTGGGCCAGAAATATAGTAGAGGGGGGCCACCTGCTGTCCACAAGGCCACAG
LG15_62754731	1751063384	1H	56.405	1	47.8045	morex_contig_2546709	HVVMRX83KHA0051N23	contig_48267	1	52.6268	T	C	TTTGTAATTAAGCTCCCAAAAGAAAGTAGCAAACTTACTATCTACTATGTCGGGGGAATTCAGGAGGGTTAAAACACGTGCACTTTATGAAA
LG15_35144023	1751063184	1H	56.6391	#N/A	#N/A	morex_contig_2484358	#N/A	#N/A	#N/A	#N/A	C	T	GGAGAGGAATTCGTGTGGCTGCCTGATACATCCAGTTTGCATCATGCTTTTATGTTNNNNNNNNNNNNNNNNNNNNNNNNNNNTACACTTTA
LG06_76774501	1751043761	1H	56.876	1	47.8277	morex_contig_318723	#N/A	#N/A	#N/A	#N/A	C	T	NNNNNNNNNNNNNNNNNNNNNNNNNCTCTAGGTCATATTTCCAACAGAAATGCACTTTGGGAGGTTTTGGAATTCAGCCCTTGTCGATACGG
LG01_47682521	1751019990	1H	57.2036	1	48.0878	morex_contig_38835	HVVMRXALLHB0064B04	contig_47705	1	51.0883	G	A	TCAAGAATTCGGAATGATCCCCATCACTTGGTCGTTTGCAGTCTAGGGACTCGATATGGTCGGGCCTTTCAAGCCGTCTTCCTGCAAAAAGA
LG05_76487545	1751040114	1H	57.3007	1	47.8277	morex_contig_216143	#N/A	#N/A	#N/A	#N/A	C	A	AAGTTTGCACATAGATTATTCCCCAGTTGCTCCCGCATGCAAAACTTTATGAGAATAGAATTCAGTCAGATAATAATCAGGCATTATAATGG
LG15_110821525	1751065295	1H	57.5824	1	48.2295	morex_contig_2564664	#N/A	#N/A	#N/A	#N/A	G	T	nnnnnTTCTCAGCTGTAGGAATATCCTTTGCGGTCCTATTGGGAGCTTCACGCTTCTTACGGGTTGAAGAATTCTAGGGAGTAGAAGGCTAT
LG05_49630459	1751039528	1H	57.5824	1	47.8045	morex_contig_198619	#N/A	#N/A	#N/A	#N/A	T	G	ACTTAGCCTTAGGAGCTTGAATTCAGGGGGTAGCCCCCAGTTTTGTGTGGTAGTGAGATAAACCGGATTTTGAAATAATTACCACAAGGTTT
LG01_31088447	1751019547	1H	57.5824	#N/A	#N/A	morex_contig_27951	#N/A	#N/A	#N/A	#N/A	A	G	GACAAAGATGGCCTCCGTTGAATTCCCCCTCTGCTAGTGTGTCGAAACGGGCTCCCGGTTGATTTTTCATGGCTCTAGAGTCTTGCAGCGGC
LG15_129604596	1751065648	1H	57.5824	1	46.9168	morex_contig_2589403	#N/A	#N/A	#N/A	#N/A	A	T	ATTCCAGTAAAAATCAGGTGGAACATCCTTTTCTAGGAATTCCCACTTTGCTTTCAACTTCGCGGCCTCTACTTACTTTCATTAATAGAAAC
LG01_31088434	1751019545	1H	57.5824	#N/A	#N/A	morex_contig_27951	#N/A	#N/A	#N/A	#N/A	T	C	AGACCGTCGGGATGACAAAGATGGCCTCCGTTGAATTCCCCCTCTGCTAGTGTGTCGAAACGGGCTCCCGGTTGATTTTTCATGGCTCTAGA
LG11_140220704	1751056677	1H	57.5824	1	47.8277	morex_contig_1663058	#N/A	#N/A	#N/A	#N/A	G	C	CAAGGACCTTGATATCCTCGATGATGGTTCCCAAACCAGGATTCGGTTGCATTTCGTTGTAAGAATTCCATGTGGGAATGAACATCTTGACA
LG03_94785334	1751032353	1H	57.5824	1	48.1586	morex_contig_103258	#N/A	#N/A	#N/A	#N/A	G	T	TAATCAAAAAATTCAGCTATTGCTAACATAATCCTAACGGACTTGAGCATCGCTATGGGTGAGAAAATCTCATTGTAGCGAATTCCTTGAAC
LG11_116825810	1751056079	1H	58.0618	1	46.9168	morex_contig_1640397	#N/A	#N/A	#N/A	#N/A	G	A	CTCTCTGAATATGCAAGGTACATCACTCAGAAGGAAATATCTGGGAAACTGGAATTCTGGATCAGGAAACCGAGAAAAAGGCAAAAACATCA
LG07_25859452	1751045418	1H	58.0618	#N/A	#N/A	morex_contig_426784	#N/A	#N/A	#N/A	#N/A	T	C	nnnnnnnnnnnnnnnnnnnnnnnnnnnnnnnnnnnnnATACCAGTCGTGCGTGGCAAAAAATTAGTTCGGCTCGGAATTCATTCCCGCAACC
LG01_119993465	1751022880	1H	58.668	1	47.9462	morex_contig_47113	HVVMRX83KHA0146O22	contig_1059	2	63.6917	T	C	TCGTTCCTTTCCTGCTGTGTGGGGTTGGATTTCCCATTCATCCCTTCTTAAGGGGTTAACTAGAATTCTACGGGCTGCAGCTCCACAACCTC
LG01_119993454	1751022878	1H	58.668	1	47.9462	morex_contig_47113	HVVMRX83KHA0146O22	contig_1059	2	63.6917	C	T	GCGGGTTTGCCTCGTTCCTTTCCTGCTGTGTGGGGTTGGATTTCCCATTCATCCCTTCTTAAGGGGTTAACTAGAATTCTACGGGCTGCAGC
LG12_34844413	1751057456	1H	59.1616	1	47.8277	morex_contig_1719607	#N/A	#N/A	#N/A	#N/A	G	C	TTTTTCTAGGAATTCCTTCTTAGATTTCAACTTAGCGTTCCTCTGCTTACTTTCATTAATATAAACTTGGATATATTTAATAGTCACATTAA
LG01_72876633	1751020927	1H	59.2501	1	48.0878	morex_contig_41546	#N/A	#N/A	#N/A	#N/A	T	G	GAAAAGAATTCCTAGCAAAGGAAACCACCATAATGAAATGACCATATTCATCAGAAGGGTGTGACGTACGCCGGAATATACGCCAGATCTCT
LG01_138655566	1751023616	1H	59.75	1	48.5836	morex_contig_49507	HVVMRXALLEA0172M02	contig_2999	1	54.3575	G	T	TTTAATTTGTTAAAGAAATGAGAAAAAATCCAACGTGTACATCAGGACATTAAATGTCCGAATTCTATGGGTTGTGTGAAAAAGACAATTTT
LG01_138655546	1751023614	1H	59.75	1	48.5836	morex_contig_49507	HVVMRXALLEA0172M02	contig_2999	1	54.3575	A	C	CCCATTTTCTAAATACACATTTTAATTTGTTAAAGAAATGAGAAAAAATCCAACGTGTACATCAGGACATTAAATGTCCGAATTCTATGGGT
LG10_117873526	1751050985	1H	60.3383	1	47.8277	morex_contig_1572862	#N/A	#N/A	#N/A	#N/A	T	C	GTTTTACTATATGAATTCAACTCATCTTTGTGTGTAGTATAACTTTGGAGATGATATGGACGACGGGAACGTCGACTTCTTAGTATCGAAGG
LG05_11489120	1751038676	1H	60.9015	1	48.0878	morex_contig_175493	#N/A	#N/A	#N/A	#N/A	G	C	GACGAGGGCATAGCTGCCGGGATTCGACATCACGGTCGGATGGTGAGTCCGGCTCCAAGTGACCCGAATTCTCCAACGAGTGCATGTACTGC
LG05_11489108	1751038674	1H	60.9015	1	48.0878	morex_contig_175493	#N/A	#N/A	#N/A	#N/A	C	T	GGTGCGGTCGAGGACGAGGGCATAGCTGCCGGGATTCGACATCACGGTCGGATGGTGAGTCCGGCTCCAAGTGACCCGAATTCTCCAACGAG
LG05_8546603	1751038633	1H	61.3422	#N/A	#N/A	morex_contig_173825	#N/A	#N/A	#N/A	#N/A	G	A	CAGCCCCGCAGGCAACAACGGAGGTTGACAGCGACAAGAGCAACGGCAAGGACCCCGTGGAGGAATTCTTCAAGGCAGCGAAGAAGCCTGCG
LG11_137192150	1751056628	1H	61.6019	#N/A	#N/A	morex_contig_1659305	#N/A	#N/A	#N/A	#N/A	G	T	GATTGAATTCTTCCAGAGCGGTACTAATCTGTTGAGCAAGCAAAGAATTTTTTTCACTTCGATGGTCATCATGAGACGCCCTTAGTTTCTCA
LG02_38698047	1751025620	1H	61.9206	1	48.5127	morex_contig_56783	#N/A	#N/A	#N/A	#N/A	A	G	TTGGGATCCAATGAATTGTGGGTTTATGCTCACATTATTCATTAAAAGTATTTTAGTTATCTTTGAATTCTTATATGCATGATTATGATAGC
LG08_57500405	1751046803	1H	62.4908	#N/A	#N/A	morex_contig_830329	#N/A	#N/A	#N/A	#N/A	G	C	TTTTCTCTCTCATTTTGCAAGGTTTACAGAGAATACCGACAGCTCGAATTCTGGTCTGAAAAGGAGCAAGTTTGAGATTCCTATTCTGTGCA
LG02_115764305	1751028230	1H	62.9259	1	48.0878	morex_contig_70772	#N/A	#N/A	#N/A	#N/A	C	T	CCTGAGGAAACTACTGAAGAAAAGGAGGAGGATGTGGACATTGTTTGCAATACGCCAGTGATCCATGATGAATTCTGGGAACGGGCCCATCC
LG13_119422141	1751060932	1H	63.3348	1	48.0878	morex_contig_2070798	#N/A	#N/A	#N/A	#N/A	G	A	TGTAAATAAAAGGATTTAAATGGTCAAAGTTTCCGTTTGAATCTAAAATAAATAAAAGAAATAGAATTCCTGGGAGGCGCCACGTCGAAGGC
LG03_83338246	1751032021	1H	63.3348	1	48.0878	morex_contig_99720	#N/A	#N/A	#N/A	#N/A	A	T	GGTTCCCCGGTCCAGAATTCCAGTTTTCTAGATATTTCCCTCCTTGTGATGTACCTTGCATATTTAGAGAGAAAGGGCATAAGAATTGTATG
LG02_83874699	1751027219	1H	63.713	1	48.0878	morex_contig_64557	#N/A	#N/A	#N/A	#N/A	G	A	TCAGAATTTGCCTCGATTGATCTAGTTCCTTCTCAATCCTCTTAATCCTGGCTGCATTGTCAACACAGAATTCTGGACATGAAAAAGCAAAA
LG14_34363189	1751061705	1H	63.9501	1	48.0878	morex_contig_2184727	HVVMRXALLMA0133L23	contig_38533	1	52.5	A	T	TAACTCCAATTTTTTTGAAAAATTAGGACAACGTAGGGAATTCATACATAAATATTCTATAAAACATTCAAACACTTTTTACGTTTCTGTAA
LG01_60643732	1751020534	1H	63.9501	1	48.0878	morex_contig_40192	HVVMRXALLMA0010M22	contig_44409	1	52.46	G	A	TCTCTAGGTACACCCGGCATGTCAGAAAGTTTCCATCCAAAGATATCCCTATTCTAACGGATGAATTCAATGAGCGTGCTTTCCTATTTGGG
LG13_24827390	1751059666	1H	63.9501	1	47.8277	morex_contig_1917875	#N/A	#N/A	#N/A	#N/A	A	T	TTCCCCCCAGAATGATGACCATTAAGAAGTAGGAATTCCGAGCCTTGAGGCAAGGAGTGGGTCTGTCAAGGAATATCTGCAGAAGTTTAACC
LG10_67962230	1751049154	1H	63.9501	1	48.0878	morex_contig_1561415	HVVMRXALLMA0023K14	contig_45608	3	42.2969	G	A	ATATTAAAAGTAAATGAATGTCATGATTATTTGAATTCCATTCGGAATGTTCAATTGAGTTTTTTCTTACCAATATATTAAATCTTACCTTT
LG14_34363198	1751061707	1H	63.9501	1	48.0878	morex_contig_2184727	HVVMRXALLMA0133L23	contig_38533	1	52.5	C	A	TTTTTTTGAAAAATTAGGACAACGTAGGGAATTCATACATAAATATTCTATAAAACATTCAAACACTTTTTACGTTTCTGTAATTTGTAGGA
LG14_23801923	1751061566	1H	63.9501	1	48.0878	morex_contig_2165674	#N/A	#N/A	#N/A	#N/A	C	G	TTAAAAGAGTATAAGGAATTCAGCCAAGCTTAATGCCAAAAATTGTTTCTATGAAGCCAACCACTTGCACCCGAGCTGTATGCAGGACTACT
LG14_23801908	1751061564	1H	63.9501	1	48.0878	morex_contig_2165674	#N/A	#N/A	#N/A	#N/A	C	T	AGATTACCTCGGTCTTTAAAAGAGTATAAGGAATTCAGCCAAGCTTAATGCCAAAAATTGTTTCTATGAAGCCAACCACTTGCACCCGAGCT
LG11_111717284	1751055914	1H	63.9501	1	47.9462	morex_contig_1636710	#N/A	#N/A	#N/A	#N/A	C	T	TTTGGAGTCGAGTGAATTCCTAGCCTTTTTCTTGGTTTCACGTCCAGAATTCAAATTGCCGGCAATTTCCCTCTTTGCATGTACCTTGTAAA
LG10_73426590	1751049375	1H	63.9501	1	48.0878	morex_contig_1562488	HVVMRXALLEA0247E11	contig_44409	1	52.46	C	T	AGGACACATAAAATGAATTCACAAAAGGCAGGTCCAACTAACTGTGTCAAACTAAATTGTAATCTATACATCAAAAGGAGTCCTGGACCAAG
LG03_100903213	1751032557	1H	63.9501	1	47.9462	morex_contig_105272	#N/A	#N/A	#N/A	#N/A	C	G	GCTTTGCTCTGTTCTTTCTTGAAGTATTGCCCTCTTCATGTCAAGATTGTCATGAGAATTCCAAAGCTTCTTATGAATTCCTCATGCAGTGA
LG03_144480692	1751033714	1H	64.5194	1	48.0878	morex_contig_120827	#N/A	#N/A	#N/A	#N/A	A	G	CACGGATGGGTTGGGAATTCGAAACTCCTTGACCTTGTTTACTGGTCGAGGACGAAACCTCCGATCTGGCCAAAACGGACGGTTGGGTCTGC
LG12_49250887	1751057727	1H	64.9919	1	48.0878	morex_contig_1738506	HVVMRX83KHA0079F12	contig_45222	1	49.3	G	A	AAACATCATAGAAGATGCAGATGAATTCCGTCTTCGAGGAACTCGAGCTTGTCACGAAGATGATGAAAGGATCGATATGGTTGNNNNNNNNN
LG15_87424928	1751064470	1H	65.2989	1	47.8045	morex_contig_2552704	HVVMRX83KHA0023D20	contig_4519	1	51.165	A	T	AGAACATTTTTTTAAATCCAGAAATAATTCTGAAAAGAAAATATTTTTTTTCGAATTCGAAGAACAATTATGGAAAATCGCGAACATTTTTT
LG03_122093870	1751033156	1H	65.6337	1	48.0878	morex_contig_112655	HVVMRXALLEA0278H24	contig_44409	1	52.46	G	A	ACAGGTAACATAAGTTTGCAAGGGAAGAGTCTGAAGATGACGTCAAGAAACCTATGGAATTCTTTGAGAAGATGAAGAATACCAACCCAGAA
LG02_109626218	1751028024	1H	65.9448	1	48.0878	morex_contig_69530	#N/A	#N/A	#N/A	#N/A	A	G	CTGAAACCCTAGGTTAAGATGTATTTTTTAACTGAATTCAGTTAGCTATTTATTGCTGAAGCTAAAGCTCAAGATCACACACCTCCACAGAA
LG15_96788884	1751064815	1H	66.0905	1	47.9462	morex_contig_2556479	#N/A	#N/A	#N/A	#N/A	C	A	AAGGGGGCAAGGTTTTCGTGTAGCTTCCTATTGACGGGGAATTCATTGACTCCCTTAAAGCACACAACTACGGTCGCACGTGGTCTTCATCC
LG14_45795217	1751061831	1H	66.0905	1	48.0878	morex_contig_2205610	#N/A	#N/A	#N/A	#N/A	G	C	ATGGTCTGGCGGACCATGCCCGCTCGGCTGAATTTCTCGTTGAGCTAAAAAATAAAGTGGAAAGGTGCACCACCTATGTGGTGGTGGCCGGT
LG12_45785765	1751057678	1H	66.0905	1	48.3711	morex_contig_1733898	#N/A	#N/A	#N/A	#N/A	G	A	ACCGTTTGTTGGAATTCGGGTCCATTATTGCTTCTCCATCGCTCGTAGGTTCATCGTTCTCTAACAACATGATTGATAAGACACGGTTGTCG
LG11_141469504	1751056711	1H	66.0905	1	47.9462	morex_contig_1664617	#N/A	#N/A	#N/A	#N/A	T	G	GTTTTCAATCTTGGTACCACTGATAGGAAGTTTTCGGCCTCACCGAGTTTCACTCTCACCTGTCAGTTATGGAATTCGGTGGCACCAAAAAA
LG11_100151923	1751055551	1H	66.0905	1	48.0878	morex_contig_1629028	#N/A	#N/A	#N/A	#N/A	T	G	TGTGATACAAAATTGAATTCACTAGGTGGTGATTTTAAATCCTGGTCAAGAATTCGTCCGATAAACCAGTTAACTTGCCGATTAATCCCTCC
LG11_33087557	1751053348	1H	66.0905	1	48.0878	morex_contig_1595058	#N/A	#N/A	#N/A	#N/A	C	T	ACGATTCGCCAGCGGTGTCCATCAGTGGATGCAGGTAACAGCCCCAGAATTCCCCAAACCAGAATGTGGTTTCACATGCCCAAGCAATAGTG
LG06_123857172	1751044555	1H	66.0905	1	48.0878	morex_contig_366540	#N/A	#N/A	#N/A	#N/A	T	C	TCCGACATAGCTACCATGATGAGGGCATCCGCAATTCCCTTGCCCGCCGCCGAATTCAAACCTTCACCGAGCTGTCAAACCTCATGCTCAAA
LG06_104502602	1751044173	1H	66.0905	1	48.0878	morex_contig_346742	#N/A	#N/A	#N/A	#N/A	C	G	GTGGAGTAGAATTCTATGATCATCTTATCGTTCCATGTTGTCATGTTTCTGCCAACAAAGTCTTCAATGTCTATGACCCTGAAGTTTTCTTG
LG05_116182090	1751040977	1H	66.0905	1	48.0878	morex_contig_243300	#N/A	#N/A	#N/A	#N/A	T	G	TAAAAGCTTTATATTGATTATAAGCATGCGGAGAATTCAACACAGATTGCAACAAGGAAACACAATCAATCGAAGAACAACTATCATAATTA
LG05_72604635	1751040042	1H	66.0905	1	48.0878	morex_contig_213578	#N/A	#N/A	#N/A	#N/A	C	G	ACTCGACTGACCCTTGAATTCTTGGACCAACAATTGACACCGTCGAGTGGAATGCTTTGGCAATATCAGGTTGCCTTCATCATCTTTCTTCG
LG05_48980138	1751039514	1H	66.0905	1	48.2295	morex_contig_198208	#N/A	#N/A	#N/A	#N/A	A	G	TGCCATGGCTTCCCCAAGTCACTACTGGAATTCAGTTTTTTGTCGTCTACCAAATTTTTGTCGTGTGGTGGCTGATGGCAAAGAGTGGCTTT
LG04_130344254	1751037920	1H	66.0905	1	48.0878	morex_contig_161878	HVVMRXALLMA0194L03	contig_827	1	52.46	G	C	TCTCACGGCACAAACCTAGGCAGAGGCCCTTTTGCTCTCCGAGAGAGAGATTCTCCCATGGGAATTCCCGTTTGGGAGGTGGAAATTAAGAC
LG03_32593028	1751030448	1H	66.0905	1	47.9462	morex_contig_85696	#N/A	#N/A	#N/A	#N/A	A	T	ATGTTCGTCCATCGGATTCATACGATCTAAGAAACGTCATTCAGTACACGAGGGAATCAGCCAAAGAATTCTGGAACCGGTTCCTCACCAAA
LG02_84069114	1751027222	1H	66.0905	1	48.0878	morex_contig_64595	#N/A	#N/A	#N/A	#N/A	A	T	CATTATGATGCGATCCTAATGCTTTTTCTCTCTTATTTCAAAAGTTTTATACAAAGGGGGGAATTATCGACAACTTGAATTCTAGACCGTAA
LG02_55501707	1751026256	1H	66.0905	1	48.0878	morex_contig_59492	HVVMRXALLMA0053M23	contig_827	1	52.46	G	A	ATGCGTGAAAGAATTCACTCGTGTGACCTTTTTATGTGATCTCCAACGACAAGACATCACACTATACTGTGTAGGGTCCTACAGACACACAT
LG02_55501680	1751026254	1H	66.0905	1	48.0878	morex_contig_59492	HVVMRXALLMA0053M23	contig_827	1	52.46	T	C	ACAACATGGCTTTTTAATACGTATATGATGCGTGAAAGAATTCACTCGTGTGACCTTTTTATGTGATCTCCAACGACAAGACATCACACTAT
LG02_19587372	1751024836	1H	66.0905	1	48.0878	morex_contig_53831	#N/A	#N/A	#N/A	#N/A	C	G	CTTTTTCCACACATAATCCGCCGATTGAGGTAATATAGAGTTTGGTTTGTTTGAGTGAATTCATTTCTATTACTTATCTGCTTTTTTATTTG
LG01_93838834	1751021849	1H	66.0905	1	48.0878	morex_contig_43924	#N/A	#N/A	#N/A	#N/A	A	G	TTTTGTTCTATCATATATCAGTGTCCTCATGATGGTCAGTGTCCGTTGGAGAATTCAGATAAATACTGCCACTTTGTTCAGAGATTGGAGAG
LG01_60643789	1751020538	1H	66.0905	1	48.0878	morex_contig_40192	HVVMRXALLMA0010M22	contig_44409	1	52.46	G	A	CGGATGAATTCAATGAGCGTGCTTTCCTATTTGGGGTCCAGCCGAGTCCCAATCGTGAACTGTTTGGAAGAGTTGCCCGGCGTGAAGTCCAC
LG01_60643763	1751020536	1H	66.0905	1	48.0878	morex_contig_40192	HVVMRXALLMA0010M22	contig_44409	1	52.46	A	G	TCCATCCAAAGATATCCCTATTCTAACGGATGAATTCAATGAGCGTGCTTTCCTATTTGGGGTCCAGCCGAGTCCCAATCGTGAACTGTTTG
LG04_41350946	1751035182	1H	66.248	1	48.0878	morex_contig_136282	#N/A	#N/A	#N/A	#N/A	T	C	GAATATGCTCTGCATGCTCATGAGTATGACCATGTCGACTTCTTCGTCTGAATTCGAGGAATCGAATAACTCATCTTGAATCATTTGATCAA
LG03_95693122	1751032382	1H	66.421	1	48.0878	morex_contig_103556	#N/A	#N/A	#N/A	#N/A	T	A	AGAGGAGAAACTAAAAGATGCTTGATCTTGCTGATATTCTAGAGAGACTCAATACGCATGAATTCCAACAAGAAGAAAAGAGAGAGTTGTAT
LG03_95693132	1751032384	1H	66.595	1	48.0878	morex_contig_103556	#N/A	#N/A	#N/A	#N/A	G	C	CTAAAAGATGCTTGATCTTGCTGATATTCTAGAGAGACTCAATACGCATGAATTCCAACAAGAAGAAAAGAGAGAGTTGTATGGACCAAATT
LG06_131059816	1751044771	1H	66.7585	1	48.0878	morex_contig_369916	#N/A	#N/A	#N/A	#N/A	G	T	AGAGTAATTCTGTCGGATGAATTCCTCTCCGGGAGGGGGAAATCGAAGCCATCCTCATCACCAACGCTTCCTCCTTCGTGGGAGGACAAATC
LG02_35034186	1751025455	1H	66.9092	1	48.0878	morex_contig_56187	HVVMRXALLMA0131D19	contig_44409	1	52.46	G	A	ACTTATTTGCGATGAACTATATCCGTACAATTCGAATTCAGCCAACGATTGTTTATATATAAAAGAAGAAGTTTAGAGAGTAAAGGTTTACA
LG14_11935841	1751061429	1H	67.1265	1	48.3711	morex_contig_2144450	#N/A	#N/A	#N/A	#N/A	A	G	ACCTCCTCCGGTGCCCTTCTTTCGCCTATATTTACCTTCCCGACGAGAAACCCTTCCATCATATTCAGAATCATGAATTCCTCCACCGTTCC
LG04_137895251	1751038120	1H	67.2961	1	47.9462	morex_contig_164534	HVVMRXALLEA0141B01	contig_44409	1	52.46	G	A	TTAGTAAGGAGGTAGTATTGATCACATTTATCTACGGGGAAGTTAGTCAGCCTGACATTTGCAATGAATTACATGAATTCTTCATAAAACCA
LG05_5602423	1751038559	1H	67.4373	1	47.9462	morex_contig_172308	#N/A	#N/A	#N/A	#N/A	T	C	TCTGGAATTCCAAATTTTCAGAAACCCACACTTTCTGCTCATCCCTGCCCTCTTTCCAGTTTTATAGCCCAACACATAATTAGTTAGATGCA
LG10_67962191	1751049152	1H	67.4373	1	48.0878	morex_contig_1561415	HVVMRXALLMA0023K14	contig_45608	3	42.2969	G	A	TTATTAGTCTATTATAACACTAGCTTCTATCAATAAAATATATTAAAAGTAAATGAATGTCATGATTATTTGAATTCCATTCGGAATGTTCA
LG06_123854984	1751044553	1H	67.4373	1	48.0878	morex_contig_366540	#N/A	#N/A	#N/A	#N/A	T	A	TAATAATAAAAAAAATGATGAACTTTTTTTAAACCCGATGAACAATTTTTTTGAATTCGATGAACATTGTTTGAACTTGATGAACAAAAAAT
LG11_118101500	1751056116	1H	67.4373	1	47.8754	morex_contig_1641378	#N/A	#N/A	#N/A	#N/A	T	C	AGTATTTTAGAGTTCTTGATGAATCAGAAGAGCCTTGAGAGGATCGCGGAGACTGAATTCCATGACCTTGATGTCAAAGTGATAAAGTTGTC
LG11_93060914	1751055332	1H	67.4373	1	48.0878	morex_contig_1624594	#N/A	#N/A	#N/A	#N/A	C	T	GGCTTGGAGTTTGGTTTGAATTCGTTGCACATCCTTGGACAATTTTTTATTCTCCTGCTTCAATGCAAGGAAAAGCAAAATCAATGGTCAGG
LG11_22638060	1751052986	1H	67.4373	1	47.9462	morex_contig_1590733	HVVMRX83KHA0084E21	contig_38533	1	52.5	A	C	TGGTGTAATAGCAACATGGTTGGGGACATTTTTAAAATGCCTTCCGGTACAATATGTATGAAGGGCTCTGAATTCTATTTTGAACTCGCATT
LG10_67962092	1751049150	1H	67.4373	1	48.0878	morex_contig_1561415	HVVMRXALLMA0023K14	contig_45608	3	42.2969	C	A	AATTTTGATATACTTTGTGCTTGATATGGTTGAATTCGTGTTCCAAAAAATGTTTGAACGATGACACTTTGTGCGGGCCATGTGTCTCCCAA
LG05_48980153	1751039516	1H	67.4373	1	48.2295	morex_contig_198208	#N/A	#N/A	#N/A	#N/A	C	G	AAGTCACTACTGGAATTCAGTTTTTTGTCGTCTACCAAATTTTTGTCGTGTGGTGGCTGATGGCAAAGAGTGGCTTTGCCGTCAGCTGCCTC
LG02_23841339	1751025029	1H	67.4373	1	48.0878	morex_contig_54491	#N/A	#N/A	#N/A	#N/A	A	G	GACAAAAAATTGTCATTCAATCACACGTGAAAGGAATTCTAACCGACCTATTCAAATGGATGCATGTTTTTTATTAGATCGGCTTGTCCGTT
LG01_38107900	1751019685	1H	67.4373	1	48.0878	morex_contig_37266	#N/A	#N/A	#N/A	#N/A	A	G	CCTCCATTGGTTGTATGAGATCTTTCTCTTGATGCAAGCCTATGGAAATATACCTAACCACACATAGAATTCTCACGAAGACCCTCATTAGT
LG02_19587362	1751024834	1H	67.7889	1	48.0878	morex_contig_53831	#N/A	#N/A	#N/A	#N/A	C	A	CTGGTGCCCCCTTTTTCCACACATAATCCGCCGATTGAGGTAATATAGAGTTTGGTTTGTTTGAGTGAATTCATTTCTATTACTTATCTGCT
LG11_29293681	1751053196	1H	68.1761	1	47.9462	morex_contig_1593481	HVVMRXALLHA0467D01	contig_827	1	52.46	A	G	AACTGGTCAATGTCTTTCAGCTTGTAGTTGAGACTCAAGAATTCGAACTCAATCAGTCAGCAAGTTCAAAGAGCCGGTGACAGTGGTAGTGT
LG14_136546456	1751062760	1H	68.2853	1	48.1586	morex_contig_2381475	#N/A	#N/A	#N/A	#N/A	G	T	GTTTTGCAAAGCTTAAGCTTGCCTTTTCTTTGCAAAGACCTTTTTGAATTCTTGAGAAACAGTAGCTCTTCATGAAAATCTTTATTTCTAGT
LG12_49722812	1751057740	1H	68.5595	1	46.4589	morex_contig_1739147	#N/A	#N/A	#N/A	#N/A	G	T	GTTGGGATNNNNNNNNTTGTGGGTTTATGTTCATATTATTCTTGTAAAGTATTTGAGTCATCTATGAATTCTTATATGCATAATTATGATAG
LG06_72889200	1751043672	1H	68.897	1	48.0878	morex_contig_314931	#N/A	#N/A	#N/A	#N/A	A	G	GGCCTGGCATGTAATAGCTGTTGGTGGCATCAGATTATAAGACAGAAGAATTCAGACGGGAAGCTTCCCTTAGGCAAAATCTGTTGTATGCC
LG04_25336156	1751034593	1H	69.5887	1	52.4788	morex_contig_132689	HVVMRXALLEA0369D01	contig_43397	1	55.5	C	T	ACGCTTGGCCACTCTCGTAGATCATGTCATCCATGAATTCATTGTAGTAGGTTGAGTCTTCATAAGTTGTCGTCGGTGTCAGTGGTTCGACG
LG03_126660516	1751033275	1H	70.0111	1	54.8867	morex_contig_114251	#N/A	#N/A	#N/A	#N/A	T	C	TGATGGTTTGCAAAATTGTGCTAAGTTGTTAGAGGAAGACTTTACATAAATGCTTAATGTGAATTCCTTGAATGATGAGCATGATAGTAATA
LG02_73095281	1751026935	1H	70.1498	1	54.5326	morex_contig_62559	#N/A	#N/A	#N/A	#N/A	C	A	GATTTCTTGATCTATTTAAATTGAGAGAATTCATATGGTGATTTATCTTCATAACATATCCTCCCAATATTTAGGGAGTGGAAATAATTATC
LG04_113544941	1751037334	1H	70.5751	1	53.6827	morex_contig_157873	#N/A	#N/A	#N/A	#N/A	T	C	CTATGAATTCAGAAACCCATGGCCTTCCAAGTATACCTTTTTTTCCTATTTATGCAATTTTGTGGCATTGATCAAGGTCAAGGAGATAAGAT
LG05_16319966	1751038774	1H	71.0268	#N/A	#N/A	morex_contig_178159	#N/A	#N/A	#N/A	#N/A	G	A	TATTACAATCTTCTCACCGATCTTGAATTCTCTAACCAATTACAAGAATACTAATACTAAGTTGACATTGAGCAGACAAGGCCACATAAAGT
LG09_27507925	1751047506	1H	71.4784	#N/A	#N/A	morex_contig_1127830	#N/A	#N/A	#N/A	#N/A	C	T	ATCCTTACCAACCGAGGAAAGAACAGGTACAACCATGTGAACGGTCTTCTAATGAATTCATGATTCATGCAGGTTTCAAAGACGAGTTTGAT
LG10_65682823	1751049055	1H	72.0021	1	54.3909	morex_contig_1560944	HVVMRXALLEA0271G22	contig_2616	1	55.5	C	T	TTTCAGGGTTTTGAAAAACTCCAAATTTCAAAAAGTTGTGAGTTTGGAAATTTGTAGTCAAATCATAATATGTTCGTGAATTCAAAAAATGC
LG02_30243269	1751025260	1H	72.1868	1	54.3909	morex_contig_55455	#N/A	#N/A	#N/A	#N/A	G	A	GATGATAATGGAGTTGGACCACTCGAGGAATTCCATAGAGGCCAATGTAGTCGCGTAGACTACCCGATGTTTGAGCTTCTCTGACTAGCATG
LG06_30806209	1751042845	1H	72.7015	1	54.3909	morex_contig_279223	#N/A	#N/A	#N/A	#N/A	A	C	ATCTATGATGGCGAAAATGAAACGTGATCCTAAATTTGCTACTTCTCATATATGTGTTAGTGATAAGGATTATGAATTCTCTGTTGATCCTA
LG11_14717190	1751052669	1H	72.7015	1	54.3909	morex_contig_1587550	#N/A	#N/A	#N/A	#N/A	C	G	CCAAGGGTGCATTAGGGAGAATTCAATTGCATTGATGGATCTAAGAAAAACCTTCTCTGCCCATTTCTAGGGTTTATAAAGATTGCACTCGA
LG10_49379499	1751048383	1H	72.7015	1	54.5326	morex_contig_1557838	#N/A	#N/A	#N/A	#N/A	G	A	GTTCATGAATTCTCATATACTACAAAGAGAAATAAATTCTCATCAGCAAAGATAACTGATAACCCACAAGTATAGGGATCGCAACAGTTTTC
LG12_116064950	1751058812	1H	73.0777	1	52.4788	morex_contig_1830794	#N/A	#N/A	#N/A	#N/A	T	C	TGTAGGGAAATACATTAATATAGTATAGGCTATTAGACGATGCTCGAAAAAGGGATTGGAATCGATTAAAGCTGGAATTCCCCTAGAAGTTT
LG10_52790947	1751048515	1H	73.1504	1	53.6827	morex_contig_1558455	HVVMRXALLRA0014G22	contig_3069	6	42.395	T	G	GTTATATTGTATATATATATTTTAGAACCGTAGCCCGTTATATTGTTGGGCAGCTTGCTTGCGTGAATTCGTAATCACCACGAACACGAAAG
LG12_10240103	1751057028	1H	73.4584	1	52.6912	morex_contig_1687804	#N/A	#N/A	#N/A	#N/A	C	A	TNNNNNNNAAGAATTAGCATTCCCATAAAAAAATGAGAACACCTATCGGAAGGATATGAATTCACCACTTGACATCGAAGCAAGTCGAATTA
LG02_51632259	1751026094	1H	73.8266	1	52.4788	morex_contig_58846	#N/A	#N/A	#N/A	#N/A	C	A	CATTGCCATGGAACCGCTCCATCTCCATGCCTTCCCACTGGTAGAGAATTCCACCCATGACCCGCCTTCATAGTATTTCATGTTGGTATATG
LG02_35829284	1751025500	1H	73.8266	1	52.5496	morex_contig_56320	HVVMRX83KHA0083K11	contig_43397	1	55.5	A	G	CAGAGGGTTTCCAGGAATTCTCAGATCAATTGATTGCATGCACTGACAGTGGAAGAACCGCCTCCAAAGGTTTGCAAGGAATGTATCAAGGT
LG03_30280516	1751030396	1H	73.8266	1	52.5496	morex_contig_85103	#N/A	#N/A	#N/A	#N/A	T	G	ATAGGTTTGAATTCGCCATGGTGATGCGTGGAAATGAAAGTTTCGGAAACTTATTACTCTTGGGTGTTTAGGCACCCTCAATCTTGTGCATG
LG07_104412462	1751046222	1H	74.1263	#N/A	#N/A	morex_contig_576408	#N/A	#N/A	#N/A	#N/A	T	C	GATGATCTTGATCGATTTGAGTGTATCTTTTATTTTATGTTCTCCTATGGTGCCCTTCGTGCCACGCACACATGTGGGAATTCTCGTTGTAG
LG11_18378931	1751052778	1H	74.5858	#N/A	#N/A	morex_contig_1588974	#N/A	#N/A	#N/A	#N/A	T	G	CACCAAGAATTCGTCCCTACCGATTTTCTAGAGGCATGACCTTTGCCAAACCCTAATATCTATGTACCACCAACTTTCACTTCGGTGCCACC
LG10_119162074	1751051039	1H	74.9317	1	53.6827	morex_contig_1573191	HVVMRXALLEA0231K12	contig_974	1	59.955	C	G	TGAAATTCATTGAATTGCAAAAGGTTTCTCAATTTTACTTATTTGCAAATGGAATTCAAATCCTTTCAAATCCCCTTTTCATTTCTTTAAAT
LG06_139709380	1751044912	1H	75.4212	1	54.5326	morex_contig_377609	#N/A	#N/A	#N/A	#N/A	A	G	CAGCAATAACATTTGTTTACCCTTCTTGTGTTTGATGACGCACGGGAAAGTCTTAATGAATTCAACCCATTTAGCATGTCTACGGTTCAGTT
LG05_117610433	1751041020	1H	75.7541	1	54.3909	morex_contig_244025	#N/A	#N/A	#N/A	#N/A	G	C	TGTCGAACGATCGAATTCTGCGGAGTTGAAAATGAGGAGTGAAGCAGGCCGAACACTCGAATTGTGCGGAGTTGAAAATGAGGAGTGAAGCA
LG05_117610408	1751041018	1H	75.7541	1	54.3909	morex_contig_244025	#N/A	#N/A	#N/A	#N/A	A	G	ACAGGATCGCGTGACAACGGAGCGGTGTCGAACGATCGAATTCTGCGGAGTTGAAAATGAGGAGTGAAGCAGGCCGAACACTCGAATTGTGC
LG03_102434483	1751032603	1H	75.7541	1	52.5496	morex_contig_105795	#N/A	#N/A	#N/A	#N/A	C	T	GGATATAGTAAGAAACTTGGCTGCTATCAAAGCAATGAAAGACTTTGAGATTAATGCACTTGGGGAGTTGAATTCTCTATGTGAGAATCTTG
LG12_28587968	1751057371	1H	75.7541	1	54.3909	morex_contig_1711412	#N/A	#N/A	#N/A	#N/A	A	T	TTGAAGGCATGCGAGGAGAATTCAGCAGCGTTGTCGAGTCGAATTGATTTAATTCGATTCTCGGGATAATGAGCTTGCAATTTGATAACATG
LG02_146229065	1751029205	1H	75.7541	1	54.5326	morex_contig_77152	HVVMRXALLMA0185J10	contig_974	1	59.955	T	C	TGGAGGTTGGCCAGGAATTCGATGTCGTTAATGGATTTGTTGCACCGCCGTAACATGGCTACGACCCATCTATGTGCTCTATGTGGCCAAGA
LG14_6632256	1751061327	1H	76.0893	#N/A	#N/A	morex_contig_2135041	#N/A	#N/A	#N/A	#N/A	C	T	TCGCGCCAGGGATCCGTGGTGTGCCCTCATGTCTAGTGGCCGCACGGTGGCACCCCTCCGGGAATTCTTCGTTCCAACATTTTTTATATTTT
LG06_27510019	1751042763	1H	76.8794	1	54.5326	morex_contig_277731	#N/A	#N/A	#N/A	#N/A	G	A	TTAAAGATGCTGCTTGGTAGGAGATGATTCAGAGTCCTTCTGCGGTGGGACGAATTCACAGGGCGCATCGGTGATGAATCATCCATGCTTTG
LG12_99931798	1751058568	1H	77.3415	1	54.3909	morex_contig_1807954	#N/A	#N/A	#N/A	#N/A	A	G	GCATATTCGACCAGGTATAAGCTCTACCTTTGATTGGAATCTCTGTTAACGATTGTTTGCTGATGAATTCGTTGAATGTGAACATGTCGTGG
LG12_1806512	1751056897	1H	78.914	1	65.687	morex_contig_1677216	#N/A	#N/A	#N/A	#N/A	C	T	AGAACGGCTTAATGTGTGAATTCATTGGCGACTTAAACTACCCTCAATGCTTCTACAACATGAGGCTTGAAGAAGAAGATATTGTTGAAATC
LG02_46377772	1751025901	1H	79.2548	1	66.289	morex_contig_58014	HVVMRX83KHA0065H10	contig_46752	1	69.8669	A	G	GAGTATGTTCAAATAAACCAAAAGGAATTCATGCAAATAACGCGAATTTCGTATAAACATGACAAAATGCCTAATATTTCGGATATACTTCA
LG07_23228880	1751045379	1H	80.1301	1	69.0864	morex_contig_422988	#N/A	#N/A	#N/A	#N/A	G	A	GCCGGACGCTTCCACGTCATGAGCAGGCGGACGGAGGGACCCCTGCAGGGTCTTGAATATCTACTAGAAAGGAATTCAACCAGGCTCAGCAA
LG04_39475808	1751035108	1H	81.191	1	70.8924	morex_contig_136017	HVVMRXALLEA0350E20	contig_3167	1	73.94	A	C	TCTAGCTTGTATCCTCCATGTAGTGTTGCTAATATTTTTGAAAGACGGTTACATGGGATCAATAACAAGTTTAGAATTCTTATTAGGATGGG
LG04_39475835	1751035110	1H	81.3738	1	70.8924	morex_contig_136017	HVVMRXALLEA0350E20	contig_3167	1	73.94	T	C	GCTAATATTTTTGAAAGACGGTTACATGGGATCAATAACAAGTTTAGAATTCTTATTAGGATGGGAGTATTTGTTGTGATTTGGTATGTAAA
LG11_116061859	1751056065	1H	82.4153	#N/A	#N/A	morex_contig_1639839	#N/A	#N/A	#N/A	#N/A	A	G	GAAGTGACATACCGATGGATTGAGATGAAAGAGGGGATGAATTCAAGGGCATCCCCAAGCTCGGGCTCTTGCGGCTCCTTATTCCTTCGTCC
LG15_109781287	1751065273	1H	82.7381	1	70.9632	morex_contig_2563877	#N/A	#N/A	#N/A	#N/A	G	T	TGGGCTCATTACGAGCCCTCGAATTCAAGCTCCTCATGTTAAGTGAAAGCGATAAAGACACATAGTCTGATTGCCTCATTTCCTTCACACAC
LG04_126618365	1751037796	1H	82.7381	1	70.5382	morex_contig_160828	HVVMRXALLEA0226J05	contig_3167	1	73.94	C	T	TATGTTGAATACCACTAGCATAGGTTTAGTGCAATAAAATGGATCCTATCTCTGGGAATTCAATAGGTGTGGTCATTAAACTCCCAAAGATT
LG01_61132591	1751020555	1H	82.7381	1	70.3966	morex_contig_40245	HVVMRX83KHA0204H14	contig_12001	1	73.9	C	G	AACTCCCCATGGTAAGAATTCAGTAGTGTATCCTTTTTTAGTCCCATGAGCATTGTTTGAATGATTATGTAGATGGATTGATTTCGTGGTGT
LG15_142149428	1751065847	1H	83.4188	1	64.0574	morex_contig_2610169	#N/A	#N/A	#N/A	#N/A	C	T	CTCACATAGCGTTTCGTGTCCAGAATTCCAGCTGCTGGTAATCTTCCTCTTTGTGTAAAACCTTGCATATTATGAGAAAAAAGGCATTATAA
LG02_135422100	1751028887	1H	83.6515	#N/A	#N/A	morex_contig_74862	#N/A	#N/A	#N/A	#N/A	T	A	GTTTGGGACGTATCACCTTTGCAATTGAATTCAAATTTAAATCCAATTCAAATCATTGAGAGAAGATGACATGACTTCTTCAAAATAAAGGT
LG02_60770976	1751026448	1H	84.116	1	71.034	morex_contig_60390	HVVMRXALLEA0271G03	contig_44448	1	73.94	C	A	TTCTAAGGATTCCAATTTGCAAACAAAACAACCCATACAGAAGGCATTCCAAAGAATTCAATCCTCCAAAAATTCTATGATTTTTTGGAATC
LG02_60762874	1751026446	1H	84.6383	1	71.034	morex_contig_60390	HVVMRXALLEA0271G03	contig_44448	1	73.94	C	G	AATAGTTGACGTGTGACAAAAAGGCTTCATAGCACAAGAACAAACAGTATTTGTCCAAGGCAAAATGTTACACTAAATGAATTCATAAGTGA
LG01_52445923	1751020214	1H	86.5253	1	76.8414	morex_contig_39330	HVVMRX83KHA0113I15	contig_43473	1	80.26	T	C	TGATAGCTGCTACGATATCACACCAGCAAGGTTATCTCTTATCACAACTCATTTTCAGGAGAAATATCTTACCGTAATATGAATTCCGTGCT
LG01_52445956	1751020216	1H	86.8539	1	76.8414	morex_contig_39330	HVVMRX83KHA0113I15	contig_43473	1	80.26	C	T	ATCTCTTATCACAACTCATTTTCAGGAGAAATATCTTACCGTAATATGAATTCCGTGCTTCTTGCAGGCCTCGAAAATCTTGTCGTTCTTCC
LG01_41016434	1751019757	1H	87.4437	1	76.8414	morex_contig_37749	HVVMRXALLEA0086K10	contig_43473	1	80.26	T	C	TAGTACAACAAAATTTATAGGACTATAGGAATGCTAGGAGCGTGCGTTGCTAAATTTGGAACCATATTTTCATCCAAAAGAATTCTATTTTT
LG01_52445700	1751020212	1H	87.6097	1	76.8414	morex_contig_39330	HVVMRX83KHA0113I15	contig_43473	1	80.26	T	C	GTACACGTAATTTGAATGGCTTGAATTCGATGAAAAGGTATCTTCTCTCTCAAGAACCCAATGGGGAGTAAGCCTGGACAATGAGAAAGGAT
LG01_8498809	1751018836	1H	90.7144	1	95.1841	morex_contig_6841	#N/A	#N/A	#N/A	#N/A	T	C	AATTTGTGTTTATATAACGAAAATCAATAAATTTTAATAATTCCCGGACGTTTTTGAATTCGTGAACTTCTGTCAAATTCTTGGACCATTTT
LG11_81940619	1751054976	1H	90.7144	1	91.2535	morex_contig_1618203	HVVMRX83KHA0075G22	contig_48683	1	95.8371	G	A	AGTGACAAACGTGAAATGTCGAATTCTAGAGTGACATAAGTAAAATGAGTAAAAACTAAAATGGCAAAAACAAAGTTTTTCCTTAAAGAAGC
LG07_36867388	1751045574	1H	91.7371	1	97.5212	morex_contig_442052	HVVMRXALLEA0011D12	contig_2922	1	101.07	T	C	CTCCAGTGCAGGTGCTCCTATCGGCTGGAGCTGACAATGTCATATCGATGGAATTCTCGTCAGTTGGAGATGTTGCCATGATGCCATCCCGG
LG10_57730868	1751048760	1H	92.8646	1	95.8215	morex_contig_1559404	#N/A	#N/A	#N/A	#N/A	G	A	CATGATCCCATTGCTGCGAATTCAACCATTTGTTTGAACTGACCAAAATTTTGACGATGTAGCTTACTATTTTGTTATCGTGCAAGGGGCTA
LG13_56395221	1751060124	1H	92.8646	#N/A	#N/A	morex_contig_1967193	#N/A	#N/A	#N/A	#N/A	C	A	TAAGAATTCTTTATGACGCTTAATTCGCCATGGACGAAGCAATTCTGATCATCCTCCTGACTTAAGCTTTGAAAATAGCATATGTGAAnnnn
LG15_91845869	1751064655	1H	92.8646	1	95.8215	morex_contig_2554321	HVVMRXALLMA0195K10	contig_47376	1	94.4884	G	A	CTCTAACTCTAACCCATGAATTCAGACAGAACCAATACATTACAGATGTAGTATCATATACGAGTATATGATACCCTCCATTACAACCAACC
LG02_53426703	1751026168	1H	93.0243	#N/A	#N/A	morex_contig_59146	HVVMRXALLEA0242B04	contig_48684	1	95.7219	T	C	AACAGCAATTCATGAATTCAAATTTGATGTTCTTAGAGCATCTATAGCCGGACCTCTCAAATGACCCCTCATATGTTCGCGGACGCTCCCGG
LG14_124369582	1751062656	1H	93.3395	1	95.8215	morex_contig_2356632	#N/A	#N/A	#N/A	#N/A	G	A	TTCCCTCAAGATTCCTCCTGAGGATCGAACCAGCTCCTGACTTCGTCGCCCCTACTTCTGAATTCACTGGATCCAGTGCTCTCTCGTCCTCC
LG01_43827078	1751019864	1H	93.3395	1	96.8839	morex_contig_38243	HVVMRXALLEA0067L14	contig_2922	1	101.07	G	T	GGAATTTTGTTAATACAAGAGAATTCTATTTTTATTTGCACTGTGATTTTCTAAATACATCAAGATTTTATAAAACATATTAAATGAAAGTT
LG10_66653449	1751049087	1H	93.4625	1	96.8839	morex_contig_1561148	#N/A	#N/A	#N/A	#N/A	C	G	ATCTACCAGCCCGAGCCAAGACACCAGGAATTCTTACCCGCCACCGGCTTTCGGAGTGGAACACGGAAGGGAAATTATTGGCGGGCGCCGCG
LG04_35512961	1751034923	1H	94.0789	1	96.8839	morex_contig_135493	#N/A	#N/A	#N/A	#N/A	T	C	GTCTGATCCGGCCGTGAATGCTTTGCATTATCACCATCAGTCTACGAAGCTTGGGTGGAATTCAATACCGAGTTGCTGATTACGCTAGGAGT
LG03_30830934	1751030414	1H	96.7658	1	100.142	morex_contig_85251	#N/A	#N/A	#N/A	#N/A	T	G	CTCTGATTCGATCCCGTTCGGAGCATAATGGGGGGGATTTTTTTGTGCGAGGGGAATGCAGACCACCACATTGCGAATTCGCAACGCAGACA
LG06_127263424	1751044651	1H	97.2143	1	100.567	morex_contig_368680	HVVMRXALLHA0320L20	contig_1481	1	107.6	T	G	TTTATGTCAGTCTATACTTCACTATTGATATCTGTAATGATGTTGGGTAAATGAGGACATCACAAGAATTCCACCGCAAGGCTACAGTAGTC
LG01_89574772	1751021669	1H	97.5873	1	100.071	morex_contig_43421	HVVMRX83KHA0095N20	contig_44968	1	105.475	G	A	CGTCGGAGTAGAAACCTTGTGTGTTCCAGTGAATTCTTTGGGAAAAGCAGTGCCTGCCTTTACTTACTAACATTTCTCCATTAGTCTCTCTA
LG04_62243995	1751035910	1H	97.9021	1	100.142	morex_contig_139751	HVVMRXALLMA0044M06	contig_1481	1	107.6	A	T	ATGTTGGTGAGTAAAAAAAATGTTCAGGAATTCGGAAACTGTTCTTGCATTTCAACTATTCGTCATTTTTTAAAGAATACAAAATTTTAAAA
LG04_62244268	1751035912	1H	98.1445	1	100.142	morex_contig_139751	HVVMRXALLMA0044M06	contig_1481	1	107.6	T	C	TAGCCTTGGGATTTACCATGTCGAATTCATTATGATCACGTGGACATCACATCATCATCAATGAGGCTGGAAGGAAAAATAAGCGGTAACAT
LG15_92807774	1751064700	1H	98.4644	1	99.9374	morex_contig_2554708	#N/A	#N/A	#N/A	#N/A	A	G	TTTTTGGTAATTAACTCGCCATCCCTCTTTTAAGTGACTAACCAAGAAAACGTTTCGTTGCACGTGGAATTCACCTTCCAGCTCCTCGGCCC
LG01_84831807	1751021477	1H	98.7937	1	97.5212	morex_contig_42878	#N/A	#N/A	#N/A	#N/A	A	G	TTTCAGTGGTTCTATATGCGAATTCATGTGATGTTGTGTGGAATAGTATGCTAAGTGTTAAAACATGAATCAAGTTCCTTATAACCGAAGAC
LG01_147148523	1751023956	1H	99.6386	1	99.9374	morex_contig_50675	#N/A	#N/A	#N/A	#N/A	T	C	CGTCAAATACCTTACTTTGTGTTTATAGGTTTCAGATTAGAGTTTCACAATGTTTGTTCCCGGATTCAAAAGAATTCTGAACTTTCTGAAAT
LG02_37629476	1751025575	1H	100.563	1	102.947	morex_contig_56613	#N/A	#N/A	#N/A	#N/A	A	T	GTTGGTACTAGTTTCCTCCTAAGAATTCAAGCATACGTTAGACCAATTCCAACCGTCGACCCAAAATGGACGCCTGTTTTGTTCAGATTTCA
LG16_2723900	1751065997	1H	100.891	#N/A	#N/A	morex_contig_2629558	#N/A	#N/A	#N/A	#N/A	A	T	ACACAAGCTTACGAAAATGCTAAGTTATTTAAAGAAATTGTGAAAAGATGGCATGATAAGAGTATTCAAAAATGAGAATTCAATGTAGGAGA
LG11_104179723	1751055665	1H	100.891	1	97.7337	morex_contig_1631634	#N/A	#N/A	#N/A	#N/A	G	C	ATGCGGACACTGAGAGAGGAGCTTGGGGTTGCATTGCTCGCAACGACCAAGGTGAATTCCTTGCAGCAAAGGTCGGCTCACTGGAGCACTTG
LG11_33162421	1751053352	1H	100.891	1	100.106	morex_contig_1595094	#N/A	#N/A	#N/A	#N/A	G	A	CCAATATTGTTTGAGTCCAGAAAACTTGTATGATTTCCTAAAAAGAATTGAATTCACATACAATTTATATTTTTGCGAACATTTTTATAATT
LG10_55946759	1751048675	1H	100.891	#N/A	#N/A	morex_contig_1559056	#N/A	#N/A	#N/A	#N/A	C	A	TTTGAATCCAGAAATAGATAGAAATCTTGAATTCACAAATTTACCTATTTAAAGCATAAAATATGTATGTTAAATGCAAATAGGAACCAAGC
LG05_102229198	1751040639	1H	100.891	1	100.567	morex_contig_233663	HVVMRX83KHA0079K22	contig_1481	1	107.6	G	C	ACACTGATAGATAAATTGCCAGTTATTCATGAAACCTAATTTAAGTTGCCTCTTTGTTTGATTTGTGAATTCTTGACCAATAAACTAGTAAT
LG04_34378483	1751034873	1H	100.891	1	100.567	morex_contig_135341	#N/A	#N/A	#N/A	#N/A	A	T	TATTTGTCTAATCTAATTTGAATTCTGGTTATTTATTTACTGAAACATGGACGAGTTACTAGAACCATTGAGACCAATTTGACTATTTGACC
LG02_37632509	1751025573	1H	100.891	1	102.947	morex_contig_56613	#N/A	#N/A	#N/A	#N/A	G	A	AGGAAACTGAATAGTACTACTCGCCTGAATACTTGGAAGGCAAAGAAGCACTCCGTCTCGTTAAGGTTACATTGTGCGTGAATTCCGGTTTT
LG10_147596877	1751052055	1H	101.072	1	100.708	morex_contig_1581571	#N/A	#N/A	#N/A	#N/A	G	A	TACCCTTTTGTCTAATAGATCTCTTGGCTTCTTGCATATCTTCAGGAGTAAGGAATAGTACCCTTTTGAATTCCTTTTGTACTAAGGAATAT
LG16_2723947	1751065999	1H	101.238	#N/A	#N/A	morex_contig_2629558	#N/A	#N/A	#N/A	#N/A	C	A	ATGGCATGATAAGAGTATTCAAAAATGAGAATTCAATGTAGGAGACTCATAAGTCTCCAACATATCTATATTTTTTnnnnnnnnnnnnnnnn
LG01_82072348	1751021355	1H	102.09	1	103.399	morex_contig_42574	#N/A	#N/A	#N/A	#N/A	A	G	GTCTTCATATCAGATTTCCGAATTCAGAATTCAGAATTCAGAACAAACCACATCCAATGTGGACTAGATTAAGAATTCAGAATTCACGACAC
LG01_82072327	1751021353	1H	102.09	1	103.399	morex_contig_42574	#N/A	#N/A	#N/A	#N/A	T	C	AGTAGTAGGACTGAAGAACATGTCTTCATATCAGATTTCCGAATTCAGAATTCAGAATTCAGAACAAACCACATCCAATGTGGACTAGATTA
LG06_22879566	1751042547	1H	102.52	1	104.892	morex_contig_276088	#N/A	#N/A	#N/A	#N/A	G	A	AACAAATGTATTAGGAACCTTTTTACAAATCATGATGAAACATGGTTTGCATGGCTAGGAATTCTGCTAATTTTAGAAACAGGCATCCATTA
LG03_36358281	1751030592	1H	102.52	1	111.827	morex_contig_86675	#N/A	#N/A	#N/A	#N/A	G	A	AAATTTGGAAGGGACAACGACACAGCTTGAAGAATTCTTGCACTGAGAGTTTCTCGACATTGGAAAATAACCCAAGCCTACCTAGCTAGCAA
LG12_16539639	1751057135	1H	102.66	#N/A	#N/A	morex_contig_1695839	#N/A	#N/A	#N/A	#N/A	A	T	GGCCGGTGATCTCTCATCTTCTCAAATCGGCCGATGAATTCTGGAGTCTTGCATTTGTCGACAAACTTTGATTTCAACTCTTTCTTCCACCT
LG04_18198527	1751034433	1H	103.613	1	107.295	morex_contig_129837	#N/A	#N/A	#N/A	#N/A	G	C	CGCATAGAATTCCATGCTGGCGACAACAGATCAACCATTTTCCAGGACAGCCAATCAACAGTGCCACCGATATTGCATCCAAAAATGACCAC
LG04_18198511	1751034431	1H	103.69	1	107.295	morex_contig_129837	#N/A	#N/A	#N/A	#N/A	G	C	TATGTAAAGTTGTAAACGCATAGAATTCCATGCTGGCGACAACAGATCAACCATTTTCCAGGACAGCCAATCAACAGTGCCACCGATATTGC
LG10_101323291	1751050401	1H	104.54	#N/A	#N/A	morex_contig_1568715	#N/A	#N/A	#N/A	#N/A	G	A	TGCTGTGCTGCTGGGCATGATCGGCATTGTGTATTTTTCAATCAGAAAAGGTGAATTCTCTCTCTCTCTTTCTCTCTCTCTCTAGGGTCTCT
LG10_101323263	1751050399	1H	104.54	#N/A	#N/A	morex_contig_1568715	#N/A	#N/A	#N/A	#N/A	A	C	TGCTGCTAGCTGAGAACGTATTAACGGGTGCTGTGCTGCTGGGCATGATCGGCATTGTGTATTTTTCAATCAGAAAAGGTGAATTCTCTCTC
LG01_147485753	1751023958	1H	104.54	1	105.91	morex_contig_50721	HVVMRXALLEA0366L23	contig_38578	1	116.31	C	A	CTATCCTATCCTTTATATGAAACTGGAAATCTTCAGTTAGCGAACAATGGGATGCCAAGAATTCGGAGACATTCCGAGAAATTTGGACCTAC
LG01_124314935	1751023077	1H	104.808	1	104.816	morex_contig_47654	#N/A	#N/A	#N/A	#N/A	G	C	AGGGGGAAGATGAGCTATAGAGTCGACTGCCTCAGCGACGTGCTGAAGCCGGCCGGGGCATGGGAATTCGGTTCCATCGCATGGAAAAGCGT
LG04_72741532	1751036161	1H	104.913	#N/A	#N/A	morex_contig_142223	#N/A	#N/A	#N/A	#N/A	G	A	CACACGAAGGCAATGGAATAAGAGGGGAATCTTCTGGAGCGTCGGTTCCGGGGTGTTAGAATTCCCCCCATGATTCTTTCTTCTATTTGAGG
LG04_54940817	1751035651	1H	105.023	#N/A	#N/A	#N/A	#N/A	#N/A	#N/A	#N/A	A	G	TGAGCTGATAAACACAAAAAATGGAAAAAAGTTAAGAAAAACACATGAGAATTCAATATTGTGTAAAAAAATTTTAAGGAAAAATGAAAAAC
LG10_92096713	1751050026	1H	105.159	1	107.295	morex_contig_1566556	#N/A	#N/A	#N/A	#N/A	G	T	ATTTTTCTCAAAGATTACATGCCCAGCTATATGTTATATCAGTTGTGCTCAAAGGAATTCCCAAGATATGCGGTATAGTAATGTGTGACAGC
LG10_92096699	1751050024	1H	105.159	1	107.295	morex_contig_1566556	#N/A	#N/A	#N/A	#N/A	A	C	ACAATGAATGTGCCATTTTTCTCAAAGATTACATGCCCAGCTATATGTTATATCAGTTGTGCTCAAAGGAATTCCCAAGATATGCGGTATAG
LG06_127437	1751041868	1H	105.159	1	105.91	morex_contig_263453	#N/A	#N/A	#N/A	#N/A	G	A	ATTATTCGGAATTTAGCTGCAATGAAACCAATGAAAAAAAATCTGAAATCCTGATCTCGAGGGCCTGAATTCTCTATGTGAGAATCTGGCCC
LG04_37047284	1751035016	1H	105.159	1	106.161	morex_contig_135698	#N/A	#N/A	#N/A	#N/A	A	T	GTATTGGTGTTTCATCTTCTCAACAATCACGTGACATAAAAAAAATTCTTTTGTGGAGAACACGTGTTGTAGAATTCATGTTAGTATTATGG
LG02_19072110	1751024822	1H	105.159	#N/A	#N/A	morex_contig_53746	#N/A	#N/A	#N/A	#N/A	G	C	CTACCCGCAACCTAAGTCTTGAGGTGTAAACATGAAGGGAACGGGGGGCTGGCCTACCGAGGCATAAACACTTTTAAGAATTCATGACCATT
LG01_50228884	1751020106	1H	105.159	1	104.816	morex_contig_39100	#N/A	#N/A	#N/A	#N/A	G	C	TCTCCCGCCTGTTTGAATTCTCCATTAGACTGTCGCTGTTGGCGGTACTTGAGAATTCTCTCAAGTCTGAGCTCCCTGTGTGTCTGGCTCTC
LG01_50226448	1751020102	1H	105.159	1	104.816	morex_contig_39100	#N/A	#N/A	#N/A	#N/A	G	A	TTTGAAATATATTGCCCTCCTTACTTCACCAGTTTAATTTTTTGGATGTGTTAACTGAAGCATGAATTCAATATGAAATTAGAGTCAAAAGG
LG15_112882352	1751065368	1H	105.159	1	104.892	morex_contig_2566428	HVVMRXALLEA0126G07	contig_38578	1	116.31	C	T	CCTTGCTGTGTGAATTCTCCTCCTAGTAAGATAAAATTTATATACTTTTAAGTTAATATTATTTTGATCAAAACTAGAGTTTTATAAAAGCT
LG15_112882336	1751065366	1H	105.159	1	104.892	morex_contig_2566428	HVVMRXALLEA0126G07	contig_38578	1	116.31	A	G	TCTAGTCGTATGCATGCCTTGCTGTGTGAATTCTCCTCCTAGTAAGATAAAATTTATATACTTTTAAGTTAATATTATTTTGATCAAAACTA
LG11_23787181	1751053023	1H	105.159	1	104.892	morex_contig_1591251	#N/A	#N/A	#N/A	#N/A	T	C	GGAATCTTTTCACTCGAATTCTAACGATGCACTTCTTCATTCTCTTTACGAGCCTTTTCTTTTTTATCATCAGGTGCTGCACAATTTTCATT
LG06_22879621	1751042549	1H	105.159	1	104.892	morex_contig_276088	#N/A	#N/A	#N/A	#N/A	A	T	TAGGAATTCTGCTAATTTTAGAAACAGGCATCCATTATATAAACAGGAATATTGTCTGAAATTTCTTCATTGTTGTGTTATTGGTCTGATAT
LG05_83678367	1751040253	1H	105.159	#N/A	#N/A	morex_contig_221023	#N/A	#N/A	#N/A	#N/A	A	G	AGCCTAAGATGTGAAGGATTCAGCCGGGGTGAGGTTGTGGAGCTATAGTCCATAGAATTCCAGTAAGCCCCTCAGGAAGGGGTGGACCCGAA
LG04_43814127	1751035302	1H	105.159	#N/A	#N/A	morex_contig_136615	#N/A	#N/A	#N/A	#N/A	G	T	GCTATCTCACAGTTGCTTCTTCACAGCTTTACTTTTCTTCAACAGTTGCCACGCTGAATTCAGTTGCCATTTCAGAACTACGAGGCCATCAC
LG01_147485765	1751023960	1H	105.159	1	105.91	morex_contig_50721	HVVMRXALLEA0366L23	contig_38578	1	116.31	A	G	TTATATGAAACTGGAAATCTTCAGTTAGCGAACAATGGGATGCCAAGAATTCGGAGACATTCCGAGAAATTTGGACCTACTTGAGTTCAGAT
LG01_124314991	1751023081	1H	105.159	1	104.816	morex_contig_47654	#N/A	#N/A	#N/A	#N/A	A	T	GGCATGGGAATTCGGTTCCATCGCATGGAAAAGCGTTCACCACAAGGTGACCAGCCCCATCGCCTTCACCTGGGGCAACTGATCAATGTCCT
LG01_124314976	1751023079	1H	105.159	1	104.816	morex_contig_47654	#N/A	#N/A	#N/A	#N/A	A	C	GCTGAAGCCGGCCGGGGCATGGGAATTCGGTTCCATCGCATGGAAAAGCGTTCACCACAAGGTGACCAGCCCCATCGCCTTCACCTGGGGCA
LG01_50226474	1751020104	1H	105.159	1	104.816	morex_contig_39100	#N/A	#N/A	#N/A	#N/A	A	G	CACCAGTTTAATTTTTTGGATGTGTTAACTGAAGCATGAATTCAATATGAAATTAGAGTCAAAAGGTCTTGTGTTCAAGACCCTGTCAACGC
LG10_59501032	1751048838	1H	106.176	1	104.745	morex_contig_1559747	HVVMRXALLEA0375O09	contig_38578	1	116.31	T	C	CTTTTGAATTCCTGATTATTATTATTTTGAATTTTTTGGATTTTCATGGAAAAATCAACGGCCAACCGATTAACTGCAAACCGATCAACCAG
LG02_121363762	1751028393	1H	106.268	1	103.824	morex_contig_71895	#N/A	#N/A	#N/A	#N/A	T	G	TCTTGAAAGTTTGAATTCCCGCCCATATACTTTGCCATACGAAAGATGGGCCCTTTTTCAACTCGCAATTTAGAATATCACCCGTGGGATAG
LG10_103756159	1751050507	1H	106.676	1	103.824	morex_contig_1569341	HVVMRXALLHA0401J16	contig_45949	1	112.91	C	A	CCTTACCAATAGGAGGTTCATTAGTCCAAGAATTCAAGGTAAGACACGTCAGGCAGGCATTGTTTTCTTTTACAGCAAGGTACCTCAGTCAG
LG05_94729692	1751040483	1H	107.082	1	103.399	morex_contig_228594	HVVMRXALLHA0401J16	contig_45949	1	112.91	G	A	TCATTTGTCCCCTCCTCTCCCCATAGAATTCTTCAATTAGATCTATCATGCGTAGTGCCTTCTTCCATCTTTGTATCAGAAGGTTTCAAACT
LG04_64003486	1751035938	1H	107.082	1	103.824	morex_contig_140117	#N/A	#N/A	#N/A	#N/A	A	C	ATATATTCCTTTTTCCATAGAATGGTAGTTTTCTCGCATCTCCCACTTCAGTCTCCCGTTCACCCGTAGGGAATTCAAGCTCTAGTTGCTCA
LG04_64003524	1751035940	1H	107.374	1	103.824	morex_contig_140117	#N/A	#N/A	#N/A	#N/A	T	C	TCTCCCACTTCAGTCTCCCGTTCACCCGTAGGGAATTCAAGCTCTAGTTGCTCAAATCCCTTGATAACTTCATCCACCCCGACAAGAGCATA
LG02_121362514	1751028391	1H	107.374	1	103.824	morex_contig_71895	#N/A	#N/A	#N/A	#N/A	A	G	CATGCACAACCATAGTAGACTCTCTAATACATTGTTCTACCACAGCCTTCCCGAATTCTCTCAACATCACTTGACAATCTTGCAAAATAGGA
LG04_53612284	1751035616	1H	107.535	1	104.78	morex_contig_138155	HVVMRXALLEA0350L20	contig_38578	1	116.31	T	C	TAATTTTGTACACATTTTCTTTGAATTCACGGATCTCTTTTGAATACATGATCATTTTCGAAATCATGAATGTTTTATATTTTCTGAATATT
LG04_39404285	1751035100	1H	108.122	#N/A	#N/A	morex_contig_136007	HVVMRX83KHA0128C14	contig_43415	1	117.8	A	C	AATGGATCAACCGGCCGACGTCGTAGCAGCGAACACGAGCCCAGACGGTCCCTGTCAGTCCGAGTTTGAATAGAATTCCACCACTGAATCGT
LG02_91149905	1751027434	1H	108.122	#N/A	#N/A	morex_contig_65956	HVVMRXALLRA0244C06	contig_43415	1	117.8	T	C	TTTTAGATCTACATATACGATCCCATCTCACCAATTGGTATATTTTATTTCCCTCATGCTCGCGCCAAAAGAATTCTTTTCGATGCTTATCC
LG15_105877169	1751065153	1H	108.426	1	105.91	morex_contig_2561239	#N/A	#N/A	#N/A	#N/A	T	C	ATCAAGCGGAATTATGTCTTGTCTCTGAATTCAGAAGTTAGTCCTTGACAATTGGTATCAGAGGCCAGTCCATCCTCGCTGTTGGCATTGAT
LG15_79510945	1751064142	1H	109.215	#N/A	#N/A	morex_contig_2550390	#N/A	#N/A	#N/A	#N/A	T	C	CTCGTGGCATCTCATGTTGTTAATCTTTTCAAGCCATGTATTTCTGGCGAGTCTAAAACCAAGCTTTGTGAGGAATTCTTGGAGAAGGATAT
LG10_55078337	1751048638	1H	109.215	1	104.892	morex_contig_1558886	HVVMRXALLEA0087O17	contig_38578	1	116.31	G	A	CTAAAATCTTATACACTGGGAATTGGCGACCATTGGATTAACACGAGAGGTGTGTCAGGAATTCATGATGAGGTTAAAAAAGGTATGGCATT
LG04_39404296	1751035102	1H	109.215	#N/A	#N/A	morex_contig_136007	HVVMRX83KHA0128C14	contig_43415	1	117.8	C	G	CGGCCGACGTCGTAGCAGCGAACACGAGCCCAGACGGTCCCTGTCAGTCCGAGTTTGAATAGAATTCCACCACTGAATCGTATCCGTGTAAT
LG02_33249019	1751025369	1H	109.551	#N/A	#N/A	morex_contig_55926	#N/A	#N/A	#N/A	#N/A	A	G	TCGAATACAACTTTTTACTGAATTTTATAGGGATCTATAAAATGGAGTATGGAATTATATAGGGTCGCGTTGTACAGAAAAACATGTCGAGA
LG13_124978230	1751061000	1H	109.692	#N/A	#N/A	morex_contig_2080256	#N/A	#N/A	#N/A	#N/A	A	T	GAGTGTGAATTCGCAAGGGCACAAGAGGCAGCCCGAAAAAGACAATGAAAGAACATTTGGGGTTTTGCGATCTAGGTTTGCCACTGTTCGTG
LG04_39404340	1751035104	1H	109.692	#N/A	#N/A	morex_contig_136007	HVVMRX83KHA0128C14	contig_43415	1	117.8	T	C	CAGTCCGAGTTTGAATAGAATTCCACCACTGAATCGTATCCGTGTAATGCGGTAATGCGCGTCTTGTGCGTCCGTCTATATATACATTGGCA
LG01_104912433	1751022334	1H	109.692	1	105.91	morex_contig_45252	HVVMRXALLEA0066N18	contig_43415	1	117.8	C	A	CTATGAAGCTCTCTTTAAGTAATGAAAGGAAAAAAGTAGTGCAACGTATGAAGATTTGAAAATGGGCAAGGAATTCTAGGTTTACTATCCAT
LG01_12505817	1751019022	1H	109.692	1	105.91	morex_contig_7918	#N/A	#N/A	#N/A	#N/A	G	C	AACTCATCTGTGTTAAAAATAATCTCAACCGATCAATGTTGGCAGAAAATAAAATCCATTGAATTCACGACTTACCTCCTAATTCATTGCCG
LG07_60519642	1751045911	1H	109.782	#N/A	#N/A	morex_contig_473374	#N/A	#N/A	#N/A	#N/A	T	C	CCTTCTAAAAAAAATCCACAGCGGGTTTCGATTTTAATATATGGTTGTATGCATCTCTAGCTTGACAACAGGAATTCTCTAACTTACTTGTA
LG03_36358251	1751030590	1H	110.164	1	111.827	morex_contig_86675	#N/A	#N/A	#N/A	#N/A	C	T	GGACATCTCTTCCTTCAGCAAGAACTCTCGAAATTTGGAAGGGACAACGACACAGCTTGAAGAATTCTTGCACTGAGAGTTTCTCGACATTG
LG03_36358236	1751030588	1H	110.164	1	111.827	morex_contig_86675	#N/A	#N/A	#N/A	#N/A	G	A	TTAGTTCTTGATTGAGGACATCTCTTCCTTCAGCAAGAACTCTCGAAATTTGGAAGGGACAACGACACAGCTTGAAGAATTCTTGCACTGAG
LG15_69382896	1751063672	1H	110.611	#N/A	#N/A	morex_contig_2547996	HVVMRXALLMA0505A04	contig_43415	1	117.8	C	T	AATGTTCTTTGCGATACATGGTTCACTGTATGAATTCTTATGCATCAACTGAACTCAGCCTACCATTTTTGATAGATTACGGCACAGAGGCC
LG02_74275661	1751026962	1H	111.734	1	119.263	morex_contig_62766	#N/A	#N/A	#N/A	#N/A	C	A	ACGTTTGATGCCACTGATACAGTCCTTCAAGAATTCGGGTTAATATATGTCGTTTCTAGAAATTACTATGATTTGGTGCAGGTATGAGGATG
LG11_53338114	1751054052	1H	112.044	#N/A	#N/A	morex_contig_1603870	#N/A	#N/A	#N/A	#N/A	T	G	TGAGGAGGTAAATCCAAACAAACTTGCTATAATCATCAATGAAATATACATAGTATTCAAACCCACTAGAAGAATTCTTAGCAGGCCCCCAT
LG10_59684940	1751048844	1H	112.044	1	105.91	morex_contig_1559777	HVVMRX83KHA0062B18	contig_43415	1	117.8	C	G	AGAATAGACACTGCGGATGTGTATGCACCGCGGTAACGCACCGACGCCGAGCACGCGACGCAAGCTTCCTTCATCACGTTGAATTCTATATA
LG04_36346522	1751034964	1H	112.044	#N/A	#N/A	morex_contig_135601	HVVMRX83KHA0058G12	contig_43541	1	25.22	C	T	GAGCCCCAGTTTACATTTTGCCCGAGGGCCCAAATTCATGGAGACGGTTATGTACATTGGTTATTACAAAATGAATTCTAAAAGGTGGAATA
LG06_105356224	1751044183	1H	112.316	#N/A	#N/A	morex_contig_347612	#N/A	#N/A	#N/A	#N/A	C	T	ATTCTGAATCATATAACCTTCTCTAACCTTTGAATGAAGTCTTCCCTTTATGTTCAACTAGCTTGTCGTTAAGGTATAAGATGATATTCAAG
LG04_71105840	1751036123	1H	112.761	#N/A	#N/A	morex_contig_141789	HVVMRXALLEA0282H13	contig_46712	1	120.51	C	A	CCGTAGTAATTCCGCGCCACGGTGATGCTGGCGTCGTACTTCCCACGGTACTTGTCGGCGAATTCGAACAGCTGAACAAAAGCATATCAAAG
LG04_64369403	1751035946	1H	112.761	1	117.847	morex_contig_140197	#N/A	#N/A	#N/A	#N/A	T	C	TACAAAAATATCTCATAGTCGATACATTTCAAAGAAAAGGTTGTTGATACATCTAGTGATTGCCGACATGAATTCACGTATGCTCAATCAAA
LG03_77726287	1751031858	1H	112.761	#N/A	#N/A	morex_contig_97994	HVVMRXALLEA0027A02	contig_546	1	122.15	C	A	TAGATTCATGTGAAACAAGATATATCATGTGTTCATATGCTTTCCTGTAAGTTTCAAACTTGAAGAATTCATCAACATAATCTCATGCCACT
LG02_50899372	1751026056	1H	112.761	1	105.91	morex_contig_58732	HVVMRX83KHA0023N07	contig_45921	1	51.4634	A	G	ATTATTGAGCTCGGTAAGTTTTTTTTTAGGAGAACGGCATGTTGATGGATATTGATTATGGTCTGCCACGACTTGACTCGAATTCAATGTGA
LG01_133587200	1751023416	1H	112.761	#N/A	#N/A	morex_contig_48835	HVVMRXALLHA0762E04	contig_546	1	122.15	T	A	TTGAAACATTTGTCAAAGTTTGCCGTAAAGGAATTCAGTTTTTTTTAAATATTTTTAAATGTTTTTGAGTCGGATGTAGAAGGGCACTTTCG
LG01_42375401	1751019814	1H	112.761	#N/A	#N/A	morex_contig_38002	#N/A	#N/A	#N/A	#N/A	C	G	AACAAGCATGGTGGAGGTACAAATGTAAAAAGTCCTTGGTGCAACCAGATAGAATTCAGATTGGCAAACTGGCTTAGCTGGCACTTGATTAA
LG01_91471938	1751021730	1H	112.942	1	117.847	morex_contig_43658	HVVMRXALLEA0217G19	contig_546	1	122.15	G	A	CCTGGTACATCTGGGGCGCGTGAGTATATGCTTGCATGAGCTCAGCCGGGCTTACCATGAGTGAATTCCAAATCCAGCTTGTGCCACAAACA
LG10_107162699	1751050597	1H	113.297	1	116.785	morex_contig_1570156	HVVMRX83KHA0207F23	contig_546	1	122.15	G	T	TAGAAGAGCTACATTATGCAGTTTCCAAATGTAAAGAAATTAAAGTTATGGACCTGATGGTTTATTTATTGAATTCCAAAACTTCTAGGAAT
LG05_98750087	1751040571	1H	113.297	#N/A	#N/A	morex_contig_231376	#N/A	#N/A	#N/A	#N/A	C	T	TGCGTTTTTTAATCCGGGGCTTGAGAATTCATTCAGACACCTGCCGCTACGCCACTTCACCCCGTGCAGCGAGCGGGCCCACCAAAGGTTTG
LG01_103074482	1751022191	1H	113.297	#N/A	#N/A	morex_contig_45017	#N/A	#N/A	#N/A	#N/A	C	G	TTAAAAATTGCAGCTTTCATCCTGGCAAGTGGAGTAGACTAGAGCAATTCCCAACTCTCGAGGAATTCTCATTGACCTCCTGCCATGGCTTG
LG01_85806002	1751021507	1H	113.297	1	117.67	morex_contig_42987	HVVMRXALLHA0762E04	contig_546	1	122.15	T	A	CGTTTGGATGAATATGTTTTCATGAATTTTGAAAATAAATGTTATATTTGAATTCTTAAAACTTAGTACGAGCGACTGGTAAAATCATGATT
LG03_57624552	1751031264	1H	113.448	1	108.175	morex_contig_92284	#N/A	#N/A	#N/A	#N/A	A	G	TATCTAAATCCTGGCTACGTCACTTCTCATTAATGTACAACTACAGGGTAAAATGCAGAATTCATTCTAAAAAAAATCTTGAAAAACCTTTA
LG02_74208818	1751026960	1H	113.551	1	112.085	morex_contig_62754	HVVMRX83KHA0023N07	contig_45921	1	51.4634	T	G	AGAAAAAACAATAAATATTTATTCCAAACATCTCGGTTACAAATTCATTGACCAATATTTTAGAGAACTACAAAATCGAATTCATTTCCACT
LG03_77726345	1751031860	1H	113.947	#N/A	#N/A	morex_contig_97994	HVVMRXALLEA0027A02	contig_546	1	122.15	A	G	CTTGAAGAATTCATCAACATAATCTCATGCCACTCCTTAGCACCACACAAGCATGCTTACACGGAACACGACGCAACACCTGAGCTCCTGGG
LG10_132918699	1751051476	1H	114.39	1	118.555	morex_contig_1577063	#N/A	#N/A	#N/A	#N/A	A	G	AACTTTGGTGGGTTATAATCTTTGTATTTTTTTTATATCTAGTTATTTGATTCCGGGGATTAAATCCTATGGGAATTCTCTCGAGAAATCCA
LG08_11496165	1751046536	1H	114.39	1	116.785	morex_contig_716561	#N/A	#N/A	#N/A	#N/A	T	C	TTGACGAACCTTTTTATATATATTCGTTAACTTTTTTGAATTCACGAACATTTTTCAAATTAGCTAATTCCTATATGTAATTCTCAAACTTT
LG02_45222714	1751025865	1H	114.39	1	117.493	morex_contig_57830	HVVMRXALLEA0360G19	contig_546	1	122.15	C	A	TGAACTCGTTTTTTCGAATTAAAGAACAATTTTTCAAGCTTATGCTGTTTTTATCGCAAACAATGAACTTATTTGAATTCAGGGTGATTTTT
LG02_25188783	1751025078	1H	114.815	7	47.8754	morex_contig_54695	HVVMRXALLEA0343B01	contig_43699	7	67.017	A	G	CTCCGAACTTTTTTTATTTTTGAACGAAAAAATTAAAACGGGCCGGCCCATAAGATGAATTTCGGTTCAGGTTTCAATAAGACCGGAATTGT
LG01_110935428	1751022573	1H	115.578	1	117.847	morex_contig_45981	HVVMRX83KHA0046D01	contig_546	1	122.15	A	G	TCCAACACTATTTGCATACATTTCAATCTGTATTTAAAAAACCGGACGGAATTCATGCAAATAAACCAATATCATCAAAGTTTGGATAGAAA
LG01_6178512	1751018754	1H	115.831	1	116.501	morex_contig_6328	HVVMRX83KHA0146K15	contig_1447	1	119.703	A	G	CATCCTCCGTCGTCCTCTAGAATTCCTTGAAAGTCCTTATCATGGCCACCAACTTACGATTGGCTAAAACAAATATTGAAGTGGCCTGGTAT
LG05_98750104	1751040573	1H	116.118	#N/A	#N/A	morex_contig_231376	#N/A	#N/A	#N/A	#N/A	G	C	GGCTTGAGAATTCATTCAGACACCTGCCGCTACGCCACTTCACCCCGTGCAGCGAGCGGGCCCACCAAAGGTTTGGTCCCACTTGCACGTAG
LG11_20706706	1751052880	1H	116.815	1	116.501	morex_contig_1589923	#N/A	#N/A	#N/A	#N/A	G	A	ATATTCACTGCCTTAAAAAATATCCACATGTTTGAGAAAAACAGAAGTTTGTGAATTAAGAGTTATCTAAAATATTAAAAGAATTCACGAAC
LG05_119248680	1751041077	1H	118.216	1	118.98	morex_contig_244343	HVVMRXALLMA0118F19	contig_1544	1	135.6	C	T	ACAGAGAATTCCCTGCCTTTTGCAGTAATTAACCCACAATCCATTTTTAAGTCATAAGTAAATGTTTTTTGCACTTTTCAGAAAAATCCAAG
LG05_119248648	1751041075	1H	118.48	1	118.98	morex_contig_244343	HVVMRXALLMA0118F19	contig_1544	1	135.6	T	C	AAGGTTACGGTCAATATGATGTTGGTGTTTTTACAGAGAATTCCCTGCCTTTTGCAGTAATTAACCCACAATCCATTTTTAAGTCATAAGTA
LG06_53813856	1751043352	1H	119.18	1	118.98	morex_contig_297017	#N/A	#N/A	#N/A	#N/A	G	A	ATCCCAAGTTTCCTTCCGGTCCAAAAAAATCTCCGTAATTTTTCGTGGCATTTGGAATTCATCTGATATAGAGTTTCAATGAAGGAAAAAAC
LG01_22156806	1751019367	1H	119.18	1	118.98	morex_contig_13263	#N/A	#N/A	#N/A	#N/A	A	C	TTTTTACAGAAAACCAGAGCAGTTTTTGAATTCACAAACATTTTATGTTTTGAATATGTTGATTTAAAATTTCCATTTTCTTAATATTTTAG
LG03_147745220	1751033810	1H	119.818	#N/A	#N/A	morex_contig_122066	HVVMRXALLEA0239H06	contig_34672	1	127.62	G	C	GACATGGACACCGCAACAGCGGCATCCGCCGGCCGGAGCACCGGGGAAAGCAGAGTTGCTTGGACCCGCGGAATTCCACTCCGGCTCCGTCG
LG06_13713358	1751042200	1H	120.083	1	119.688	morex_contig_273753	#N/A	#N/A	#N/A	#N/A	T	C	CCAGGATGTTCCAAGTGAATTCTGCACATTGCACATTTCTTTATCCGTTCAATATTCGTGAGGAGGCACAATTCTTGATGTTAAAACGTCAT
LG04_36106332	1751034950	1H	120.281	1	119.405	morex_contig_135568	#N/A	#N/A	#N/A	#N/A	G	A	CGCAGGCATCGAATTCTCTTCTGAGCAAGTAAAAGTTTCAGCTGATTACCTTTTGTACTCATCGTTATTGCTACTGGTTCATCTGTTTAGTG
LG06_21511679	1751042489	1H	120.547	1	119.405	morex_contig_275690	#N/A	#N/A	#N/A	#N/A	G	T	GTTGGTTGTAATGGTGTGTTCTTACTTAGACTAAAATGGATCGGGAGCTGAACTTGTGCAAGGAATTCACTTTGGGCACTTGGTCATTGTAT
LG06_21508551	1751042487	1H	120.547	1	119.405	morex_contig_275690	#N/A	#N/A	#N/A	#N/A	T	A	ACCGTTGTTTCTACAAGCTACTGAATTCAAACAAGTTTGTTCCATTGAAACAAAGGCCCATAAGCAGTAACTATCTATGCTCATGACACGGC
LG04_36112074	1751034952	1H	120.547	1	119.405	morex_contig_135568	#N/A	#N/A	#N/A	#N/A	C	T	CCCATTCCCATGTGGAACAAGAACGCTGTCCTCCCCCGCCCCTGCCATAGAATTCAAAACAATGTTGTGCCTTGTCTATCCAGTAGAAGACA
LG01_49003870	1751020047	1H	120.547	1	119.405	morex_contig_38977	HVVMRXALLEA0342N13	contig_34672	1	127.62	G	C	ATCTCTGAATTCGATGTCTGTATTTTGAACTATCAAGTGAATGTGGTCTTTTAAAAGGAAACGATTAAATGCTTCCTGTATTTGCAACTATT
LG06_29752491	1751042831	1H	121.466	1	119.688	morex_contig_278721	#N/A	#N/A	#N/A	#N/A	T	C	ATATCGTCAATCGTTTGACCAAGTGCAGCCAGGAATTCCAGCGTTCTCCCACTAGAGATCGCTTGAATTGAATATTAAAAGGTACCGACTTT
LG01_52343992	1751020210	1H	121.466	1	121.955	morex_contig_39317	HVVMRXALLMA0107I14	contig_34672	1	127.62	G	C	CCATGCGTTGGGAATTCCTGCGAGAAGTAAGCTTGTTTTCCTCTGCTTGGCCACCTTTTAACCCACAGAGAGAGACATGACACACCCCCACG
LG10_147942330	1751052071	1H	121.968	#N/A	#N/A	morex_contig_1581694	#N/A	#N/A	#N/A	#N/A	C	T	CGATGTCAATTTGTGGTTAGGAGGTTTGTTGCTATTTTATATGGCGTGAATTCAAACGCACGACTTTTAATTTTAGATTAGATATTCGGCAG
LG10_147942304	1751052069	1H	121.968	#N/A	#N/A	morex_contig_1581694	#N/A	#N/A	#N/A	#N/A	A	C	TTAATTTCAGATTTCTACCTGATAGTCGATGTCAATTTGTGGTTAGGAGGTTTGTTGCTATTTTATATGGCGTGAATTCAAACGCACGACTT
LG01_143504241	1751023794	1H	122.209	1	121.955	morex_contig_50167	#N/A	#N/A	#N/A	#N/A	C	T	GTTTGTATCCTTTTATGTTTTATTTTGAATTCATAAAATTCATCCTTTATTGAAAAGGTTAAAAGATATGTTTGCCATGATTATGGTATTGC
LG10_87052931	1751049829	1H	123.553	1	126.133	morex_contig_1565437	HVVMRXALLEA0088C03	contig_45978	1	130.39	C	T	TATTTAACAATCCTTTTCAAGAGGATGATGTTGAATTCTTCATACGTGACAGCCAAGCATACTATCTCTGTACCTAAATACTTGTAGTTGAA
LG15_68041311	1751063624	1H	123.894	1	126.062	morex_contig_2547709	#N/A	#N/A	#N/A	#N/A	C	T	TTCGATCGACTTTAGCTGCGAATGGTGAATTCTCAATAAAGTCCCTGTACACGCATCTTATTAACACTGGACCACTGCCCAGATCACTACAT
LG02_114517977	1751028187	1H	123.894	1	126.133	morex_contig_70518	#N/A	#N/A	#N/A	#N/A	G	A	CTGCTTTCTTTTGAACTTCATCACACAGCAACGTATGCGGAAACGAAGCGCAGCCCAGCAAGTGATGGAAGAAGCCAAGAATTCCCCAGAAT
LG02_38436413	1751025597	1H	123.894	1	126.062	morex_contig_56737	#N/A	#N/A	#N/A	#N/A	A	C	GAATGTCATAGGAATGGAATTCCATCGGACATTTTCCTTCGTGCCATTTGGGTTGTAGGATTGGCTTTGAAAGTTCCTATGTGATTTTCCCC
LG01_114504922	1751022704	1H	123.894	1	126.133	morex_contig_46425	#N/A	#N/A	#N/A	#N/A	A	G	CATAAAATTTTCTATCTACTTCTATTATTTGCATGCGATAAAAAATATTTATGTCCCCAAATTTCTATGTTATGCATAGAATTCACACAATA
LG15_93328382	1751064723	1H	124.428	1	126.062	morex_contig_2554929	#N/A	#N/A	#N/A	#N/A	A	C	CATATTAATGCCGTGCGCCCGTTAAGCAGCAAGATGAATTCCGTCCTACCAAACCTCAACTGGGCCGTGTCTAGTTGACGCTAATGCTAGAT
LG02_114517965	1751028185	1H	124.428	1	126.133	morex_contig_70518	#N/A	#N/A	#N/A	#N/A	T	G	CACACACGAATTCTGCTTTCTTTTGAACTTCATCACACAGCAACGTATGCGGAAACGAAGCGCAGCCCAGCAAGTGATGGAAGAAGCCAAGA
LG15_82899878	1751064301	1H	124.808	1	125.082	morex_contig_2551312	HVVMRXALLMA0456M20	contig_44787	1	110.471	C	T	GGAGGAAAATTAAAGTTCTATGTTTTGTAGTAGCATCAAATCTGCACAAGTACAAACCATGTGCACTTTACCAAGAACTTGAATTCCTTGAT
LG04_36249745	1751034962	1H	125.792	#N/A	#N/A	morex_contig_135587	HVVMRX83KHA0073B04	contig_44695	1	137.31	T	A	TACTTGTTCAATTTTTGAATTCATCAAAAAAATATTCATGAAATATTTTTTCCAATTAACTAGTTTCTTCAAGTTCAGAAACAATTTTTGAA
LG04_36249732	1751034960	1H	125.792	#N/A	#N/A	morex_contig_135587	HVVMRX83KHA0073B04	contig_44695	1	137.31	G	A	TGAACTATTTCAATACTTGTTCAATTTTTGAATTCATCAAAAAAATATTCATGAAATATTTTTTCCAATTAACTAGTTTCTTCAAGTTCAGA
LG01_137795613	1751023575	1H	126.217	#N/A	#N/A	morex_contig_49392	HVVMRXALLEA0207K08	contig_45645	1	135.6	A	G	TCGGGTAAGGACCGAGTCACGTGGCAGGCACGCAAGACAGCTTCGTGGGTACGCAGCCTACTGAATTGAATTCTTGGTCGAGATACTAGCTA
LG01_136841357	1751023537	1H	126.82	1	128.045	morex_contig_49260	HVVMRXALLEA0207K08	contig_45645	1	135.6	G	A	ATGTAATCTTTTTTGGTATAATAAAAAACTAGCTGAATTCTAAAATAATATACAGGGCTTCAAAAATATATTTTTTATGAAATATACAATGT
LG15_71819140	1751063797	1H	127.078	1	126.847	morex_contig_2548539	HVVMRX83KHA0059K23	contig_44695	1	137.31	T	G	ACCCCTTATCTTTATTTTGGTGCTGGAATTCTAAAAATGACCATGCGTTTTTATGCTTACAGAGGCCTAGTCATAACAAACAAGCTACAGTA
LG11_11733924	1751052557	1H	127.446	1	129.674	morex_contig_1586410	#N/A	#N/A	#N/A	#N/A	T	C	TCTCTCTCATTCAAAATAAGGGTTTCTCGAATTCAAAGGATTTTCATGAAAATTACAGTGTTTGTCATCCTTAGCATTTTTCTTGTGTGGAG
LG06_21874400	1751042501	1H	127.961	1	129.674	morex_contig_275794	HVVMRXALLHA0584L16	contig_43734	1	135.6	A	G	ATGATGATGCATACAACCATTTTATTAAAGTAAATAAGTCCAACAGATTCACGATATCCATATTGATTAGGCATCACGAATTCAAGATATCC
LG05_105386672	1751040740	1H	128.295	1	131.941	morex_contig_235851	#N/A	#N/A	#N/A	#N/A	A	C	TGGCGGTAGGCGGAAACCGGTCTTTGAAGTTTATTGGTTGGAACCTGTTGAATTCCTACTCTTTTACACTAATACAACTCAATAAAACCGTT
LG02_141596088	1751029080	1H	128.621	1	128.329	morex_contig_76168	HVVMRXALLHB0079F14	contig_43734	1	135.6	G	A	AAGAATCCCGTCTTCCACGACCGAAGCAAGCTTATCGATGTTCGGTTCGACTTCATAGGAAGGTGCGTGGAGGAGGGAAGAATTCGGGTTGA
LG10_83157562	1751049673	1H	128.968	1	128.045	morex_contig_1564567	HVVMRX83KHA0070E18	contig_2586	1	135.6	T	C	AAGATCGAATGAGAGGGGTGCAAAACCGTTGAATTCTGCCAAAGTTTTGAATGGAAATTTTGCCTCTCCGAGACAATCTTTAAGTGAATGCC
LG10_55594840	1751048665	1H	128.968	1	130.737	morex_contig_1558986	HVVMRXALLEA0112C12	contig_46260	1	135.56	G	C	AAGGTCAATGCCAATCGTATTCCCAATGTTAAAAATAGTCAATCCGGTTCACGGGTAACGTTCTCAATCAGGTTCATGAATTCTCGACGATA
LG04_66749065	1751036022	1H	128.968	1	130.666	morex_contig_140726	HVVMRXALLEA0275H19	contig_44515	1	49.8452	A	C	AATGTTTAACGTGAATTCAAAATATTCAATGTGTGTTTGAATAACTGTCCTCATCTATTTAAAATGAAAAGAAAGTCAAATCCAAAAATGAA
LG04_55369522	1751035657	1H	128.968	1	131.941	morex_contig_138450	#N/A	#N/A	#N/A	#N/A	T	C	ATGCTTTGGTCCATATCTCAAAGAGATCTGAATTCTTTGGCAGGTATGTCGAGCAATGCTCCGGTGAAGGATTACTCGCTGAGCCCGTCAAA
LG04_23701765	1751034525	1H	128.968	1	128.329	morex_contig_132049	HVVMRX83KHA0176O17	contig_46260	1	135.56	G	A	TGGTCCTGTTAGCCCTGGTTCATATTGGTAAGTCATTTCCTCCCATTGGAATTCAGAAAGTGTACTGTGTTTGCAGCAGATGCTGTATATCC
LG01_5747421	1751018729	1H	128.968	1	128.329	morex_contig_6234	HVVMRXALLHA0584L16	contig_43734	1	135.6	A	G	TGTTTATTTATTTGACTTACAATGGTTTTGTATCACTTTACCCCAATCAGAATTCACAGTTTCTCCTACTCATGTTCAGGTGTCGGATTCCA
LG04_98360414	1751036947	1H	129.288	1	129.674	morex_contig_150799	#N/A	#N/A	#N/A	#N/A	A	T	TTCTCATTTAATATTGGTTATAGAAGTCTTGAATATTGGTGAGATTTTGAAATAGGTTTTGAATTCATGAACACTTTCAATATTTTATAAGA
LG06_41575883	1751043115	1H	129.572	1	127.658	morex_contig_286311	HVVMRXALLEA0269P12	contig_135	3	57.5957	C	A	GTACGCCTTGTCAAAGCCGAAGCAAAACGGAACTCGAATTCAGGCCGGTTCGATCCCCCGAGGCGGCAACGATGGGAAAATTAACAGTGGTT
LG01_12783114	1751019032	1H	130	1	128.329	morex_contig_8007	#N/A	#N/A	#N/A	#N/A	A	G	TTAAGGTGAACAACTTCAAGCATTCTTATATTAGTTTACAGAGGAAGATACATGCATGAAAAAGAATTCCAATGGAATGTGTGCTTGTGTGG
LG10_110181891	1751050707	2H	0	2	2.19547	morex_contig_1570885	HVVMRX83KHA0066O13	contig_1675	2	6.425	T	A	GAAGCCGCGTAGGTTAATATGCAGGCGCACGTTTGAATTCTCAGATCCAATTATCCAGGGGTATTTTTTGCCAATCCCTGAAGGTTTTCGAC
LG02_66056890	1751026657	2H	0	2	2.19547	morex_contig_61314	#N/A	#N/A	#N/A	#N/A	G	A	CCCCGAAGAATTCCTCTTGATTTCCTCTATCCTCACAAATACGAACAATTTTAACATGGTACTCTTACCTTCGATTTTTTTTTTGACGATGC
LG02_29757808	1751025240	2H	0	2	2.19547	morex_contig_55388	HVVMRXALLEA0315C17	contig_1675	2	6.425	C	T	AGTAATATCCTTAGCCCAACAGAATTCAACTATTAGATTTGACATCGGGTGCACTTTTCTTCTGCATTCATTCAATCTTTTTGACGATATTT
LG01_54573515	1751020285	2H	0	2	2.19547	morex_contig_39545	HVVMRXALLHA0209F01	contig_1675	2	6.425	T	C	TAGTGCCTATGGCCATGGATGTTGAATTCGTGTCCTATAGTTTCCTCTTTGGAACCTACGTACATGCTTGCTTAATAAGTGTAGTTATGACC
LG02_16861884	1751024689	2H	0.215738	2	6.44476	morex_contig_53426	#N/A	#N/A	#N/A	#N/A	C	A	CATATACCATGTTGCAATGGTCTATAATGAGACTATATTTTGCGCCAAAATATCTACAGCAAAAAAATTATGTAACAAGAATTCGGTTGCAA
LG06_127183674	1751044645	2H	0.443767	2	2.41145	morex_contig_368660	HVVMRX83KHA0146C12	contig_34437	2	12.3521	C	G	GTTTCTCATACTAGCAACAGTTTTGTGAGGCAGTAGACGCAGTTCATGGACATTTTTTGGAATTCACAAATACTAACAACAATGTTTTTGAG
LG03_52841103	1751031090	2H	0.623527	2	6.37394	morex_contig_90957	HVVMRX83KHA0163E16	contig_46434	2	6.58375	A	G	TTGAAGAATTCTTTCAGTTATGTAATCAAGGTGCCCTCAACATAACGCTCGTCCGTTCCTATTGTCTGTAAGTATTATTTTGGTAATTAAGT
LG10_57974005	1751048766	2H	0.623527	2	6.30312	morex_contig_1559455	#N/A	#N/A	#N/A	#N/A	G	C	TTCCTATTTGTTGTTGAGGCGCTTTCTATGCTACTTCATGACGTGTGTGCTAGGGGAGCTCTTTAGGAATTCAAGTTGAACATACAAGATCC
LG01_68908415	1751020783	2H	0.781394	2	6.51558	morex_contig_41111	HVVMRXALLHA0394E12	contig_43923	2	7.87	G	C	GGCAAGGTGCAGCACATTCGTTTGACAGCTGCCTCGTCCTACAGGCAAATCAATGTTTGAATTCATATATACGTAGTGTAGTGCCTAGGTAT
LG10_49514406	1751048389	2H	0.90309	2	7.2238	morex_contig_1557866	HVVMRXALLHB0086N13	contig_317	2	9.29	T	C	CGTGGGGCCACACATGAATTCATGGTTGCCAGCACGTACTCCCTTCATCTTAAAATAAGTGACGTAAATTTAGTATTAAGTTAGTATAAATT
LG01_71328532	1751020865	2H	0.90309	2	2.16006	morex_contig_41377	HVVMRX83KHA0146C12	contig_34437	2	12.3521	G	A	CCACAAGATAACCTGGAATTCTGTACGCAAGCATACGGATAACCGTAGTAAATTTCTAATAAGAGGTGAACCCAAGATAGGGAATCCAGTTT
LG10_70723269	1751049286	2H	0.90309	2	5.52408	morex_contig_1561958	#N/A	#N/A	#N/A	#N/A	C	T	CACTCCCGCGTCATCACCTCGGGGGAATTCATCTCTCTATGAGACCGGTTGAGGCGCCACGCCGCCGCGTCATAAGCACGGACGGCCTTGTC
LG01_68908393	1751020781	2H	0.90309	2	6.51558	morex_contig_41111	HVVMRXALLHA0394E12	contig_43923	2	7.87	T	A	GAACCAAACCGTCCAGGCTTAAGGCAAGGTGCAGCACATTCGTTTGACAGCTGCCTCGTCCTACAGGCAAATCAATGTTTGAATTCATATAT
LG16_13276237	1751066130	2H	0.90309	2	6.30312	morex_contig_2651442	#N/A	#N/A	#N/A	#N/A	A	C	nnnnnnnnnGGTCCCGCTGCAATCCGAACGTTTAAGGAACCTCGCGATCCAGTTTCGAGGAATTCGTCCAAACTCGCAGTTTTGGCCTNNNN
LG10_57974042	1751048768	2H	0.90309	2	6.30312	morex_contig_1559455	#N/A	#N/A	#N/A	#N/A	A	G	ATGACGTGTGTGCTAGGGGAGCTCTTTAGGAATTCAAGTTGAACATACAAGATCCTAGTATTTCTCACTTGTTATTTGTAGATGATAGTCTG
LG04_13944954	1751034288	2H	0.90309	2	6.51558	morex_contig_128183	HVVMRXALLEA0295L09	contig_46458	0	0	C	G	ATCAGTACCAACCGAAATATTCACTTGAATTAAATTAAGTATTTGAATTTGTGAAATTAATTTAAAAATTATTTGAATTCATGTGTACTACC
LG03_119033449	1751033082	2H	0.90309	2	3.15448	morex_contig_111597	HVVMRX83KHA0163E16	contig_46434	2	6.58375	T	C	TGCACTACTTTACGAGAATAGAATTCAGTTAGATAATAATCAAATATTATAATGGTATTGAAACTAAAACTAAAGAGATGTGCTGACATAGC
LG01_93884674	1751021853	2H	0.90309	2	5.52408	morex_contig_43927	#N/A	#N/A	#N/A	#N/A	T	C	GAGACTCCAGAATTCATCAGTCAATATGCGAAGATAATAGATCACTGGCCCACATTTGTGGCGTACAAGAAATCGGAGAAAGCTAAGAAACG
LG01_7318185	1751018798	2H	0.90309	2	3.91456	morex_contig_6591	HVVMRX83KHA0163E16	contig_46434	2	6.58375	T	C	ACTGCAGAAGACTGCACACAACTGCATACACATGACTTACCTAATGAGAACTAGGAACACTGTTTTCACTTAACTGGGTAGAATTCTTCCAT
LG11_80861260	1751054949	2H	1.03497	2	6.44476	morex_contig_1617612	#N/A	#N/A	#N/A	#N/A	T	G	CGATAGTCAATGCTTGGACTGTGGGAGAATTCTATCCTAGATTTTTATTCTTTTCTTCATGTAAATGATATGATCGTTCTTCTACTCATACT
LG10_79465338	1751049568	2H	1.15717	2	6.44476	morex_contig_1563794	#N/A	#N/A	#N/A	#N/A	G	A	CATCATCAAGGTGGCTTCAGGAGGATTTCATGGAGCCGAGGAAGGCGACACAAACGGCCAGGATGCAGCGATTGCTTCGAATTCCGGCAATG
LG15_81105775	1751064209	2H	1.26139	2	6.51558	morex_contig_2550819	HVVMRXALLEA0083O15	contig_45396	2	8.6	A	G	TATCTTGATAAAAAAATGAACTACTATATACTTTCTTGACTCCAAAATAATACCATTGAACTCATTTTTCGAATATGAATTCAAAGGTATAA
LG06_13515419	1751042192	2H	1.4948	2	7.43626	morex_contig_273610	HVVMRXALLEA0275B20	contig_15122	2	9.28	G	A	GTATTTTCGCACTCGGTTCCTGGTCAACTATTGAAAAAGTTGGAGTACAATGAATTCTATCTTAGCAGCAAGGCTGGCCTGAAAACAGCAGA
LG01_11132480	1751018941	2H	1.4948	2	6.5864	morex_contig_7517	HVVMRX83KHA0068K03	contig_45396	2	8.6	G	T	TGTGGAATTCCTCTTCTACTCCGTAATGGCTTTTTAGCTGTTTTGTCCACATGCACTTCACGGCCACTTGTTGCCCATCATGAAGCCTGCCC
LG15_64508602	1751063489	2H	1.74921	2	6.44476	morex_contig_2547025	#N/A	#N/A	#N/A	#N/A	G	A	TCAACTTTACCTCGGAATTCATGTGTATATAGCTATGTCAAAATGATGCACCTCTCCTATATTTACACGTGTTTCTAAAAAACATGTTAACC
LG15_67239242	1751063577	2H	2.07544	2	3.15448	morex_contig_2547561	#N/A	#N/A	#N/A	#N/A	T	C	GAAAATTAGGTAACATTTGGAAGATTTGAGCTAGGGATTGCATGTAGCGAGAAGAGGATTTGGGAGAATTCTGGATCGTTCCACACCGATCC
LG04_13944997	1751034290	2H	2.20091	2	6.51558	morex_contig_128183	HVVMRXALLEA0295L09	contig_46458	0	0	T	C	TGAATTTGTGAAATTAATTTAAAAATTATTTGAATTCATGTGTACTACCAAAATTGTTGAAATATTTGGCCGAAAGATAAATATTTCGGTGT
LG03_52841080	1751031088	2H	2.20091	2	6.37394	morex_contig_90957	HVVMRX83KHA0163E16	contig_46434	2	6.58375	G	A	AGACGAGTCGTTGTACATTGAGTTTGAAGAATTCTTTCAGTTATGTAATCAAGGTGCCCTCAACATAACGCTCGTCCGTTCCTATTGTCTGT
LG03_52839710	1751031084	2H	2.20091	2	6.37394	morex_contig_90957	HVVMRX83KHA0163E16	contig_46434	2	6.58375	C	T	TCACCATCAATCTCTACATCAGCAAAATCATCCTTGTTCAGATCCAGTTGATCGAAGAATTCACCCAGATCCGATTTTGCAGTCGCGGCGGT
LG15_74079854	1751063893	2H	2.20091	#N/A	#N/A	morex_contig_2549046	#N/A	#N/A	#N/A	#N/A	G	A	GCATGGACCTTCGCCATCGGTAACTCGTATGATCCAGCCGGTTCATGGGTGGTCATTGAATTCCTCGTGTTGCATGCCTTTGCGTTGGTTGC
LG10_49514392	1751048387	2H	2.20091	2	7.2238	morex_contig_1557866	HVVMRXALLHB0086N13	contig_317	2	9.29	A	G	GTCACGTGGTCGTTCGTGGGGCCACACATGAATTCATGGTTGCCAGCACGTACTCCCTTCATCTTAAAATAAGTGACGTAAATTTAGTATTA
LG06_143978406	1751044971	2H	2.20091	2	7.61331	morex_contig_382318	HVVMRXALLMA0102M15	contig_317	2	9.29	G	C	ATTTGGACAACCAATCTAAATGGGCAAAATCAGCCCGACACAGGGATTCATGCACAGAATTCTAGAGAAAAnnnnnnnnnnnnnnnnnnnnn
LG03_52839698	1751031082	2H	2.32171	2	6.37394	morex_contig_90957	HVVMRX83KHA0163E16	contig_46434	2	6.58375	C	A	ATCTCAGGGTCATCACCATCAATCTCTACATCAGCAAAATCATCCTTGTTCAGATCCAGTTGATCGAAGAATTCACCCAGATCCGATTTTGC
LG06_75187760	1751043725	2H	2.48617	2	6.51558	morex_contig_317188	#N/A	#N/A	#N/A	#N/A	A	G	AAAATCCAAACATGAGGGGGCCAAGAATCGATTGAAAAGGGTGAATTTTTTTGTTATTAAATTCTAAAAAATGCAAAAGAATTCCGAAAAGC
LG11_2269107	1751052216	2H	2.66087	2	7.43626	morex_contig_1583088	#N/A	#N/A	#N/A	#N/A	G	A	GAAATTTCGACGATCTGAACATTTATTGGTATTCTTACTATTTTGTAAAAAATAAATTATTTTTTAGAATTCGAAATATTTTTCGCAACACA
LG11_86525396	1751055099	2H	2.66087	2	6.44476	morex_contig_1620801	HVVMRXALLEA0248M10	contig_317	2	9.29	T	C	GATTTGTAAAAAAAATAATGATTATAAAAAAGTTTACCAATTTTTGAAATATATTTATGTACTTTTAAAAGGTTCTCAGAATTCGAAAAAAT
LG04_48196614	1751035404	2H	2.66087	2	7.43626	morex_contig_137280	#N/A	#N/A	#N/A	#N/A	C	T	TCCGTTGAAGGGCACGGGGATAGTAGACGTCCCCAGCTCCATCTCTTTGGATCCTTTAGCGATGGAGATGGACATTTGAATTCGTATTCGGC
LG06_129229790	1751044707	2H	2.66087	2	7.43626	morex_contig_369183	HVVMRXALLEA0276L07	contig_317	2	9.29	C	G	AAATAAATTTGCCAGCCCGCCATGGAATTCTAAAGGTATATACTCAAACTGATTGCGCGTTTTGTTTTCTGTATCAGATACGCCTACTATAG
LG11_10892918	1751052525	2H	2.85581	2	7.2238	morex_contig_1586123	HVVMRXALLEA0250A18	contig_317	2	9.29	T	C	ATTCAGAATTCTATAAATTACCATTTTACTATTTCCAGATTTTATCATTCCCCCGAGCTCATATATAAGCTTGAGCTGAGATGTGCACTTTC
LG11_460332	1751052134	2H	3.07903	2	6.51558	morex_contig_1582466	#N/A	#N/A	#N/A	#N/A	A	G	CCTAAGGTACACTTGCAACCGATTTCTCTTTCAGAATTCATGGTACCTGGTGGTTGGCCGACGGTGAGAACGCAGAAGAAGAAATCCATTGT
LG02_113219072	1751028125	2H	3.07903	2	6.30312	morex_contig_70243	HVVMRXALLRA0005A08	contig_1315	2	88.7	A	G	AGTGTTGAATTCTATATATGGTTATAAAACTACATAAATTTTAAGAAATTGGATACTCCACGCACGCACGTCTCCCTCCCTCCCTCCAATCC
LG02_18467776	1751024765	2H	3.07903	2	5.38244	morex_contig_53661	#N/A	#N/A	#N/A	#N/A	A	C	GTGGCCAATCGATAACACATACTGAAGACGACAGCATTGGCAATCTGTATGATTTGGTTCTTGAATTCCTTAAGAGGTACTGCTTATTCATT
LG01_84501408	1751021461	2H	3.07903	2	5.38244	morex_contig_42837	HVVMRXALLHB0124C14	contig_3501	2	7.5025	A	G	CAGCTGTTATGCTACCAAATTCATACCAGATTTTGCATATCTTTGTTCTCATTACTGGAAATAGGGAATTCTGTTTACAACTTTGGTGACTT
LG01_84501427	1751021463	2H	3.23127	2	5.38244	morex_contig_42837	HVVMRXALLHB0124C14	contig_3501	2	7.5025	A	G	TTCATACCAGATTTTGCATATCTTTGTTCTCATTACTGGAAATAGGGAATTCTGTTTACAACTTTGGTGACTTGATGTAACTCACTAGTTTG
LG10_110181870	1751050705	2H	3.43894	2	2.19547	morex_contig_1570885	HVVMRX83KHA0066O13	contig_1675	2	6.425	C	G	AGCTTCGTGCCGCGTACTCATGAAGCCGCGTAGGTTAATATGCAGGCGCACGTTTGAATTCTCAGATCCAATTATCCAGGGGTATTTTTTGC
LG01_48349469	1751020010	2H	3.59937	2	2.19547	morex_contig_38901	HVVMRXALLEA0121G16	contig_1675	2	6.425	T	A	TAAAATGTTCAATAATTATAAACGTTTTTGAATTCAATACATGTACGTGATTTTTAATACATTTTTGGAAAATAAAAAATATTCATGTTTTT
LG11_55457194	1751054128	2H	3.82189	2	2.26629	morex_contig_1604821	#N/A	#N/A	#N/A	#N/A	A	C	TATATGTACTTTTGTGAAAATAAATTCCTACGTGCATTGCGAGGCAATCTCAAATACTCATGAATTCCCACCTATCTGCACGCGCCTCCGGC
LG03_88955505	1751032191	2H	3.82189	2	2.26629	morex_contig_101384	HVVMRX83KHA0190P16	contig_1675	2	6.425	T	G	TGAAATCGTGAATATTTTCTCTAGTTCAGGAATTATTTTTGAAAGCATGAACGTTTATCTGAATTCACACATATTTTTACATGTCTCGAACG
LG02_34734299	1751025428	2H	3.82189	2	2.16006	morex_contig_56145	#N/A	#N/A	#N/A	#N/A	T	G	AGAGAAGAATTCCACCTATGTTTCCATCTTTTATTAATACATATGTAATCCAGGCCGGCAATCTCCATGATTGAAGATGCGGAGAAGAAGGG
LG03_88955489	1751032189	2H	3.93053	2	2.26629	morex_contig_101384	HVVMRX83KHA0190P16	contig_1675	2	6.425	A	G	ATTCATGAACATGTTTTGAAATCGTGAATATTTTCTCTAGTTCAGGAATTATTTTTGAAAGCATGAACGTTTATCTGAATTCACACATATTT
LG10_71419210	1751049315	2H	4.17533	2	2.19547	morex_contig_1562097	HVVMRXALLMA0168G20	contig_1675	2	6.425	C	T	TTGAGGTAATAAAAACGATAGAGTAAGTGTTAATTCTTACTACATTGGATGAAGTAGAAGACATCTATGTATGAATTCATAAACTTAATTGA
LG15_81105815	1751064211	2H	4.31489	2	6.51558	morex_contig_2550819	HVVMRXALLEA0083O15	contig_45396	2	8.6	A	C	TCCAAAATAATACCATTGAACTCATTTTTCGAATATGAATTCAAAGGTATAATTTTTATCACCTCTAAACCCTAAACCATGTTTCAAGCTGA
LG01_138055916	1751023585	2H	4.31489	2	5.52408	morex_contig_49428	#N/A	#N/A	#N/A	#N/A	A	C	TTTATTTTCTATTCTCCTTTTTTGAACGTCTTCCATGTTTGTGAATATTTTTTGAATTCACGATTATTTCTTGGAATAATGTGCAATTGTTT
LG01_138055895	1751023583	2H	4.31489	2	5.52408	morex_contig_49428	#N/A	#N/A	#N/A	#N/A	G	A	TTTCTTTCCTTTTTCCCCTAATTTATTTTCTATTCTCCTTTTTTGAACGTCTTCCATGTTTGTGAATATTTTTTGAATTCACGATTATTTCT
LG01_92524284	1751021788	2H	4.31489	2	6.30312	morex_contig_43775	#N/A	#N/A	#N/A	#N/A	T	C	TTTTCGACGCACCCGAATTCTCTTGCTAACACGCGTCGCGGCAACTGTTGCTGTTCATGGATAACAATGAGTCGATGATGCTGCAACAAACA
LG06_129229762	1751044704	2H	4.45425	2	7.43626	morex_contig_369183	HVVMRXALLEA0276L07	contig_317	2	9.29	C	G	TTCAAGGAAGATTGTATGTAGCATGATAAAATAAATTTGCCAGCCCGCCATGGAATTCTAAAGGTATATACTCAAACTGATTGCGCGTTTTG
LG04_105442333	1751037127	2H	4.45425	2	9.49008	morex_contig_154045	HVVMRX83KHA0034F19	contig_317	2	9.29	C	T	GGTTGCACGCCTACCGTAAAAAGAATTCTAAGTTGCGGACACAGTGCGCGTGTGTGCCTACCGTCGGACCCCTTGGCGGTAGGGTTACACGT
LG04_44272141	1751035314	2H	4.45425	2	8.56941	morex_contig_136684	#N/A	#N/A	#N/A	#N/A	T	C	TAAGATTTTTTTCGATGGTTTGAATTCTTATGATTTTTCTTTTACACACATCCCCAGTATTGAAACCCTTGGATATTTACATTTTGTGAAGA
LG04_119711362	1751037560	2H	4.77107	2	7.43626	morex_contig_159259	HVVMRXALLEA0127P09	contig_317	2	9.29	C	T	CGGATTCAAAAATGTTGATGATTTTCAAAAAAAATGTTTGCATACTGAAAAAGAATTCACAATTTCGACAAATATATTCAGAAAAATATACA
LG01_147951452	1751023985	2H	5.08386	2	6.9051	morex_contig_50783	HVVMRXALLEA0097F19	contig_317	2	9.29	G	C	TTTCCTACAAAAATCCCATCTTGTGGAATTCCTAACAAGTTCCTGCAAACCAAATATGCTTTCAAGTTGTATAGGAAGCAATACATACTCAT
LG01_147953868	1751023989	2H	5.23936	2	6.9051	morex_contig_50783	HVVMRXALLEA0097F19	contig_317	2	9.29	A	G	GGATAACTGATCTAGTTCTCCCCAACAAGTATTTAGAAACAGAGAAAGTAGAATTCAGAGTACTTTACATTGATTCCTCCAAGTTCTGTTCT
LG01_38473245	1751019696	2H	5.46508	2	6.5864	morex_contig_37323	HVVMRX83KHA0068K03	contig_45396	2	8.6	G	A	GCGCAGGGCCCAGAATTGGCCCGTGGATGCTGAATTCGGCACTGGATGGGCTTTAATTTATGGACCACCCATCAAGGTTGAGATGTGTTTTT
LG06_22336633	1751042513	2H	5.61277	2	6.55099	morex_contig_275928	#N/A	#N/A	#N/A	#N/A	C	G	TTGTGAGATGAGTTCTCTCCCATTTAGTTACTTGGGAATTCCCACCCATAACCGCAAATTATCGAATAAGGAATGGAAGTGCATAGAAGGTC
LG01_130854572	1751023300	2H	5.77371	2	2.19547	morex_contig_48487	HVVMRXALLEA0047G14	contig_47264	3	57.5957	C	T	GTGGCATGAGGTAGTAGCTACTTTCACATGTATCTCATGCTGAATAGAAAATAATTCCTGCCAATGAATTCATGCATGAGTATTTTCCACGT
LG10_144467319	1751051904	2H	5.94291	2	6.44476	morex_contig_1580568	#N/A	#N/A	#N/A	#N/A	C	T	TTTATACTAGAGTTAGTATAAAGTTAAGACAATTATTTTAGGATCGAGGGAGTAATATCTAAAGTGGCTTGAATTCCGGTCGACGTCGGTCC
LG06_13515394	1751042190	2H	6.14872	2	7.43626	morex_contig_273610	HVVMRXALLEA0275B20	contig_15122	2	9.28	C	T	TGATCCAACACCCCTGCCCTTCAAGGTATTTTCGCACTCGGTTCCTGGTCAACTATTGAAAAAGTTGGAGTACAATGAATTCTATCTTAGCA
LG10_143717386	1751051883	2H	6.29116	2	6.5864	morex_contig_1580334	HVVMRXALLEA0276L07	contig_317	2	9.29	C	G	TAATTGGCAGCTGCCGGCTTGTAGTCCATTATGAGCATTTTCTCCGCCAAAGCCAGGAATTCATCCACAAACTCTACATGTGATGGGTGCGC
LG04_105442283	1751037125	2H	6.29116	2	9.49008	morex_contig_154045	HVVMRX83KHA0034F19	contig_317	2	9.29	C	T	ACTCCTTGACGGTATGGTATAACAACCTACCTCAAGGTCCCTGGCAGTAGGGTTGCACGCCTACCGTAAAAAGAATTCTAAGTTGCGGACAC
LG01_97562948	1751021996	2H	6.29116	2	7.43626	morex_contig_44353	HVVMRX83KHA0170L14	contig_317	2	9.29	A	G	GCTAAAGTTTAATTCAACCCCTGCTGGTCGATATTATGAACGTCATCATAATGTAACACAACTTGAATTCAAGCTCCATGCATGGCCTCACT
LG06_15503541	1751042266	2H	6.56528	2	9.34844	morex_contig_274347	#N/A	#N/A	#N/A	#N/A	A	T	GCAAAGGAATTCTTAGAAATCACATAATATAGAATGCAAATTCTACAAATCACAAGGATTACAAATCTTGGACAAAAAAAAATGGATTTAGT
LG03_92793859	1751032311	2H	6.76886	2	6.51558	morex_contig_102599	HVVMRX83KHA0034F19	contig_317	2	9.29	A	G	CTATGGAAGAATGAATTCGTGGCATAGGTACTACCCTTTCAGAAGAATACTAAAATAAATTTAAAATAATGAAGTTTTCGAAGAATGAGACT
LG12_52135740	1751057794	2H	7.01648	2	9.34844	morex_contig_1742376	#N/A	#N/A	#N/A	#N/A	C	A	CTCCTTGAATTCTCTCTGTGGGGTCAATGCTCAACGTTCTTAGTAAGAAACGGAAGAAATCACCCACGCCCCCCAGGTCATGCTCTTTCAAG
LG11_116853898	1751056083	2H	7.01648	2	8.85269	morex_contig_1640416	HVVMRX83KHA0044H24	contig_38807	2	10.9	G	T	TGATCAATCTAGTTGGACAAACGAAGTCAATAGATCGGAAAAAAGTACGAAGCTATCACAATCATGCATACAAGAATTCAGAGAAGACTCAA
LG06_19724504	1751042427	2H	7.01648	2	8.56941	morex_contig_275237	HVVMRX83KHA0214O05	contig_38807	2	10.9	T	C	AGTAGCCATTTTTGTACTGTGTCCGAGAAGCACATTCTATATCATGTTCCTCCTTTTGAATTCAGGTGCCACCACATTTTTTGACGAAATCC
LG03_90870340	1751032261	2H	7.01648	2	8.28612	morex_contig_101967	HVVMRX83KHA0044H24	contig_38807	2	10.9	A	G	GAGGTGAGCCGCGACGGGGAGCAAAGAAGCGAATTCGAAATTCGAATTCCATCCGTGCAGGCGTCCCGTACGTACGGTATATATGCCCTGCG
LG02_29560173	1751025230	2H	7.01648	2	8.85269	morex_contig_55360	#N/A	#N/A	#N/A	#N/A	T	C	TTTTCCAAGCCATGGACTATTTCGAATTCATGTTTTATTTCAAACTTACGATTTTTTATTTCACTTTTGTGAACTATTTTTTTTCAAATTCA
LG12_52135717	1751057792	2H	7.16135	2	9.34844	morex_contig_1742376	#N/A	#N/A	#N/A	#N/A	A	G	ATCGATTGACTTCCTTGTTCAAGCTCCTTGAATTCTCTCTGTGGGGTCAATGCTCAACGTTCTTAGTAAGAAACGGAAGAAATCACCCACGC
LG01_74930293	1751021033	2H	7.16135	2	7.79037	morex_contig_41782	HVVMRX83KHA0078I01	contig_317	2	9.29	T	G	CTTCATCACAACCACCTGACGTCTTCAGAATTCTACAGCAGCAATCAGAGTCTCAGGAGCATCAAAGATGGTAACAGGAGAGTTAATATACA
LG03_80866890	1751031956	2H	7.31249	2	8.85269	morex_contig_98940	#N/A	#N/A	#N/A	#N/A	C	T	ATCCAAGTGTGCCGGTGCAATCCTTTTGGACTTGAAGTAGCTGTCGTATTCCCAGATGGAATTCATAATCCTGAGGAAGAGCTTCCGGCTCA
LG03_100334210	1751032549	2H	7.41338	2	8.56941	morex_contig_105093	#N/A	#N/A	#N/A	#N/A	T	C	GATATCCATTATTGACAAATGTGGGTGAATCATGAATTCGTATCCCAATAAGAAATTATTGATGATAGGTCCAAAATGAAGTGGAGTATGTG
LG04_44266754	1751035312	2H	7.58021	2	8.56941	morex_contig_136684	#N/A	#N/A	#N/A	#N/A	C	T	AGCTTGTTCCCAGATGCCATGCGGTAATTTTGAATTCCATTATACTAAACTTGCAAAGGCTATCCCATTGACCCAGCTTCTCAACTAATCTT
LG01_17360837	1751019236	2H	7.74064	2	10.4108	morex_contig_9853	HVVMRXALLMA0160A07	contig_44256	2	10.8	C	A	AGTATCCCGAGAGCTGTAGTATCCCGAGACCACTACTCCCACCGAAGAATCCGACAACACTCCTATGCCACCGAGTTGTCGCGTACCAAACA
LG01_17360803	1751019234	2H	7.74064	2	10.4108	morex_contig_9853	HVVMRXALLMA0160A07	contig_44256	2	10.8	G	A	CACGTCCAAAAGAGAAAACAAGAGAAAAAATGGGAGTATCCCGAGAGCTGTAGTATCCCGAGACCACTACTCCCACCGAAGAATCCGACAAC
LG10_83088037	1751049671	2H	7.91752	2	8.56941	morex_contig_1564552	HVVMRX83KHA0079F13	contig_38807	2	10.9	T	A	GTTCGTAATTCATATTACACATAATCAGGATTGTACTCCACTCAATAAGCATTAATCAGAGAAAGAAATAAGGAATTCGATGTGTCAAAGAT
LG10_121957757	1751051132	2H	8.16238	2	7.93201	morex_contig_1573967	HVVMRXALLHA0086N02	contig_44256	2	10.8	C	A	TGATGAATTGGTAAGAATTCAAGTTATTCTGTCTTGCATTGCATCGTTAAGAAAAGGCTCGACACCATAATGCCTAGCTTAATTGCGCTTAC
LG10_95462971	1751050162	2H	8.3988	2	9.34844	morex_contig_1567351	HVVMRXALLHA0256M22	contig_1284	2	10.12	A	G	TAGTTTAAATTTCTCCTTGAATTCTAGCTTAGTTAAATTTACATATATTATATTCTTAAAAATCTGTGTAAATTCATTCAGCGAAGAAAATG
LG10_113038737	1751050816	2H	8.56089	2	8.56941	morex_contig_1571597	HVVMRXALLEA0366L22	contig_44256	2	10.8	A	T	TTCTTAGGAATCATAGTGCTAAATGAATTCTTAATAGATTGTAAATTAAGCTTTCCGTCATAAAAATCATTTACCAACATTCTTTTATGAAG
LG02_63878465	1751026561	2H	8.56089	2	9.34844	morex_contig_60934	#N/A	#N/A	#N/A	#N/A	G	T	TTGAATTTATATATACCCATATGTGTGTGATATTGAATTCATGCGAGAATCTTTTGTTTTTAATACTACGTTGGAAGGGTCTTGAACTTAAG
LG01_107627054	1751022429	2H	8.56089	2	10.4816	morex_contig_45584	#N/A	#N/A	#N/A	#N/A	A	T	TTGGCAAACCAATCGAATTCACAAGATGTTTTCTGTAGTTTGCTAGGTTATTTATGGTCATTGCTAGTTATGGAGCCATTCCTGACAGAACA
LG10_77756602	1751049534	2H	8.64558	2	10.4108	morex_contig_1563429	HVVMRXALLEA0342L14	contig_5486	2	10.06	G	A	ACTTCATATTGCATAATACCAAAAGCCTCAGCATGGCAGAACTCGGTAAATTCTCTTGAATTCCTTAACAAAAATATGCACCGAGTATCTAA
LG10_113037256	1751050810	2H	8.72541	2	8.56941	morex_contig_1571597	HVVMRXALLEA0366L22	contig_44256	2	10.8	A	C	TGCTTTTCAATCAAACCCAAAATCTCAATGAACTGGGAGAAAGCATGTTCACACATAGGTATGCAAGAATTCAGTTGGATCCTCTAAATGTA
LG15_95546665	1751064789	2H	8.90255	2	9.2068	morex_contig_2555907	HVVMRXALLHA0256M22	contig_1284	2	10.12	G	A	TGCCAATACTAAACAAGTTAATGAAAACATGAATTCTATATATAGTTGCCAAAATAATTCGCCATGATCTTGCCTATAAATTGAATGTATTG
LG15_107157739	1751065192	2H	9.03475	2	2.26629	morex_contig_2562072	HVVMRXALLEA0012K01	contig_34437	2	12.3521	C	T	TGAAGCCTTGTTTATATATTCCAATGAAAATTTTGGAGTTTCAACTATTGATTGAATTCCATTGGGATTACTTTCCTTTAAACCTTAAATAT
LG03_14272651	1751029788	2H	9.27942	2	9.2068	morex_contig_81206	#N/A	#N/A	#N/A	#N/A	T	A	TCTTTACTGGCTTATAGGAGTTCGCTATGGCAGGACGATGCTTCTCTTATCATAAGAATTCATGTCATATATTGACAACTTTGGCTTATGTT
LG10_113037297	1751050812	2H	9.60175	2	8.56941	morex_contig_1571597	HVVMRXALLEA0366L22	contig_44256	2	10.8	A	T	AGCATGTTCACACATAGGTATGCAAGAATTCAGTTGGATCCTCTAAATGTAACCAAACACCTGTTGAGAGCTTGCTATCTTTGACAAATGAA
LG06_108733693	1751044242	2H	9.97375	2	10.4816	morex_contig_351166	#N/A	#N/A	#N/A	#N/A	C	T	CCACGCCATTGCAACCTCCGATGACCGCGGGCTTCAATCAACAGCTCAACGACCTAGGTTACTGACATCTTTTGATGAATTCTAGATATTGT
LG06_108733762	1751044246	2H	9.97375	2	10.4816	morex_contig_351166	#N/A	#N/A	#N/A	#N/A	A	C	TTTTGATGAATTCTAGATATTGTTTGGCGGGTTGACACATGTGTCTAATCTATATAATCTCCTGGACTCCACAAATTGAATCAAAAATCAGA
LG06_108733709	1751044244	2H	9.97375	2	10.4816	morex_contig_351166	#N/A	#N/A	#N/A	#N/A	A	T	TCCGATGACCGCGGGCTTCAATCAACAGCTCAACGACCTAGGTTACTGACATCTTTTGATGAATTCTAGATATTGTTTGGCGGGTTGACACA
LG10_106862273	1751050583	2H	10.1472	2	10.4816	morex_contig_1570088	#N/A	#N/A	#N/A	#N/A	C	A	TCTCCCCCAAAATCTCACAATAGCTAAATTTAGAGAAGGCGGACAATATATATGATGCAGAATTCGAAGTGGTGGTGAAATGATATCTCCGA
LG02_47765825	1751025948	2H	10.4349	2	12.7479	morex_contig_58229	HVVMRX83KHA0058B14	contig_280	2	18.2	A	G	TTGCGGCGGTGAGGAGGTCGGTCTGGGTGGTCGTCGCTCGGTCGGTGGGTGCATGTCATATAATTAATCATTTGAATTCATGCTTTAAAGGT
LG10_147625960	1751052057	2H	10.5561	2	13.3144	morex_contig_1581579	#N/A	#N/A	#N/A	#N/A	G	A	TGCAGCTGCATGTGAGTTTCCTAATCACGCATTTCATATAAAAAAGTTCCAAATTTACTCAGGTTTAAAGAAAGTTCAGAATTCCATATAAA
LG05_120307477	1751041125	2H	10.7348	2	12.5354	morex_contig_244558	#N/A	#N/A	#N/A	#N/A	G	A	AGACATTTTGTGTGGCAATTAACCGTGGTGTTGCGAATTCAATCGTGTCGAAAGACCTTGCATGGTTAGAAGCCCAGAAGTACAGAAGCAGC
LG01_92658243	1751021802	2H	10.8723	2	12.5354	morex_contig_43792	#N/A	#N/A	#N/A	#N/A	C	T	AGCAAAATATTTCTTGGTTAATGGAATGAATTCTAATCTTTGTACATGTAGATATGCATGGTTGGGGGTGGGCCGGGGGAGGGGGGAAGGGT
LG11_10291908	1751052484	2H	10.9711	2	11.4023	morex_contig_1585899	HVVMRXALLHA0031A03	contig_44139	2	15.1	G	A	TGAGTTCTTTTGGGCTTCGTACATATGTAATTCATTAGTGATTTATAGAATTCATATGTTCCAGTGATTTTCACTAGTTTAAATTACTTTCC
LG10_113073910	1751050820	2H	10.9711	2	12.5354	morex_contig_1571605	#N/A	#N/A	#N/A	#N/A	T	G	ATGTTGGAGGTTATATGACAAAAGAATTCTTGGTCACTGAGAGTGTTTCTTGCTCAGGATTTCTTATATTCAACTAACTATAGGAATTCAAT
LG02_45588770	1751025875	2H	10.9711	2	12.7479	morex_contig_57891	HVVMRXALLEA0360E09	contig_44871	2	21.61	G	T	GCATATTTTGGAATTCGCTAAGACCAAGGAGTTTAATACTTCTCTGAACCTCATGCTGTTCTTTTGATAAGAATTAGAGTAGTTCAGGCTGG
LG01_92647084	1751021794	2H	10.9711	2	12.5354	morex_contig_43792	#N/A	#N/A	#N/A	#N/A	A	G	GTTTTTCTTAGAATAATTCTCTATCTGAATTCAATCACTATTCAGATAGTTGATAAGAAGTATTTCGGCATTATTCAGTTTGTTTTTGTTTT
LG15_79251301	1751064124	2H	11.1275	2	10.4816	morex_contig_2550321	#N/A	#N/A	#N/A	#N/A	A	G	TTCCACAAATATGTTTTGAATGCATGAACTGTTTTAATATCCATGATCTTTTTCAAATCCCACAAACGTTTCTTTGAATTCATGAACAATTT
LG07_18699323	1751045332	2H	11.3262	2	14.3768	morex_contig_416499	#N/A	#N/A	#N/A	#N/A	T	A	GCTTGATCCACCAATGCCCGACTGATCTACGCATAAGAATTCTCAACCTTGTAACATGCATTAGAGCAAGTATAATAGTATAGCCAGTTGCT
LG14_13481212	1751061455	2H	11.5149	2	15.3683	morex_contig_2147192	#N/A	#N/A	#N/A	#N/A	T	C	TTCTTTCTTCTTTTTATTTATTGCCTCACTGGTATAGCTACATTCTGAATTTAGCTGCATTTAACTGTTAACTTGTCTGAATTCAGTTCACT
LG10_113254423	1751050832	2H	11.5149	2	14.3768	morex_contig_1571651	#N/A	#N/A	#N/A	#N/A	A	T	TGAAGAATTCATACCTTTGTGAGACATGGAGAGCAGAAATGATATCAAATCAGATGAGATCCTCCTGCCTGGGTTCCGGTTTCATCCTACTG
LG15_110185075	1751065283	2H	11.6173	2	15.3683	morex_contig_2564185	#N/A	#N/A	#N/A	#N/A	T	A	GGGCATTGTTTTTTAGGATTAGCTAGAATTCATCTAGCTGAAACATAATTATGATCTCATTCACCTCAGCGTCATCCTTGTTGTAACCCCGT
LG05_91310317	1751040401	2H	11.7448	2	14.3768	morex_contig_226244	HVVMRXALLEA0029K05	contig_44872	2	18.3	A	G	CCAGGAACAAACGTCGTAAAAAACTTGATCTTTCTCAAGTTGATGGAAGGCAGAGAATTCATATATGAGTACACATTATAAAGCTTCACCTC
LG04_112975128	1751037310	2H	11.9546	2	18.9093	morex_contig_157656	#N/A	#N/A	#N/A	#N/A	T	C	TTATAATCTGAATTCTTCACACCGTGATTTGTCTTGATAATGATCTGGACAGTGTGTTAAGTTGATTTCACATATGTTTGAGATGATGCCAT
LG06_131561748	1751044779	2H	12.1884	#N/A	#N/A	morex_contig_370160	#N/A	#N/A	#N/A	#N/A	C	T	ATACACATCAAAAAATGATTATTGCCTTACTGAATTCACCCATCTACAAGATATGCTCAGTCATGCTATAGGCCAAACTGTCTCAATCACAA
LG01_32280868	1751019567	2H	12.261	#N/A	#N/A	morex_contig_30411	#N/A	#N/A	#N/A	#N/A	T	C	nnnnnnnnnnnnnnCACAGTTGCTTCCTTTACTGCGAATTCTCCCTTTTTTTCATTAAAAAAACTCTCCTTTTTTTGCGGGGGACTATAAAC
LG01_43143209	1751019854	2H	12.261	2	18.9093	morex_contig_38125	HVVMRXALLEA0365B20	contig_46952	5	59.6715	C	A	AAGATCGCAAAGGGCAGCAATATGTATGCATTACCTGCACACATAATGGAAAGCACCTAGAATTCTCAGCTCTTGTTGGGTGGCTTCAGCCC
LG15_102339022	1751065025	2H	12.3836	2	17.5637	morex_contig_2559214	#N/A	#N/A	#N/A	#N/A	G	A	AAAAACTACATGGATGAACTCATGGGCATATAAACCCACTTGAGAAAATCCATTTCTAATTGCCCATGCATGAATTCTGGAAAAAAAAAAAC
LG15_87640861	1751064492	2H	12.4298	2	18.1303	morex_contig_2552776	HVVMRXALLEA0197H19	contig_44871	2	21.61	G	A	AGTTCATCACCGAATTCTACCACTAGTAATATGCTACAAATTTTACTAGGAAAGAGGATTCACCACTTTGCCTTGCCCTCCCCACTGTCATC
LG06_25454413	1751042685	2H	12.4298	2	18.1303	morex_contig_276939	#N/A	#N/A	#N/A	#N/A	C	T	GGTGGTTTGCGGTGTCCAGATGCTTATCCGAAAATATTAGGACGTCAGGTGAGAATTCTGTGCCTCAGAGTTCTTGAAGATCTGTCTTCAAC
LG01_102731840	1751022179	2H	12.4298	2	18.9093	morex_contig_44971	HVVMRXALLMA0134F19	contig_44871	2	21.61	G	A	TTTGAATTTTTAAGAAACTTTTCGAATATTTTTTTTAATTTGCAAACATTTTTGTACAACTCGTGAACATATGTTTTTTGAATTCCCAAATG
LG07_112358547	1751046250	2H	12.4298	2	19.4759	morex_contig_595908	#N/A	#N/A	#N/A	#N/A	A	C	GTATGAAATGAATTCACTCACATTGTTATCATCGGTGTTGATGTCAACATTTCCTTCTGTATGGTCCTCGTCATCTAAGATTAGTTTGGGCC
LG06_25454443	1751042689	2H	12.4298	2	18.1303	morex_contig_276939	#N/A	#N/A	#N/A	#N/A	C	T	AAAATATTAGGACGTCAGGTGAGAATTCTGTGCCTCAGAGTTCTTGAAGATCTGTCTTCAACCATGAAGTGAATGCACTATATAATGCAGTA
LG03_34516280	1751030520	2H	12.4298	#N/A	#N/A	morex_contig_86201	#N/A	#N/A	#N/A	#N/A	A	C	TTTCATCGGAAAAAAAAGCACCCAGGATCATAAGGGGCCTCTGACAGAATTCCATCAAAGCTTCCAAAAACCACTAGTTTCACCCTGTGTTG
LG01_13918497	1751019087	2H	12.4298	2	18.1303	morex_contig_8368	#N/A	#N/A	#N/A	#N/A	A	T	TCATTCTTATGTGTTTCTTCTCTCTTTTCTTTTACACCCTCATGTCCACAAGAAAAGAGTGAATTCTGATTTTTACCTCCTATTTTAACATT
LG10_71745738	1751049329	2H	12.4298	2	18.9093	morex_contig_1562156	#N/A	#N/A	#N/A	#N/A	G	A	TCTTTTTATTTTTACTGCATCTTAATACGTCCTGGCCTTTATCGGAAAACAAGAGATCAATTGAAGAATTCATCAGCCAGCCACGCTATGCT
LG01_115363055	1751022727	2H	12.5423	2	18.9093	morex_contig_46535	#N/A	#N/A	#N/A	#N/A	A	T	TGTGCATGTTTTGAGGGAATTCGTATAGGTAGCATTTTCATGCAAGCATGTTAAGAGAAATAAAAATAATGAAGTTAGTGAAGTGCCATGTA
LG02_74910370	1751026981	2H	12.6456	2	21.034	morex_contig_62886	HVVMRXALLMA0145H01	contig_2992	2	26.6	A	G	CCGCATCCTGTACTTGATGCGCCAAATAAGTAAGGAAAACCTTTGCATGACCTAAGAACCATGTTTTGGAATTCGTACAGCTTGATTCATTT
LG06_25454427	1751042687	2H	12.6456	2	18.1303	morex_contig_276939	#N/A	#N/A	#N/A	#N/A	G	T	TCCAGATGCTTATCCGAAAATATTAGGACGTCAGGTGAGAATTCTGTGCCTCAGAGTTCTTGAAGATCTGTCTTCAACCATGAAGTGAATGC
LG04_62649605	1751035916	2H	12.6456	2	18.9093	morex_contig_139834	#N/A	#N/A	#N/A	#N/A	C	G	TTTTTGGAATTCAAAAAATTAAATCATCTGACATCTTGACCTAAGGTTTAATAGGATTGATAGCTTACTATTGTCAAGAAAACAATAAGTGG
LG01_102731892	1751022183	2H	12.6456	2	18.9093	morex_contig_44971	HVVMRXALLMA0134F19	contig_44871	2	21.61	A	C	TGTACAACTCGTGAACATATGTTTTTTGAATTCCCAAATGTTTTAAAATTTGAGAACATTTTTCCGTAGTGACATCGATAACAAAGATACGC
LG01_12389433	1751019014	2H	12.6456	#N/A	#N/A	morex_contig_7882	#N/A	#N/A	#N/A	#N/A	A	G	AGATCTCCTTTGGTTTGCAGGAATTCATAAAAATTCTATAGGACGTGATTTTTATAGGAATTTTTCCTTTAGAGTCCTTTGGTTCATAAGAA
LG10_62516309	1751048947	2H	12.6456	2	18.9093	morex_contig_1560313	HVVMRX83KHA0066C16	contig_44871	2	21.61	G	A	GTCGTGTTCTTTCTGAAGGTGGTGGATTGAAGCTTGGCTTTAAGGATGGGAATTCGGAGTTCTACCTTGTGATGGACTCAACATCATCGGCG
LG05_36670000	1751039278	2H	12.6456	#N/A	#N/A	morex_contig_190480	#N/A	#N/A	#N/A	#N/A	A	T	TCCCAACGCAGGGAATTCCGGTTTGATTTCTTTTCTGAATGAATTTTAAGGGAAATACATAATTAGCAGCATCCCCTAAAATAAGCACGTCT
LG03_49580122	1751031001	2H	12.6456	2	15.4037	morex_contig_90106	HVVMRXALLHA0040A14	contig_2992	2	26.6	A	C	AATGCCTAGGCCTTCAAGTCTTCGACAATATGGACCAGCACGTCCTCTTGTCTTCAGCGACAAGGAATTCCGGTTCAACAACACTTTCCTTG
LG01_67078408	1751020693	2H	12.6456	#N/A	#N/A	morex_contig_40911	HVVMRX83KHA0172M13	contig_2992	2	26.6	T	A	TTGGTGTAGATGGGGAATTCTTTCAAGAAGACTATATTTGATGAAAATGTGACTGAAGGCCTTGTCAACTGGGCTGAAAAGGCTAGAAGAGG
LG02_55781025	1751026274	2H	12.6456	2	23.1586	morex_contig_59542	HVVMRXALLHB0091E14	contig_1509	2	27.3	A	G	AGAGAAAATAATGACCATCGCTTCGAACCTAGAAAGAGTGATGTGACATTATGTGCACAACTAGGGTAGGTGAATTCTATATTCTTTGCTAA
LG01_12389449	1751019016	2H	12.6456	#N/A	#N/A	morex_contig_7882	#N/A	#N/A	#N/A	#N/A	A	T	GCAGGAATTCATAAAAATTCTATAGGACGTGATTTTTATAGGAATTTTTCCTTTAGAGTCCTTTGGTTCATAAGAATTGATTCCTATTCCTA
LG10_70710470	1751049282	2H	12.6456	2	18.9093	morex_contig_1561956	HVVMRXALLMA0180G21	contig_44757	5	44.8164	C	G	GAGCTTAATAGGAATTCGGCAAACATGTTGTCCACTTCAGCCTACGAACCAACTCGATAGATATTTTACACTAGACAACATGTGCTAGCACG
LG04_122252614	1751037643	2H	12.6456	2	18.9802	morex_contig_159798	#N/A	#N/A	#N/A	#N/A	C	A	TGGGATTATATTGCCATGATCGGAACTCCATTGCAATCTCCTCCCTGCGTGACCACAGTGGATACGCTAAGGTCACTGAGAATTCCTCCAGC
LG01_50927348	1751020141	2H	12.6456	2	23.1586	morex_contig_39176	#N/A	#N/A	#N/A	#N/A	C	G	AACTACAGCGAATTCGGATAACGCATCTCCATCAGGTATGCATGCTCTGCTCATACTACAGCAAGCATGCACAAACACATACACACCCATGG
LG01_129354685	1751023250	2H	12.7333	2	18.9093	morex_contig_48296	HVVMRX83KHA0010L02	contig_44871	2	21.61	G	A	AATTTACTCAAATATTTATTATAAGAAAGCATCATAGAATTCGAGCACAAACAGATCTCAAAGAACAATGAGAGGTCATAGCTAAGGTTTAG
LG10_139823319	1751051726	2H	12.8831	2	23.796	morex_contig_1579129	#N/A	#N/A	#N/A	#N/A	C	A	ACTGTTCGGTATATTGCCTGGGCTATTTTTTTTTGCCCCTTCTTCTTTGAAACAATGAATTCGGGTACGTAATACATACATGAGCATTATGT
LG10_139823309	1751051724	2H	12.8831	2	23.796	morex_contig_1579129	#N/A	#N/A	#N/A	#N/A	G	T	CTGCCCGACAACTGTTCGGTATATTGCCTGGGCTATTTTTTTTTGCCCCTTCTTCTTTGAAACAATGAATTCGGGTACGTAATACATACATG
LG01_69413851	1751020802	2H	12.8831	#N/A	#N/A	morex_contig_41168	HVVMRXALLEA0376B20	contig_44882	2	27.298	C	T	CACTCATCATCTATAACTTATAGTGTCACCGCAATTCAAGTCATTCTTTAAGAGGTGAATTCATGCGTGCTTATCTGATGCCATGTTTCTAA
LG10_139823929	1751051728	2H	12.96	2	23.796	morex_contig_1579129	#N/A	#N/A	#N/A	#N/A	A	G	CACGTTTTGCAGTTGTTCGTGGACCTGCTAGACAATGGAATTCGAAGACCTTGTTAGAGGTGATGACCTGTTGTGTGATTATTCACGACATG
LG01_67074814	1751020689	2H	13.0577	#N/A	#N/A	morex_contig_40911	HVVMRX83KHA0172M13	contig_2992	2	26.6	A	G	CTGGGCTAGGTCTAGAATTCTTTTCAACTATTGCGTTTTGAACGGAAAACCACAACAATGACTACAAATTCGAAATTTCAGATTCATGGCCA
LG01_67076466	1751020691	2H	13.1247	#N/A	#N/A	morex_contig_40911	HVVMRX83KHA0172M13	contig_2992	2	26.6	C	T	GTATGAAGTTGTGTTATGTTTTTGCTTACGGGTGTTGGCTCTAATTTGCAGCCCCTCAAATGATCAAGCATGTTCGAGAATTCAAATTTATT
LG02_47384968	1751025937	2H	13.1717	2	18.9802	morex_contig_58174	#N/A	#N/A	#N/A	#N/A	T	C	TTCTTACTACTTGCACGCATGATGAAGAATTCTACGTATCTTTTTTGAGGGTGGAATGATGAAGACTTCCTTTTGGACAGTCGAGATACACA
LG01_102731857	1751022181	2H	13.341	2	18.9093	morex_contig_44971	HVVMRXALLMA0134F19	contig_44871	2	21.61	C	T	CTTTTCGAATATTTTTTTTAATTTGCAAACATTTTTGTACAACTCGTGAACATATGTTTTTTGAATTCCCAAATGTTTTAAAATTTGAGAAC
LG04_118372916	1751037507	2H	13.5141	2	14.3768	morex_contig_159003	HVVMRXALLEA0346D04	contig_44872	2	18.3	A	C	CACATATCTCAGTGTTGTGGCTTCGACAGGGAAAGTGTTAAAACAAACATTAACTCCTTTGTTTGCGGCAACAAAGAATTCTCCCGTACAAT
LG06_38915020	1751043059	2H	13.5141	2	17.5637	morex_contig_284117	HVVMRX83KHA0065F05	contig_45248	2	57.3091	C	A	ACCATTATCATGCTTGATTAATTATTACCTGATTGAATTCTATTCTTGTACTTAAAGTGCCTGAGGTAGGCGCCGGGGAATAATTTATGTGC
LG04_33616332	1751034848	2H	13.6035	2	14.3768	morex_contig_135239	HVVMRX83KHA0057G04	contig_48822	2	18.31	T	C	GGAGAACCGCCCACTCTAGGCATTTTATTCATCATCAAGGCGGTTTACATACGGCTGCACTAGGGCAACCAAGAATTCAGGGATTACATCAA
LG10_55053305	1751048636	2H	13.7236	2	14.3768	morex_contig_1558882	#N/A	#N/A	#N/A	#N/A	A	G	CACAAGAATTCGTTATTGAAATGTTTGTATTGATTTCTACAAACGTGGTCAAATTTTATAAAATTCGACTTCAATCAAAGCTAATATGTGGA
LG02_58795903	1751026377	2H	13.8424	2	14.3768	morex_contig_60066	#N/A	#N/A	#N/A	#N/A	C	T	CCCCTGACCGTCATAACAGTTATTCCGAATTCATTCTGCAAATACTGGAAAACGTGGTAGGGAATGATAAAAGGCCAAACCAACCGCGCGTG
LG11_130662279	1751056510	2H	13.8424	2	13.3853	morex_contig_1651412	HVVMRXALLEA0221F04	contig_48822	2	18.31	G	A	GTCTTCGGAGGAATTAAATTGAAACAAAGTGATACAAATGATCCGGATGACAGCTATTATTATTATCTTTATGAATTCAGATTTGGACTAAT
LG12_14109245	1751057087	2H	13.9187	2	15.4391	morex_contig_1692734	#N/A	#N/A	#N/A	#N/A	G	C	AAATTCATTTTTTGAATTCAGGCACCACACAATCAACTTAAAATGGGCAGAACTAATTAAAAAAATGAAATATTGGAAAACCTGTGCATAAT
LG14_31632821	1751061669	2H	14.0704	#N/A	#N/A	morex_contig_2179777	#N/A	#N/A	#N/A	#N/A	G	A	CTACCGGAGTAGCTCCACCACCATCACTGCCGTGCCATCGTGTTGTCAGAGAATTCAGCTACTTCTTTGTCTCTCTTGTTGGATCAAGAAGG
LG04_109395246	1751037221	2H	14.0704	2	12.7479	morex_contig_156053	HVVMRX83KHA0066M11	contig_280	2	18.2	G	A	CGCCAAACTGCGACCGTCGGATAGGCCTTCTAGAAGAATTCCGCGGGTGTGGGGCAGCATCTTAGTGACCGGGGGGCCGAGCGGATAACGTT
LG04_29480862	1751034705	2H	14.0704	2	14.3768	morex_contig_134361	#N/A	#N/A	#N/A	#N/A	G	A	TTAAAATTGGTGAATTCAATAAAGTTGTTGAACATATATTTATCGCAGATCTGATATTTACATTGAACCATTGTTGTACTTCCCCCGTCACA
LG01_83891327	1751021425	2H	14.0704	2	12.7479	morex_contig_42767	HVVMRX83KHA0078G04	contig_280	2	18.2	G	C	GAACCAGTTGAATTCCAGTCAACAAGTCATGGGGATTCAGAGTTCATGACAATCAAGATTTTTTTTTTTTTTGAAGCTATGACAATCAAGAG
LG04_44949962	1751035327	2H	14.1811	2	13.3144	morex_contig_136785	HVVMRX83KHA0066M11	contig_280	2	18.2	G	A	TTCCGTCGACGACGGGTCGTCTACGATGAATTCATAAATCTCAAAATCATATGCGGGCTCGGTCTTTTAAAAATGCTTACAGAAATATGTTT
LG06_57904836	1751043408	2H	14.3519	2	13.0312	morex_contig_300721	#N/A	#N/A	#N/A	#N/A	G	A	ATCGAGTATGGGAAAGACACTATCTAGATGGAAGTAAAACTAGAGCACGAATTCATTGGAGCTCCAGTGATGCCTGTTGAATTTGTNNNNNN
LG13_25497204	1751059678	2H	14.5236	2	13.3853	morex_contig_1918920	#N/A	#N/A	#N/A	#N/A	A	G	TTGTGCAAAGGATCTGTCACTCGGAAAATAGATAGGGACGAAATAGAATTCTTGGTGGCACCAATTTTGATGTGAAGGCTTTGGACAGATAT
LG01_75186557	1751021037	2H	14.7055	2	12.5354	morex_contig_41809	HVVMRXALLEA0282D17	contig_43838	2	15.1	T	G	AAATGGGCATGTCTAAGCCCCTGAATTCCTGTTTAATAACCATGTATAGTATGAATAATATCTTCATGTACTAAACATTTCACAATTACTTA
LG02_114340599	1751028174	2H	14.8761	2	12.7479	morex_contig_70472	#N/A	#N/A	#N/A	#N/A	G	A	TTCGATTGGGAATTCCCCCGAGGAAGATATGGTTAACTTCATCAGGAAATCTATCCCCTCGCGACCATATTTTCCTACAGGCCAGACTCTCT
LG02_129376098	1751028647	2H	15.1009	2	12.2521	morex_contig_73572	#N/A	#N/A	#N/A	#N/A	A	G	TTGAGGAATTCGCTGCAACGAAGTTAGCTGCCATAAGTCGGACAACAAGATTGATTTGTTCAGCCGTTTGTGGGACACATCCATGAGTGATT
LG02_129376068	1751028645	2H	15.1009	2	12.2521	morex_contig_73572	#N/A	#N/A	#N/A	#N/A	G	T	TCTTCCATCCATCCGCCCGAACTTTTGGTTTTGAGGAATTCGCTGCAACGAAGTTAGCTGCCATAAGTCGGACAACAAGATTGATTTGTTCA
LG02_14657153	1751024615	2H	15.281	2	12.2521	morex_contig_53112	#N/A	#N/A	#N/A	#N/A	G	A	TTTCCTACCTTGAATTCTAATTTTTAGTCGTTGCTTGAATCTCGGAGGTGCTCTGCATTTATGTTTTGCGGTTTAGAAAAGGGCTAGCGAAA
LG02_133976453	1751028812	2H	15.4608	2	12.5354	morex_contig_74546	#N/A	#N/A	#N/A	#N/A	G	C	ACACAGATGTCCAAATGATTTGAAAATTGGAACGGACCTCATGCGAGAACTTATCTACCATGGGAAAATATCTGGAATTCTTTAAACTTTTG
LG01_92656058	1751021800	2H	15.6087	2	12.5354	morex_contig_43792	#N/A	#N/A	#N/A	#N/A	G	C	CCCGAATGGACATAAAAGGTGAATTCCGAGCCGGGCCAGGACGGGCCCCCATGTAAATCACCATTTTTTGCAAGCCCGAGCCCGGTCCGAAT
LG02_8543534	1751024379	2H	15.8081	2	12.7479	morex_contig_52246	#N/A	#N/A	#N/A	#N/A	G	A	TCAAAATTATTTGCAATGAGCTTTACTTATTTACAAAGACCTTCGGTTTCTTTGTTAAACAGGAATTCTTATATTTTTAGTCAGTGAGCCTG
LG02_114340379	1751028172	2H	15.8081	2	12.7479	morex_contig_70472	#N/A	#N/A	#N/A	#N/A	C	T	GCCGCCGCCGGTGATATGCGGAGAAGAAACTTCATCTGGACCTGCTGTTGGCTCTTGTGGAATTCTGTTGCGTGGATCAGAGGTGCCGCTAG
LG02_8544399	1751024377	2H	15.8081	2	12.7479	morex_contig_52246	#N/A	#N/A	#N/A	#N/A	G	T	ATGATTCGTTCAATTTGAATTCCGAACTTTGATGAATATAAAGTGGTTTGCATGAATTTCACCCACTAAGTCGAAACCCGGCTTGAAATGTA
LG10_91635111	1751049985	2H	16.0355	2	12.7479	morex_contig_1566455	HVVMRXALLEA0163I13	contig_280	2	18.2	C	A	AGTTTTTTAAATTTTCAGCACTTTCGAAAAATGTTCATAATTTTCAAAAAACAAGTTTGCATGGAAGGTTTGGAGTTTTTGAATTCCAATTT
LG11_24885952	1751053065	2H	16.1947	2	12.2521	morex_contig_1591756	HVVMRXALLEA0244A24	contig_280	2	18.2	A	G	GTTTTTTAAGTTCGTACTTTTTTCAAATCCGTGAACAATTTATCGGGAATGCAAATATTTTATGAATTCATGACTACTTTAAAAAATTGTGA
LG10_123943590	1751051206	2H	16.1947	2	12.5354	morex_contig_1574525	HVVMRX83KHA0058B14	contig_280	2	18.2	G	A	GCCAATCACGGTTCCATGAATTCTTACAATACGACCAATCCTCTGCCATCAACACATAACCTGCATCTTAGAATAAAATATCATTCGGCACC
LG10_91635129	1751049987	2H	16.1947	2	12.7479	morex_contig_1566455	HVVMRXALLEA0163I13	contig_280	2	18.2	C	A	CACTTTCGAAAAATGTTCATAATTTTCAAAAAACAAGTTTGCATGGAAGGTTTGGAGTTTTTGAATTCCAATTTTTTTGTCAGTTTTAAGTA
LG06_38915050	1751043061	2H	16.4309	2	17.5637	morex_contig_284117	HVVMRX83KHA0065F05	contig_45248	2	57.3091	G	C	GATTGAATTCTATTCTTGTACTTAAAGTGCCTGAGGTAGGCGCCGGGGAATAATTTATGTGCATACTACGTTTGCGAGAACATCTGCATGAT
LG10_55053287	1751048634	2H	16.5624	2	14.3768	morex_contig_1558882	#N/A	#N/A	#N/A	#N/A	A	G	TTGCATATATTTTCACATCACAAGAATTCGTTATTGAAATGTTTGTATTGATTTCTACAAACGTGGTCAAATTTTATAAAATTCGACTTCAA
LG01_93333161	1751021814	2H	16.6958	2	14.3768	morex_contig_43869	HVVMRXALLMA0045A18	contig_44872	2	18.3	C	T	TTTAATTAGCCATAACTCATATTTTCCCTCTAACCACCAGCGGTCACAATTTGGACCAACAACTCTACAAAGTGCCTTTTGAATTCGACGAA
LG10_111429513	1751050752	2H	16.8382	2	16.7847	morex_contig_1571200	#N/A	#N/A	#N/A	#N/A	G	A	CGTCTGGCTAGGTGGACTGTATTATGCCGTCCTAATTGTCAAGGGGGCCTCGGAATTCAAGATCTTGAGATTAAAAATATCGCTCTTCTCAG
LG06_19352140	1751042403	2H	16.8382	2	15.3683	morex_contig_275149	#N/A	#N/A	#N/A	#N/A	G	A	GTGGTGCATTTGTTGGAATTCAATGAATTGTTGGTGTATGATCTGATTATTCATTGAATGTAGTTGCAACTTTTCATATCTATTATGTGTAA
LG01_55832536	1751020327	2H	16.8382	2	17.5637	morex_contig_39678	#N/A	#N/A	#N/A	#N/A	A	T	AAATTTGTGAACACTTATGAATTCATGACCATTTTCTAAAATCAATTTTTTTAATTCATGAACATTTAATACTATACGCAAACATTTTTTGA
LG01_25072765	1751019437	2H	16.8382	#N/A	#N/A	morex_contig_17270	#N/A	#N/A	#N/A	#N/A	C	T	GGCAGCCCGCGCTGCACACACCCATGCGAGGGGAAGGGAATTCCCCGCTGCCGCCTCCACCGATCGGGCTTTGCCCGGCAGTGCCCGCTGGC
LG05_121414908	1751041177	2H	16.8382	2	14.3768	morex_contig_244820	HVVMRXALLEA0259A11	contig_44872	2	18.3	T	G	TTTTTTTATTTGAAGAATGTGACACAATTTGTGAAAATACGAAATATTTTTCATAGCATGTGAAAAACTGTTGGAATTCTGAATATCTTTTC
LG01_55817584	1751020329	2H	16.8382	2	17.5637	morex_contig_39678	#N/A	#N/A	#N/A	#N/A	G	T	ACCAGCCAATCCAGAAATCAGTCATCCATCTACAACAGAATTCTGTATATCAATAAGAGATCAATAAAACATGGCAACATAGAAACGTTAAA
LG02_140181590	1751029039	2H	16.8382	2	17.5637	morex_contig_75854	#N/A	#N/A	#N/A	#N/A	G	A	GTTCAAGAAAATTACCTTGACTTGTAGATTATGGACATTCAACGGTACCTCTATAGGTTGAAATGTTAACCACCTCTTGAATTCACCTAGAA
LG10_74574241	1751049413	2H	16.9695	2	14.3768	morex_contig_1562744	#N/A	#N/A	#N/A	#N/A	T	C	TCATCGAATTCCAGGCAAGTAATTTTAGCGTCTCTGAAAGCAAGTGCAATTGAGTCTCGCCTGTTCTCCGCCCCATCCGACAGCACGGCCAT
LG04_58882874	1751035804	2H	16.9695	2	16.7847	morex_contig_139086	#N/A	#N/A	#N/A	#N/A	G	T	CTTGTAAATCCATTAACTCAAAAGAGCGATATTTTCAATCTCAAGATCTTGAATTCCAAGGCCCCTTGACTTTTAGGACGGCATAATACAGT
LG11_115305704	1751056043	2H	17.2298	#N/A	#N/A	morex_contig_1639277	#N/A	#N/A	#N/A	#N/A	C	T	TAATCAGATATTTGACCTCCAGTAAAAAGGGAATTCCTGAAGCACCCGAACACCAAATGGGCCGAATATTATGTCTAGAGTTATCAACATAA
LG02_55781016	1751026272	2H	17.439	2	23.1586	morex_contig_59542	HVVMRXALLHB0091E14	contig_1509	2	27.3	C	G	ATTGCATTGAGAGAAAATAATGACCATCGCTTCGAACCTAGAAAGAGTGATGTGACATTATGTGCACAACTAGGGTAGGTGAATTCTATATT
LG10_62516341	1751048948	2H	17.5766	2	18.9093	morex_contig_1560313	HVVMRX83KHA0066C16	contig_44871	2	21.61	C	T	CTTGGCTTTAAGGATGGGAATTCGGAGTTCTACCTTGTGATGGACTCAACATCATCGGCGCAAGTGTGGCGATTTCTTCTTTAAGGCGTATT
LG01_58546197	1751020446	2H	17.7122	#N/A	#N/A	morex_contig_39979	HVVMRXALLHA0470C23	contig_44871	2	21.61	A	C	GTGCATATGTGTGCATCACCTTGGAAACTTGGAAATAAAGCTATATAAGCTGGAATTCATGGGGAAGTGTCAAAAGTAAATGTGGGATTGAA
LG02_42556662	1751025738	2H	17.8395	2	23.796	morex_contig_57408	HVVMRXALLEA0254N09	contig_44882	2	27.298	A	C	GTCAAGAATTCAAAGAACAGGGCAGATAAGCTCAATGCCATACAACAAATTCCACTAGCGAGCAAAACGATAAGGAAAATCCATGTATAAAT
LG02_11122921	1751024483	2H	18.0281	#N/A	#N/A	morex_contig_52613	HVVMRX83KHA0172M13	contig_2992	2	26.6	T	C	GCGTTATTGGCAAAAATGATGGACGTGGAGTGGCCAACGCTGGCCACTAGGAGAAGAATTCGTGTTACTGATGCCGTTGAGTCGATCGCGAC
LG03_49580534	1751031005	2H	18.0281	2	15.4037	morex_contig_90106	HVVMRXALLHA0040A14	contig_2992	2	26.6	A	G	GAGCATGCCAAAGCTCCACTTCGGAATTCTTTGCCACCACTCCAGCGAATATCTTGATCCAAAATCTGTTGCTTATGAAGAAGCCACAAGAA
LG10_113218676	1751050830	2H	18.1604	2	23.1586	morex_contig_1571642	#N/A	#N/A	#N/A	#N/A	C	T	ATTGAATCGTTTTGATCCGGTCTTCATTCGTATGTGTTCGTGTGTCTATAGGTTGAATTCTTCTCATCTATTCTTTCCTTCATTGCCACAAA
LG10_70713977	1751049284	2H	18.2918	2	18.9093	morex_contig_1561956	HVVMRXALLMA0180G21	contig_44757	5	44.8164	A	G	TATATTTCTTGCTGCCGTCTATTCACAAGTTACTGTGGCACTGGGATTATACAACCAAGATTTGAATTCCATTGCAATCTCTTCCTTCTGTG
LG10_113218652	1751050828	2H	18.4914	2	23.1586	morex_contig_1571642	#N/A	#N/A	#N/A	#N/A	C	T	GAACACATATGAAGGTGTGTCTTTATTGAATCGTTTTGATCCGGTCTTCATTCGTATGTGTTCGTGTGTCTATAGGTTGAATTCTTCTCATC
LG06_70498708	1751043623	2H	18.6999	2	25.3187	morex_contig_312609	#N/A	#N/A	#N/A	#N/A	A	G	CCGCCCGGCTGCCGCGTCCTCTGCGTAGCCTGCTGGATCCCTTCGAGCGGGGAATTCGGCTCCTTAGCGGCGCAGTGGAGGTCAGGCAGCGA
LG06_70498679	1751043621	2H	18.7736	2	25.3187	morex_contig_312609	#N/A	#N/A	#N/A	#N/A	T	G	NNNNNAGCCGGTTGTGGTGCCCCCTTCCTCCGCCCGGCTGCCGCGTCCTCTGCGTAGCCTGCTGGATCCCTTCGAGCGGGGAATTCGGCTCC
LG15_76118375	1751063987	2H	18.9539	2	25.2833	morex_contig_2549535	#N/A	#N/A	#N/A	#N/A	T	G	GGGGATATTTGGCACCCGAATTCTATAGTGGACATGTCTCATTCGCGTCGGACATATATAGTCTTGGCGTTATAATCGTGGAGATACTGACA
LG03_53839614	1751031133	2H	18.9539	2	24.7875	morex_contig_91232	#N/A	#N/A	#N/A	#N/A	C	T	AAAAAAGACAAAATTTTGATGCAAGATGTTTCTGTATTGAATTCTGTGTAAAATTTTGTGAAGTTTGGACATTTGAAAAACTCGTGGTAAAA
LG01_116132120	1751022745	2H	19.1263	2	24.7875	morex_contig_46625	HVVMRXALLEA0199G10	contig_503	2	28.44	T	C	TAACCTTTTCTGAATTCGTGATCATTTTTTAAAATCATTTTCTCTGTATGCATTAAGCATTTTTCCAATCCTTGGCTAATATTTTTTAAATG
LG10_99098366	1751050330	2H	19.2159	#N/A	#N/A	morex_contig_1568205	#N/A	#N/A	#N/A	#N/A	A	G	AATGTCGTTGAATGAAATAAATAAGCTAAGAAATATGTTTCGGCGGCAGAAAATGAAATGCAGATTGAATTCTTTACTCTATTATATATAGG
LG04_56413266	1751035709	2H	19.2159	2	26.0623	morex_contig_138634	HVVMRXALLEA0033J20	contig_503	2	28.44	C	G	TTTAAATAATTGTTGCAAAAAATACACACAAAACCGGTGTGGAGCGAATTCAAACTTGGGACCTCCTTCGTTGCCTGAGTGTTTAAGTACGA
LG03_53839602	1751031131	2H	19.2159	2	24.7875	morex_contig_91232	#N/A	#N/A	#N/A	#N/A	C	T	TTGAACGGAGGTAAAAAAGACAAAATTTTGATGCAAGATGTTTCTGTATTGAATTCTGTGTAAAATTTTGTGAAGTTTGGACATTTGAAAAA
LG01_13936108	1751019089	2H	19.2159	2	25.2833	morex_contig_8376	#N/A	#N/A	#N/A	#N/A	C	T	GGCCATCACACGCCAATATTTGATTTTAAACTTTCCAAATTGCACCATGATATCTGCAACCGGGAATTCAACCCGGCATTTCAAGGCCCAGA
LG03_110098399	1751032859	2H	19.3536	2	18.9802	morex_contig_108436	HVVMRXALLEA0322O22	contig_44871	2	21.61	T	C	CCCTTACGAAAAAGATCAGATCGTGTGTTGGAATTCGGCCCAACCAATATCGAAACCTAGCACCGCGCGACCTCCTCCTGGCGCGCGCTCTG
LG03_43003846	1751030786	2H	19.464	#N/A	#N/A	morex_contig_88360	HVVMRXALLEA0304F15	contig_503	2	28.44	G	A	TTAAATATGTAGGAGTTTCAGTCCATGAATTCATTTCTACTGAAGAAACATGTTTTGCATCGCATGTTTCCCGATCAAATAGACATAATAAA
LG03_53839637	1751031135	2H	19.59	2	24.7875	morex_contig_91232	#N/A	#N/A	#N/A	#N/A	G	A	AGATGTTTCTGTATTGAATTCTGTGTAAAATTTTGTGAAGTTTGGACATTTGAAAAACTCGTGGTAAAAAAGACAAAATCAGACGTGTGAAC
LG01_137837533	1751023577	2H	19.7951	#N/A	#N/A	morex_contig_49397	HVVMRX83KHA0149C03	contig_1659	2	29.2	G	A	ATGGAAGAGCTTTTTCTAGGAATTCTCGCTTAGCTCTCAACCTCGCGGTCCTCTAGTTAATTTCATTAATAGAGACATGGATAGATTTAATG
LG01_75628247	1751021059	2H	19.7951	#N/A	#N/A	morex_contig_41857	HVVMRXALLEA0157M01	contig_1659	2	29.2	G	A	GATATCTACTGTATCTAGTAAGATAGTAACCCATTGCCACTTCCGAAAACGATCTGCCAAATGGAATTCTCTTGAATCCACAATTGCAAACA
LG06_125969548	1751044597	2H	19.9417	#N/A	#N/A	morex_contig_368237	HVVMRX83KHA0149C03	contig_1659	2	29.2	T	A	TTTTTACTCCGGTCCCTTGTTCGCGCTATATATATAGATATCCATGCTTGAATTCGAACTAGTTCAGGTCAGTTTATGCCGTCAGTTTGGTC
LG10_53167103	1751048541	2H	20.0348	#N/A	#N/A	morex_contig_1558523	HVVMRXALLHA0024D07	contig_1659	2	29.2	G	A	CACGTCGCGTTTTATTGGGCTGGCCCAGAATTCTGAGCGCATGGGCCCTAGTTCTCCTAGTCGGCATGCATGAAAAAAACATACTCCCTCCG
LG15_72525752	1751063821	2H	20.1585	#N/A	#N/A	morex_contig_2548685	#N/A	#N/A	#N/A	#N/A	C	A	GTTGTTGGCCTGAACTTTTTTTTAGTTTAGCTCTTTTTAGGTAACGTAGAATTCATTTTTTTAAAACTCCACAACTTCATTAAACATCTAAA
LG02_96504157	1751027604	2H	20.418	#N/A	#N/A	morex_contig_66946	HVVMRX83KHA0149C03	contig_1659	2	29.2	C	A	TTTATGGAAGTAGTTTTTTCTGATATATCAAGCATGCATACACAAGAATTCAAATTAAAAGCATACTAAGTGTTATCTTATATCTTGAAGGG
LG01_64854348	1751020641	2H	20.418	#N/A	#N/A	morex_contig_40647	HVVMRX83KHA0149C03	contig_1659	2	29.2	T	G	CTGAAAAACAACGGATTTCTAGCAGTCAACCATAACTGTCTTAAGTTTGAACTTTACACAATGAATTCACATTTTTCATGCCATACACATGC
LG15_139012487	1751065799	2H	20.665	#N/A	#N/A	morex_contig_2604709	#N/A	#N/A	#N/A	#N/A	T	C	AGACTATTGAATTCCCGTGGGATCTTTTTAGAAAGAATTAAACGCAACTCTGAAGATTGGGAGCTCTATGAAGGTAAAGACTCAGGTATTGA
LG06_43548207	1751043168	2H	20.665	2	26.7705	morex_contig_288025	#N/A	#N/A	#N/A	#N/A	A	G	nnnnnnnnnnnnnnnnnnnnnnnnCCTGTCCTCTTCACGCAGCAGAGACATGGAGCCCATGAAAGAATTCATCGAAAAAATATTCAACGCTC
LG06_61778134	1751043457	2H	20.665	#N/A	#N/A	morex_contig_304326	#N/A	#N/A	#N/A	#N/A	T	C	GCTGGAGATGCGGCCCGAGTCCAGGCCTAGGAATATCGTCGGGACCGGGGCGGAATTCGGCGGCAGTATGCGGAGGGAGGAGAGTTTCGGCG
LG06_22398621	1751042515	2H	20.665	#N/A	#N/A	morex_contig_275951	HVVMRXALLMA0191G08	contig_1659	2	29.2	C	T	AACGGGCATGCACTAACCCGGGTGACTACTACTAGTAGTAGTAGTATACAAGATAACGTGTGGCACCTGAATTCAGAAAGGAACCAATAGGC
LG05_106802120	1751040772	2H	20.665	#N/A	#N/A	morex_contig_236805	#N/A	#N/A	#N/A	#N/A	T	G	CCTATATAGCACCTTTATGATCACCCAGTTACGAAGTGACGTTTGATAGCACATAAAGAATTCCTTCGGTGTCAGGGAGTTGCATGATCTCA
LG15_76489850	1751063999	2H	20.665	#N/A	#N/A	morex_contig_2549623	#N/A	#N/A	#N/A	#N/A	T	C	CATATCTCAAATGCAGTCCTCAAATCCATGAATTATATGCACGTCGATCATCTGATACAAATTGTTCGAATTCAAACTATTCGAAAACATCA
LG01_29202105	1751019509	2H	20.8167	#N/A	#N/A	morex_contig_24309	#N/A	#N/A	#N/A	#N/A	A	G	AATTCAGGAATTCAGATACATTTCTGAGTTCATCCCATATGCTTGTGGCATCCAATGTCAAGTTGCAGGAGCCCCTACCTATCTGTCTCTGC
LG01_73810107	1751020979	2H	20.982	#N/A	#N/A	morex_contig_41656	#N/A	#N/A	#N/A	#N/A	A	G	TCGTTTTCGATGAAAACATCTTCTTTTACTGAATTCGCATCATTGGAAATTCTAAAATAAATACAAAAACAAATGTGAACACCTGAATTTAA
LG05_106802107	1751040770	2H	21.1196	#N/A	#N/A	morex_contig_236805	#N/A	#N/A	#N/A	#N/A	C	T	ACCCTCGGAGATACCTATATAGCACCTTTATGATCACCCAGTTACGAAGTGACGTTTGATAGCACATAAAGAATTCCTTCGGTGTCAGGGAG
LG12_102181691	1751058609	2H	21.3658	#N/A	#N/A	morex_contig_1811127	HVVMRX83KHA0165L09	contig_46142	2	34.7778	A	T	CCCCGCCGTCATGGGCCCGAGGCCCACTCAGGTGAATTCCCCCCTTTCCTGTCTATTTCGCGCACTAGGCGTCAGATAGTGGTCGCGCCCTC
LG01_70455062	1751020849	2H	21.5125	2	25.3541	morex_contig_41277	HVVMRXALLEA0186D09	contig_44774	6	112.542	G	A	AGGGAATGGAATTCCGAATATATCTTTTGGTCTCCTCGAGATTTATTCCTTGTTTTTTGTTCAGACGACGGACGACACACTTTCTTACCGTC
LG03_90837259	1751032251	2H	21.7215	#N/A	#N/A	morex_contig_101963	#N/A	#N/A	#N/A	#N/A	C	A	CAGGTCAGTCAAAGCAGGAAGCGGGATAGCACATCGACAGGTGGCGGAATTCCGTCATCCGGTCGCGTTGTCATCATCTCCAATTTGTCACA
LG02_47394768	1751025942	2H	21.7215	#N/A	#N/A	morex_contig_58177	HVVMRX83KHA0165L09	contig_46142	2	34.7778	G	C	AAACAAGAATTCTAGGACGCAGGAAGCATATATAAAAGTATTTAGTGCAAGGTATCTCTTGTATTTTGATTTTAGTCAAATAAATGTAAGAT
LG02_47394744	1751025941	2H	21.7215	#N/A	#N/A	morex_contig_58177	HVVMRX83KHA0165L09	contig_46142	2	34.7778	A	G	TACAATCATTTATAGACAAATCTAAAACAAGAATTCTAGGACGCAGGAAGCATATATAAAAGTATTTAGTGCAAGGTATCTCTTGTATTTTG
LG06_16461111	1751042303	2H	21.8391	#N/A	#N/A	morex_contig_274537	HVVMRX83KHA0165L09	contig_46142	2	34.7778	T	C	ACCACATAACATGATATTTGAGAATACACAAATCGAGAATTCAATGTACAATTAAGCTATAGAAAGGGCAATCATCTGGTTCATGTCTAAAT
LG06_116874073	1751044395	2H	22.0919	2	34.4491	morex_contig_359588	#N/A	#N/A	#N/A	#N/A	G	T	GTTTTATTTTAGTTGAGTTGTTTAGTTTTTTTTTTTTTGCAAAAGTTTGATGAATTCTGACATTTGCAAAAGTTTGTTATGTATTTGCAATT
LG04_17324564	1751034383	2H	22.2076	#N/A	#N/A	morex_contig_129505	#N/A	#N/A	#N/A	#N/A	C	A	ATTAACAAGTTGATTGATTTTTAAAAATTTCATACAATGCTTATCAAGTCAGTTGAATTCAAAAAAAATTAACTGATTTTCAAAAAAAAAAA
LG03_86107380	1751032089	2H	22.3482	2	40.6637	morex_contig_100522	#N/A	#N/A	#N/A	#N/A	C	G	ACGAAAATTTTAAACTTTTCTCACTACGTGTAGTTTTCAAATTTCAATAGTATAAATTTGAATTCTTTGAAATTTTTGTGTATCACTAGTTT
LG01_3338513	1751018627	2H	22.5471	#N/A	#N/A	morex_contig_5767	HVVMRXALLEA0245E13	contig_8032	2	31	C	A	CTCTATTTAGAAGAGCCTCTTCTTTAAGCTTGAATTCAAAATTACCCTTCATTAAGAACAAAAAATAGGAATATTAGATCGATGATACTGAA
LG01_143699652	1751023798	2H	22.6995	#N/A	#N/A	morex_contig_50196	#N/A	#N/A	#N/A	#N/A	C	T	TGCACGCAAGAACCTCTAGTGATGTCGGATCCTTCATGCCAGGGCAGACAATTGCTGATGATCCAGGTCGAATTCCCTTTGTGCCTCTACAT
LG04_83164312	1751036532	2H	23.3604	#N/A	#N/A	morex_contig_145156	#N/A	#N/A	#N/A	#N/A	G	A	TCAGAAAGATATAAGTGAAGCACTAGAGCAATTGTTTAGCTCAAAAGATATAAGTGAAGCATATATAGAATTCTAACAAATCATGGTGAACA
LG05_111403071	1751040886	2H	23.5842	2	47.2322	morex_contig_239966	#N/A	#N/A	#N/A	#N/A	A	G	CATTGTGTCGCGCCACATCATCACGGGGAATTCAGAAGGTGTTGGCAAGATCTTTAACGGCATCATCCGAAGGACCTATCTTTAATGATCTC
LG10_92773216	1751050053	2H	23.744	2	38.102	morex_contig_1566713	#N/A	#N/A	#N/A	#N/A	G	C	ATAGGAATTCCATTGCTACCAAAAACTGTCATGCAAGTGCATACCTACGTACATGGGTGGTGCTTGTTGCATGTTATGGGCTAATGAATGGC
LG01_66929712	1751020685	2H	23.744	2	38.102	morex_contig_40895	#N/A	#N/A	#N/A	#N/A	G	A	GATGGATGCCCGTGTGCTTGAGGATGAAGATGCGAATTCGAATAACACCGTTCGGAGAAGCATGTGAAAGCTCATGCGCTCCATGGTTGAAC
LG11_96254227	1751055426	2H	23.9152	2	37.9603	morex_contig_1626589	#N/A	#N/A	#N/A	#N/A	T	C	CTTTTTAAGCCTAAATTACTTCAAGCCATGAATGAATTCGCCATCAAAATCGGTCGGCCACAGAAGAAAGAAGACGATCACAAATTGTTGGC
LG03_65920921	1751031516	2H	24.1162	2	40.6637	morex_contig_94529	HVVMRXALLEA0332I04	contig_4113	2	41.68	C	G	TAGTATAAAAATAAACCATACTACTACTATGTCATGAATTGAGCGGAAGAATTCAGCCTGCTCGGGGAAGAGGCAGAACCGCGAGTCGGCCG
LG02_55101082	1751026239	2H	24.2395	#N/A	#N/A	morex_contig_59430	#N/A	#N/A	#N/A	#N/A	A	G	AGATCTGGGCAGAATTCAGTTCGAGGAGGACAAGGGAAGAATAAGTAACCGTCCATTCGGTCAAAAATACGAAGATTCACTCGGTGAGAAAG
LG03_65920907	1751031514	2H	24.2395	2	40.6637	morex_contig_94529	HVVMRXALLEA0332I04	contig_4113	2	41.68	T	G	GAAGAAAGAAATAATAGTATAAAAATAAACCATACTACTACTATGTCATGAATTGAGCGGAAGAATTCAGCCTGCTCGGGGAAGAGGCAGAA
LG14_25740837	1751061586	2H	24.4048	#N/A	#N/A	morex_contig_2169176	#N/A	#N/A	#N/A	#N/A	C	T	ATATGGTTTTGGCGTAGATTTTCGCGTAGAATTCGTTTTTGCAATACGCATAATTGTTTGACATCGTTTAACATGCCTAACGCATAGGTTTA
LG10_105576043	1751050547	2H	24.4835	#N/A	#N/A	morex_contig_1569775	HVVMRXALLEA0291O16	contig_44575	2	40.9	T	G	TAATACATGTGCAGGTAAACAATTATAAGCCTAATAGATGAGAGGAATTACATCTTGAATTCATTGATGGGGCATCATTGTGGTCCATACTT
LG10_69833646	1751049228	2H	24.5643	2	45.6127	morex_contig_1561787	#N/A	#N/A	#N/A	#N/A	G	A	TAAGACGGAGGGAGTATCTCGTAGGTGCTGACGAAGTATGTATAAAAAAGAGTGTTGAATTCTTTTGCCGAAAAGATGGTTTGGATGTTTAG
LG12_87825598	1751058375	2H	24.6495	#N/A	#N/A	morex_contig_1791173	#N/A	#N/A	#N/A	#N/A	C	G	TAATTAAATAAAATTCCTGGGATAGTTGATATATTCGAGGGCACCCATGAATTCGGCTAGCCACGTCTTGTGTTTGAATGGTAGAAAATGAG
LG04_111969310	1751037275	2H	24.6495	2	40.6637	morex_contig_157266	HVVMRX83KHA0067F04	contig_44575	2	40.9	T	C	CAACATAGTTCACCCTCTTATGTTGAGAATTCATTGCTGTCATGCACATTCAATGTTACCGATTCAACCAAAATATAGCTATGAATTCTAAT
LG01_39846962	1751019743	2H	24.6495	2	40.085	morex_contig_37543	HVVMRXALLEA0032D14	contig_1902	2	38.8	T	C	GTTAGTCAGATGTTGACAAATGTTGTCGTTGTAAGGAAGTTGATTCTTATTTTTGGAGTAACTTAACCCTAGTTTCTGAATTCCTTTTATCG
LG01_15646350	1751019171	2H	24.6495	2	40.2266	morex_contig_9026	HVVMRX83KHA0161C11	contig_4113	2	41.68	A	T	ATCTTAAAAGATGTTATTTTTCCAAAAAAAACATGGATTTGAAGTAAAAGTTCACGAATTCCAAAAAGTGCATGAATTCCAAAAAACAAATC
LG01_52164126	1751020200	2H	24.6495	#N/A	#N/A	morex_contig_39299	#N/A	#N/A	#N/A	#N/A	C	A	GATGTCGAAGAGTACTTGAATTCATCTTTAAAAAAATATTCAAGCACTCATTGAAAAAGGAATGCAAAAAGAGACACAACACTCAGCTATAC
LG15_105390673	1751065135	2H	24.7416	2	40.6637	morex_contig_2560938	#N/A	#N/A	#N/A	#N/A	C	G	TCAGATATATACGAATTCCATCACATATATCTATGCTCTAACTTGGCTTCCACGGCCGCACTTTGGATCTTAGGGGATGTTTGTTTCCACGG
LG11_66571388	1751054492	2H	24.9508	2	45.6127	morex_contig_1610114	HVVMRXALLHA0231J17	contig_44083	2	39.1	G	C	CCGTTAAAGAGTAGAATAACATCCGTCTTCTACCAAGAATGTCACGGTACAGGAATTCATGTCAAGGGAGATGTCGGGGGGATAACCCCGGG
LG01_32426915	1751019571	2H	25.192	#N/A	#N/A	morex_contig_30715	#N/A	#N/A	#N/A	#N/A	C	G	ATCAAGTTTTTTGGTAACAAGCTCTTGTCTGAAAAGTTGTGTGACAATGACTTCCTTCGTTGTTTCATGGTTGTATCATTAGCAACATTTCT
LG13_54051942	1751060084	2H	25.2863	#N/A	#N/A	morex_contig_1963433	#N/A	#N/A	#N/A	#N/A	G	A	GGTGAAGTGTCGTTCTTCTGGTGCCCTCCGCGTGACGTTTGGTCGCCGGAATGGAATTTTCGAGCCCCTCCGCCATCTCTGTGGTCGCCGGA
LG13_54051925	1751060082	2H	25.3646	#N/A	#N/A	morex_contig_1963433	#N/A	#N/A	#N/A	#N/A	G	C	GCAAAAATGGAACCGTGGGTGAAGTGTCGTTCTTCTGGTGCCCTCCGCGTGACGTTTGGTCGCCGGAATGGAATTTTCGAGCCCCTCCGCCA
LG02_79544041	1751027113	2H	25.4554	2	41.8555	morex_contig_63736	HVVMRX83KHA0170B07	contig_45188	2	44.115	T	C	CACCAGCAAGAATCAGCAATGCCTGAATTCAAGGAGAATTTTATCACTACTACTATTAGCAGTATAATATTTACTTTCAGAACAACAGGGGA
LG07_16751190	1751045305	2H	25.5552	#N/A	#N/A	morex_contig_413687	#N/A	#N/A	#N/A	#N/A	A	G	ATAAGGATTATGAATTCTGTGTCAACCCAGAGGTAATTACTTTCGTTGAATCTGTTCCTTTTCATGGCTATGAAAATGACACTATTGTGGCA
LG15_71405775	1751063773	2H	25.5552	2	41.8555	morex_contig_2548449	HVVMRXALLEA0148H12	contig_45188	2	44.115	C	T	AATTATCTGCCAACATTTCTTATAGAATTCTGTCAGGAACCCATTCGGTCCTGGTGCTTTATTTAATTTCATTTGTGATATTGAGTCATAGA
LG02_79544369	1751027115	2H	25.7464	2	41.8555	morex_contig_63736	HVVMRX83KHA0170B07	contig_45188	2	44.115	C	T	TGAAGGAATGAATGAATGAATGAGAGGTGCTTGAATTCAAGGGACTTATTTTAGCTTGATTAAAAATAGTCTTTTTAAAAGGTTAAAGTTTC
LG06_76679859	1751043759	2H	25.943	#N/A	#N/A	morex_contig_318641	#N/A	#N/A	#N/A	#N/A	A	G	TGGTGGCTGATTAGGTAATGGTGGTGGCTGGTTGGGCAATTGTTGCTGTTGTTGACCTGTAAAGAAAGAATTTTGCGAATTCCCACCTGGCT
LG07_4738655	1751045140	2H	25.943	#N/A	#N/A	morex_contig_396005	#N/A	#N/A	#N/A	#N/A	C	A	CTTACTAGTCGGGGTCGCCATAGCGGGACGGTTCATGATTGGATAGCGAAGACGTACAACTACATCAACCACGTTCTTGAATTCTTTCGCTT
LG13_70353815	1751060314	2H	26.0509	2	41.5368	morex_contig_1989572	HVVMRXALLEA0304E17	contig_43781	2	44.1	T	A	TCATATGATTTAATTTTTTGAATTCCAAACAATTATTAAAATAAAAAAATAATAATAATAGTGAATTTCAATGAAAACAACATAATGTTTTA
LG05_104436940	1751040685	2H	26.1515	2	40.6637	morex_contig_235200	#N/A	#N/A	#N/A	#N/A	T	A	TCCCAATCCATAAACTTATTTTTCCAAATCCATGAACTTTTTTTTATCAAAATATTGAATTTCTTTTCAGAATTCATAAAGGAAGAAAAATC
LG01_58800751	1751020475	2H	26.3358	2	41.8555	morex_contig_40007	HVVMRXALLEA0310H24	contig_43781	2	44.1	A	G	CTCCGTCGAATTCTCGATGGTTGGAGCTCATCGCCAATTTCAACGTGCACTGTCCGCCATGGATGAGGTGCATGCTTGCCTTTGATCTGGGT
LG01_58791513	1751020481	2H	26.3358	2	41.8555	morex_contig_40007	HVVMRXALLEA0310H24	contig_43781	2	44.1	G	A	CCAAAGAGCACTCGGTAGCCGCCTTGTAAATTGCAAAAGACTCCGGCGCCACTTGAATGTTGAATTCCTTTCACGGTCTGTCCGGATCAGTC
LG01_58788765	1751020479	2H	26.5047	2	41.8555	morex_contig_40007	HVVMRXALLEA0310H24	contig_43781	2	44.1	A	G	ATATATGATGGTGGAATTCGTTCATGATCTCTTTGTAACACCCTGTTGGAAGAAAATGCTTCCATGAGACATTAATCTCGTGAATTCGCTGC
LG05_133419564	1751041529	2H	26.7377	2	48.7196	morex_contig_250534	#N/A	#N/A	#N/A	#N/A	C	T	ATAAAGTGGATTGATTGATGGCCTACGGTGCTACTCCCTCCGATCCTAAATATAAGTTTTTGTAGAGAATTCACTAGTGGACTACATACGGA
LG07_93958858	1751046123	2H	26.8944	#N/A	#N/A	morex_contig_550831	#N/A	#N/A	#N/A	#N/A	T	C	NNNNNNNNNNNNNNNNNNNNNNNNTAGCTAATCTCTTTAAGAGACCGAGTTATGTGGAACGAATTCCGAGTGAATTGAGTGCACTTGACTAT
LG01_109658575	1751022521	2H	26.8944	#N/A	#N/A	morex_contig_45834	HVVMRXALLEA0031P07	contig_45401	2	46.26	T	C	ATCTTTGGATATGTTCTACCACATCCTAAGTTAGAATTCTTAATCTTAAAACGACATTTTATTCATTATTGTGTTGGACGTGTTGATTGTGT
LG02_145355736	1751029179	2H	26.8944	#N/A	#N/A	morex_contig_76969	#N/A	#N/A	#N/A	#N/A	A	G	GCAACAATCATGATGTATCATATGGCATATTAAGGTACTGAATTGATCTAGAGGTATAACTAACCAACTTAATTGAAGTGGAATTCAAACGA
LG01_92087424	1751021764	2H	26.8944	2	40.6637	morex_contig_43723	#N/A	#N/A	#N/A	#N/A	A	G	TGCTGCTGGGTGTCCGCATGCACCATGCGAGAAGATAAACAAATGGCATGAAGTTGAATTCCCCGCCAAAAAAATATGATGCCAGGAAAACG
LG10_65782917	1751049059	2H	27.0491	#N/A	#N/A	morex_contig_1560964	HVVMRX83KHA0067I02	contig_45401	2	46.26	G	C	AAATTAGATTTGAAAAATGGTGGCTAGAAAAACCTGACTTTAAACGGTTAGTGATAGATGTTTGGAATTCCCCAGTTTCTCGGATAAATGCT
LG03_93962838	1751032331	2H	27.1991	2	43.9675	morex_contig_102981	HVVMRXALLMA0087K02	contig_45401	2	46.26	G	C	GGCAACTTTTGAATTCCCGGGAATACCGATATGGTCACCTAGGGCAGTTTCCAAATCTCGGTGAGACCAATTCCAAAACTCAGAATTTCCGA
LG06_63166980	1751043487	2H	27.3819	2	48.7196	morex_contig_305614	#N/A	#N/A	#N/A	#N/A	T	G	ATTCTATATCCTATAAGAATTCTTTGTGGGATTAATTCATTTTTGTCATTGGGAACAACGGTAATACCTCCCTTTTTNGGGACACAATGAAC
LG10_90718778	1751049935	2H	27.5316	2	44.1218	morex_contig_1566247	HVVMRX83KHA0095M03	contig_2646	2	43.6764	C	G	TTCTTGATGAAGCCACGGCATCTATAGACAATGGAACAGATGTCGTCCTTCAGAAGACTATTCGAACAGAATTCACACATTGCACCGTTATT
LG10_87423531	1751049833	2H	27.697	2	58.0524	morex_contig_1565521	HVVMRXALLHA0059G23	contig_46375	2	46.98	T	C	GTGTAGTTTCCGGAGTTACATGCTTCTGCAATGCTTGCTCTTTGCAGACTAATGATTATTGATACAGAATTCTGGTACGCAATTATATTTCA
LG09_115200888	1751048021	2H	27.8783	#N/A	#N/A	morex_contig_1346440	#N/A	#N/A	#N/A	#N/A	T	C	NNNNNNNNNNNNNNNNNNNNNNNNNNNNNNNAATTCGGTGTGTCCTGAAGAGAATCAGTCCAATGACTATGAAGCATGAAGATTTATTCTTT
LG04_36904197	1751035010	2H	28.0851	2	46.3881	morex_contig_135677	#N/A	#N/A	#N/A	#N/A	C	T	TTGGGGAGGGATTTTGGTGCAGGCATCGTACTCAATTGTAGGAATTGCATAATGAATTCCTATGTCTAATTCCTTGATAGCCAAACGAGTTG
LG03_15729031	1751029849	2H	28.2609	2	46.3881	morex_contig_81554	HVVMRXALLEA0293O09	contig_46375	2	46.98	A	C	TTAATTTAGAATTCATCCGAGCTCCATCTTGCATCTTCATGGAACAAACATCCTTCAATTCATTCAATATTTTTTATGCATTGTAAATAGAA
LG12_66026527	1751058027	2H	28.2609	2	50.0463	morex_contig_1761066	HVVMRXALLEA0228E22	contig_45769	2	32.2159	G	A	GAAGACTATTGAATTCATATGGGATATTTTGGAAATGATTAAACACAACTCTATTGGGAACTCGATGAAGGTAAAGAGTCAGGTATAAAGCT
LG10_67848728	1751049146	2H	28.2609	2	50.3541	morex_contig_1561391	HVVMRXALLEA0114M05	contig_45769	2	32.2159	A	C	TTTATTTCACTCCTTTTAAAGAAAGAATTCCACTGGTTTTATTTCAAAAAAGATAGCACATGTTTATTTGCACTCGTTTCGGAAAACATGTT
LG08_149215510	1751047357	2H	28.2609	#N/A	#N/A	morex_contig_1057877	#N/A	#N/A	#N/A	#N/A	T	C	nnnnnnnnnnnnnnnnnnnnnnnnnnnnnnnnnnnnnnTTATGTTCATATTATCCATGAATATTATTCGAGTTTCTTCTGAATTCTTATATG
LG03_33079150	1751030474	2H	28.2609	2	57.4413	morex_contig_85819	#N/A	#N/A	#N/A	#N/A	G	T	CATCAATCTAGTTGGCCAAACCAAATCGATAGATTAGAGAGAAATACAAAGCTATACTAATTATGCATAAAATAATTCAGAGACGACTCAAT
LG03_15728927	1751029847	2H	28.4178	2	46.3881	morex_contig_81554	HVVMRXALLEA0293O09	contig_46375	2	46.98	C	A	TAGATTACATCTTGTTCATCACATGGAATTCATCTTGATTGTATCATACTTGATTCAATCATTGAGCTCATCCTTCATGCATGCACAACAAT
LG05_22508915	1751038922	2H	28.5609	2	50.0463	morex_contig_181862	#N/A	#N/A	#N/A	#N/A	C	T	GATCAGAGAGAGAGAAGAATTCATCTAGGTGCTAGCTATGGACCTGTAGGTCTATGGTGGACTACTCACACAACATCATGGATGCATCAAGG
LG11_11776783	1751052560	2H	28.7106	2	46.3881	morex_contig_1586430	#N/A	#N/A	#N/A	#N/A	T	A	AGGAAGCAAGGAGTTCTTGAGGTCACATGGGAATTCTCATCTGGTCACGTTCATCATGTTTAGTTGATTCAGATTCGTTACTTTGATAATTT
LG11_27549653	1751053132	2H	28.886	2	48.7196	morex_contig_1592784	HVVMRXALLEA0035F18	contig_45401	2	46.26	C	A	GAAGAAATCAAGAATCAGATTGTTCTTCTCACACTCTACAAGAACATGAATTCATCATGATTTGTTGTCGAGATCATCAACCTGCTACTCCC
LG04_76094340	1751036248	2H	29.1517	#N/A	#N/A	morex_contig_143119	#N/A	#N/A	#N/A	#N/A	C	T	AGATCAACAATAATGCATAGGAGAGCCAGTCAACATTTTCATCACGGTCTTGTCCTTTTGACGACTCAAAGAAAAGAAAAGAATTCATAGGA
LG12_52660200	1751057805	2H	29.3353	#N/A	#N/A	morex_contig_1743089	#N/A	#N/A	#N/A	#N/A	T	G	CAAATTATCACTTGTGGAGAATTCTCATGCTTTTTCACCTTCGGGCCATGGGAACAAATGCTTTACGAATTGTTCTTGTAGGGATTGCTTTT
LG04_76095406	1751036246	2H	29.3353	#N/A	#N/A	morex_contig_143119	#N/A	#N/A	#N/A	#N/A	T	C	AGGAGAAATTACTCGAATTCCTTGGTTCTAGGCTCACGAGTTCCCCGTCAGAAGGAATCATGCATATTTCACAGAATTCCTAGGGTAGTATT
LG15_21589901	1751063047	2H	29.7121	#N/A	#N/A	morex_contig_2455753	#N/A	#N/A	#N/A	#N/A	C	A	ATGCCCGTGACGATGGTGATGACAATGAGGACGATCTCCCCCACAGGGAGGAATTCTCCTCGGTGGAATCTGCCCGCCGGAAAGGNNTTTTC
LG11_73189409	1751054708	2H	29.7121	2	50.0463	morex_contig_1613485	#N/A	#N/A	#N/A	#N/A	C	G	TGGTCCGTCCGAGCGCCAAGCACTCGGCTCTTTTTGTCTACTACGTTCGTTTCTAAATATTTATCTTTTTAAAGAATTCATTACGGACTAGA
LG11_24908370	1751053067	2H	29.7121	2	50.0463	morex_contig_1591762	HVVMRXALLEA0233D06	contig_45769	2	32.2159	G	T	CAGACACTTTTCCAAGGAATTCCCAAAACATGTAGACTACAGAGTGAAAACGAGCTCCAAGACTGTCAACACGGTGACCGCTAGCAATACTG
LG10_140570140	1751051757	2H	29.7121	2	49.1501	morex_contig_1579369	#N/A	#N/A	#N/A	#N/A	T	G	CGCTCGTATAGGGGCAAGAGAGGCAAATAACGGTGTCGTGTTGGGAGAGAATTGAGTGAACAGCAAGACTGTCGAATTCCTTGTCGTTATTT
LG04_72347383	1751036155	2H	29.827	2	48.4419	morex_contig_142114	#N/A	#N/A	#N/A	#N/A	C	T	TGTAAATTTTTATCGTGTTTGGAATTCGTTTGATATGGATATTCTGCTAAACAAAAAACATGCAACAAATAGGAACTGACATTTGACACTCG
LG11_64320479	1751054425	2H	29.9173	2	48.4419	morex_contig_1609022	#N/A	#N/A	#N/A	#N/A	C	T	GAGTTGGCATCCGACTCCGAGTTAGTGGGATTGACCACTAGCAACGGATCGATAGAGAATTTGAGCCCATCAAGGAATTCTGTAAAAAAGCA
LG03_45029666	1751030860	2H	30.028	2	47.2322	morex_contig_88897	#N/A	#N/A	#N/A	#N/A	G	A	CGGCCGCCGAATTCATCCGACCTGAGCGACGTCGTTCAAAAGGCAGGCGAATCAGCTAGAGAATTTTGGAACCGGTTCCTAACCAGGAAGAA
LG11_36093342	1751053467	2H	30.1184	2	50.0708	morex_contig_1596381	#N/A	#N/A	#N/A	#N/A	A	G	AATAAGCAAGAACAAGTCGTTAGAAAGAGTTGTTTGTAGAGTCCGTTGAATTCTTCCACAATGTCATCAGTGAAATCATAAGACCTAAACCG
LG07_140568642	1751046422	2H	30.2175	#N/A	#N/A	morex_contig_665347	#N/A	#N/A	#N/A	#N/A	A	G	GTGAAGACTTTGGACTTTCCTTGAAGACTTCGGGTGAAGACTTCGGTTTGAAGACTTTGATCTTGAAGATGAGGAATTCGGTGTGTCNNNNN
LG03_7351246	1751029558	2H	30.334	2	50.0463	morex_contig_79600	#N/A	#N/A	#N/A	#N/A	G	T	GGAGAGGGGAACCGAATTCCCTCCAAGCTTTGCACGGAGAAAGCTTCAGGGAGATGCGATCTTCGGTGCCGCCTCCGGTGCCGCTCGTAAAA
LG15_112064987	1751065335	2H	30.4331	#N/A	#N/A	morex_contig_2565701	#N/A	#N/A	#N/A	#N/A	T	C	GACCCCCCCTCCCCCGCCGAATTCCGGCGACCTAGCCATCGTCCCGGTCACCAAGGCGAAGAAGACGAAGGCGTCACAGGGCACGAAGAAGC
LG13_102572122	1751060746	2H	30.5612	#N/A	#N/A	morex_contig_2042398	#N/A	#N/A	#N/A	#N/A	T	A	GATGAATTCTGACTCTTCTTCTTCTGTAAGCTTTTCGGGCAGCTAGAAGTCCATGGGCAGGCGATCTTCTCTATAACCCGAAAGTGGGTTCT
LG04_59122541	1751035817	2H	30.7348	#N/A	#N/A	morex_contig_139138	#N/A	#N/A	#N/A	#N/A	C	T	AATTTTCATTTTAGGATGCAAAGTTGCTCGGAAAAAAAGTTCGTTAAAACTTATTTATATAAGATCTAGTTTTAAAGAATTCATTGCGCCCA
LG10_65694765	1751049057	2H	30.8281	2	51.3125	morex_contig_1560946	#N/A	#N/A	#N/A	#N/A	T	C	GAAATGACACGCCGGATCGGAACAACTGTTGACAAGCATGCACTCATTCGAATTCCACGGCACATTTGGCTACTACTGGATTTTCTCCCTTT
LG10_63714610	1751048980	2H	30.8281	2	48.5836	morex_contig_1560543	#N/A	#N/A	#N/A	#N/A	A	C	CATTTATAATATGAAATAATAAGCATACAATAGTGGAATTATCACAAAAACGAATTCCTAAAAAGAATGGACTAGTGGCAGGTATTACCGCC
LG01_74401220	1751021013	2H	30.9251	2	46.3881	morex_contig_41724	#N/A	#N/A	#N/A	#N/A	G	A	TTGTAGATAAGGTTCCTATTTCTTGAATTCTGGAGAAGGGACCAAATCGCAACATATAACGTGCGGCACAGATTGCAGTCGTTCCAGCGAAA
LG03_45556081	1751030876	2H	31.1111	2	51.3125	morex_contig_89049	HVVMRXALLHA0593O10	contig_44794	2	57.3091	T	C	GTCGGGCTGGGTCCGTGTCGTGCCACGCACGCGGGCTGCCGGGCCGGCCCATTTACCCCTTCCCGTTTGGTCAGATCTGAATTCAGTAATTT
LG03_45556107	1751030878	2H	31.229	2	51.3125	morex_contig_89049	HVVMRXALLHA0593O10	contig_44794	2	57.3091	C	T	GCACGCGGGCTGCCGGGCCGGCCCATTTACCCCTTCCCGTTTGGTCAGATCTGAATTCAGTAATTTGGTGCGAGTTCTCATTCTTTTTCAAC
LG15_80331508	1751064161	2H	31.3365	2	57.4413	morex_contig_2550603	#N/A	#N/A	#N/A	#N/A	T	C	GGATCCCCTTAAATATTGGCGCGGAAAGGACCTCCGAATCAGGGCGCCTATATGTTTTGTCTCCAAGGACAAGAATTCCTGGAACATTTACC
LG12_64740864	1751058015	2H	31.3365	2	50.0463	morex_contig_1759327	HVVMRXALLEA0013A02	contig_3667	2	49.0133	A	C	ATATCGAAAAAGATTAGTTAATGGCCTAGAATTCTTTGAAAAATCTTTAATGAAACACATATAGAAACAAGCATAACCAAGAAAGTTTCTTA
LG11_43647274	1751053784	2H	31.3365	#N/A	#N/A	morex_contig_1599537	#N/A	#N/A	#N/A	#N/A	A	G	GAAACATTTGATCAACCTCTATCGTTCCATACTCCTCGCCGGGCGAAGCATCGGAATTCATTGTTTTCCCTAAACAATTAAATAAAAAACCG
LG06_76639216	1751043757	2H	31.3365	2	50.779	morex_contig_318606	#N/A	#N/A	#N/A	#N/A	C	T	TCAATTGTTAGAGGAATAATTTATAAAAATGCTTAATGTGAATTTCTTGAATGATGATCATGATAGAATATTGTTATTGTGAATTCTATGAA
LG05_125165841	1751041306	2H	31.3365	2	49.4334	morex_contig_246035	#N/A	#N/A	#N/A	#N/A	G	C	CTTTTCTAAATGGTGAAATTGAGGAGGAATTCTATGTTAAACAACCTCGAGACTTTGTGAACCCTAAGAAACCTAATCATGTCTGTAAACTT
LG01_137053611	1751023545	2H	31.3365	#N/A	#N/A	morex_contig_49289	HVVMRXALLEA0239E24	contig_44738	2	49.0133	A	G	AATCCATGAATTCATTTGAGCCCACCTTCAACATCCATATTTCTGCCCAGTGTGGTACTTTACAAAGCAAGTGCCACCTAGAATCCTTCATT
LG10_91199781	1751049960	2H	31.3365	2	57.4413	morex_contig_1566359	#N/A	#N/A	#N/A	#N/A	C	T	TTGGGTATTGACCAGAATTCTGAAATGCGCTGCCAACATCTGAGTACGCAGGAGTTCTGTTCGTGGATGCCAACTTGTTGAGTTGAGCTGGT
LG10_91199758	1751049958	2H	31.3365	2	57.4413	morex_contig_1566359	#N/A	#N/A	#N/A	#N/A	A	G	CATGGTCTGTCAGCAGCTGCTCCTTGGGTATTGACCAGAATTCTGAAATGCGCTGCCAACATCTGAGTACGCAGGAGTTCTGTTCGTGGATG
LG06_144593722	1751044984	2H	31.3365	2	50.0463	morex_contig_383027	#N/A	#N/A	#N/A	#N/A	T	C	TGCGTTTAATTCTTTCCATAAGATCCCATTTGAATTCAATAGTTCTCTTCATGTAGTAACCTTTCGAAGAAGAATCACATATTAATTGATCG
LG10_138344728	1751051661	2H	31.4764	#N/A	#N/A	morex_contig_1578687	HVVMRXALLEA0329K11	contig_1855	2	50.4271	A	G	ACGGGTTAGGGTTTTGTTTGACCATTTTCCAGTCAACTGGTGACGCCGTTCTAGAATTCCTTTCCGTTTTATCTCCTTTGAATAAAATAATG
LG05_31270421	1751039142	2H	31.5697	2	50.0463	morex_contig_187176	#N/A	#N/A	#N/A	#N/A	T	C	TTTTTACCGAAACCATGACAAAGATTTTAAAATGATTAGTACTTCTCCTATTGAATTCTTATTTACTTATATAAATATAAATGATAAAGGGA
LG05_85403692	1751040289	2H	31.8887	2	51.3125	morex_contig_222214	#N/A	#N/A	#N/A	#N/A	C	A	TTTCTTCTACCATAGTATTGATTTTTTTTGAGAATTCATGAATTACTTAATTATGTTTTAAAGATTAAAAGGTACCCTATTAGAATTTGTAT
LG04_46096731	1751035370	2H	32.3058	2	50.779	morex_contig_136966	#N/A	#N/A	#N/A	#N/A	A	G	AAGAGAATTCCATTCATGCCAAGGAAGGTTCCTATGCAACATAAGTACCTGATCATCAATACTGAGAATTTACATGTGAAGTACCATATGAC
LG10_84603080	1751049719	2H	32.5019	2	50.9207	morex_contig_1564899	HVVMRXALLEA0083L19	contig_13776	2	48.4	G	A	ACAATTTTGTGCAAAATGAAAATCGCAAATGCATCAGTCAAATGAAAAGGGCAGTGAATTCATGGTACACGAGTGCTACATAGAATGTATGG
LG07_73383312	1751046021	2H	32.6839	2	50.2125	morex_contig_500617	#N/A	#N/A	#N/A	#N/A	A	G	AAAATATGCGGTGCAACACTCGGAATTCTTTAACTCCGAAGGGCGATCGGAAATCCTTACAGCCTGGAACCTCTATACCCTCGATGTCTACA
LG15_95713408	1751064793	2H	32.6839	2	50.779	morex_contig_2555982	#N/A	#N/A	#N/A	#N/A	A	G	TCATACGCACGTACTCATCCACATGATCGTGTAGAATTCAATACGCAAGCATTCAAATAGTCGCGTGTTTTTGGTAAGAGGAGAACCCAAGC
LG10_113820952	1751050872	2H	32.6839	2	50.9207	morex_contig_1571792	#N/A	#N/A	#N/A	#N/A	G	A	TATATGGTAAAAAAAACATCAGATTTATCTTTTTTGTGTACCTCACATTTTAATGTATTTCGAATTCAAAATTTGCACACATGTACACTATA
LG03_145064320	1751033742	2H	32.6839	#N/A	#N/A	morex_contig_121050	#N/A	#N/A	#N/A	#N/A	C	A	CATTATTTGTGATGATACTCTCGGGAATTCCATACCGGAACATTATCTCTTTCACGAATTTGATAGCAGTGCATGAATTCAGCTTCTTTATG
LG02_122862391	1751028436	2H	32.6839	2	50.4958	morex_contig_72215	#N/A	#N/A	#N/A	#N/A	T	C	CACTTCTGGAACCTTCCCTATGTACACGGCGTATCACTTCTTCGCCATCGATGATCTATATACGTGCATCATCACATGATGAATTCATCGAT
LG02_122862560	1751028438	2H	32.6839	2	50.4958	morex_contig_72215	#N/A	#N/A	#N/A	#N/A	G	A	AACGAAGTTCATCGTACCCAAATTAATTAGCTAAAGTGTTCTACACTTGATGAATTCATCATACATACATGCATCATCACATGATGAATTCA
LG12_89660741	1751058407	2H	32.6839	2	50.9207	morex_contig_1793704	#N/A	#N/A	#N/A	#N/A	C	T	GCCCTTTCTCTCTGAATATGCAATGTACATTACAAGGAGGGAAATATGTGGAAACTGGAATTCTGGACCGGGAAACCAAGAAAAAGGCAGAA
LG14_23765410	1751061562	2H	32.7586	2	51.204	morex_contig_2165608	HVVMRXALLHB0051O06	contig_47485	3	56.6256	G	T	AGAAGAGGCAAGAATTCTAGCTTGGGAAAGTAAATAGCCAAGGATACTCAGGCGTCTAAGCTTGGGGnnnnnnnnnnnnnnnnnnnnnnnnn
LG03_145064307	1751033740	2H	32.8292	#N/A	#N/A	morex_contig_121050	#N/A	#N/A	#N/A	#N/A	A	G	TCAAAGTTTGAACCATTATTTGTGATGATACTCTCGGGAATTCCATACCGGAACATTATCTCTTTCACGAATTTGATAGCAGTGCATGAATT
LG02_100340386	1751027742	2H	32.9444	2	50.4958	morex_contig_67669	#N/A	#N/A	#N/A	#N/A	C	A	GCTGAATTCAAGAAGCTATCTTCGCTCCTAGTGCATTTATAAGAAGCAAGGAAAACTGAGCTTCACGTCACTAATTAATACTTCCTCCGTTT
LG03_23423437	1751030150	2H	33.0136	2	50.3541	morex_contig_83395	#N/A	#N/A	#N/A	#N/A	T	C	TACATAATGAACATGACACGAAATGTGGATCAGTCAATTCAAAATATATTTATTTTGTTAACATGAACATGGTGGAATTCACTCATTTCGCA
LG10_84603065	1751049717	2H	33.2286	2	50.9207	morex_contig_1564899	HVVMRXALLEA0083L19	contig_13776	2	48.4	G	T	TTTAACCATCAGTCCACAATTTTGTGCAAAATGAAAATCGCAAATGCATCAGTCAAATGAAAAGGGCAGTGAATTCATGGTACACGAGTGCT
LG15_82435326	1751064287	2H	33.3065	2	50.9207	morex_contig_2551181	#N/A	#N/A	#N/A	#N/A	T	C	CCGACGATGCTAAGATAGAATTCATGCAGGAACTTGTGGACATCCGGGACCTACATGTAGGTTCGTGGGCTATTGTGGGGGGTTTCTGTGAC
LG04_97649312	1751036937	2H	33.3065	2	50.779	morex_contig_150495	#N/A	#N/A	#N/A	#N/A	T	G	TTCCACCTAGAATTCCGTGCCCAATCCAGTGGCATACTTGGAGTGCCAAGGAAATGCCCATAGCTCCATCTCATTGCTGCTTAGTCTTTGTT
LG06_126359610	1751044611	2H	33.3065	2	50.779	morex_contig_368498	#N/A	#N/A	#N/A	#N/A	T	C	AAAAATGAAGCTACAACAATTGAAGAATCAAAGAAATTGAAGACCCTGAAGAATTCCAAGATTTACTCAACACTTTAGAAGACCAAAACCCA
LG06_126357089	1751044609	2H	33.3734	2	50.779	morex_contig_368498	#N/A	#N/A	#N/A	#N/A	A	C	ATATAAAATTTGGTTATGTTAAATATTTAAAATTTGAATTCAAACAAATTTTCTTCAAACTTTGTTTTGTTCTTAACTTGAGTTTAAAAATA
LG06_51841346	1751043317	2H	33.4981	2	50.779	morex_contig_295245	HVVMRX83KHA0115F02	contig_13776	2	48.4	T	A	AGGAAGTAGATTGCTAGAAACTGATTCGCCATGATGGAAAAAACAAGATGAATTCGCGATGATACATATAAACTGTTATACTACTACTGTTT
LG10_64725513	1751049029	2H	33.7304	2	50.9207	morex_contig_1560747	HVVMRXALLEA0245C12	contig_13776	2	48.4	C	T	ATAGTCTCTTAATGACTCATAATGAATTCAACTCCACATAATCATGAAACAAGATGCGCATACGGGGCCAAGACGAAAAACAAAGAAGGAGA
LG01_75833107	1751021069	2H	33.7304	#N/A	#N/A	morex_contig_41878	#N/A	#N/A	#N/A	#N/A	A	T	GAGTGTGAAGAAGTTCACCAACTCATTCTTTTGCAAACTCAAAAATTTTTCATGAATTCACAAAAAGATTGCGAATTTTAAAAAGTTCCTCA
LG06_60532220	1751043442	2H	33.7304	2	51.4873	morex_contig_303151	#N/A	#N/A	#N/A	#N/A	A	G	TTTGGAGACGGATGGAGGAGAATTCGCGGAGGTGCCCTCCGTTCGGCACAAGATTGGGATGGATCGTGATGGGATTGAGTGACGGATCATGA
LG02_52134431	1751026116	2H	33.7304	#N/A	#N/A	morex_contig_58924	#N/A	#N/A	#N/A	#N/A	A	G	CGCGGAATTCCTTTTCTGAGGGCGAGCGTTGCCCGTCTGATGGCGATCCGACGGATGGCGCTGCAACGCGGAGGGAATCTCGGGAGCTGACG
LG14_61283509	1751061995	2H	33.7304	2	50.0708	morex_contig_2234333	#N/A	#N/A	#N/A	#N/A	G	C	CACGAGGAATCGCCGTGGAATTCCGCTGTAAACGACGTACCACACCTGTTTGTTATCGGTAAGGGTATCTCCAATGTTTGTAAGATAGTTGT
LG13_14084428	1751059495	2H	33.7304	#N/A	#N/A	morex_contig_1901452	#N/A	#N/A	#N/A	#N/A	A	G	ACATNCCTCCAAGGCAACTCGCCTTTCTCCTGATGAAGACACGGGCACCCTCAAACTCCCCTAATATGAGAAGCTGGAATTCGACCAACTTT
LG05_146546858	1751041794	2H	33.7304	2	50.4958	morex_contig_260564	#N/A	#N/A	#N/A	#N/A	G	A	TTTTACTGGAACGTCTTTTTAAGATGAATTCTCTACAAAGTACTAATATATAAATTCCTCAGGTTGTCCTAATTGTTCAGAATTTCTGGATT
LG01_64595122	1751020615	2H	33.8487	#N/A	#N/A	morex_contig_40620	#N/A	#N/A	#N/A	#N/A	C	T	CAAAATCATTTTCTGACACCTCGTAGTCGACGAAAACGTCTCTTTTCAATAAACGAACGTCACCGAAAGCCTGAAGTGAATTCCAAAACAAT
LG15_96616884	1751064811	2H	34.0099	#N/A	#N/A	morex_contig_2556385	HVVMRXALLEA0270J19	contig_13776	2	48.4	G	C	GTTGTGACGTTTAGTGAATTCTCGAGTTGTTTTGCTTTTATAACCTATTATATGTGCACAAACTATCACATCACTTGACTAGAATTCTGTAC
LG15_96616863	1751064809	2H	34.1856	#N/A	#N/A	morex_contig_2556385	HVVMRXALLEA0270J19	contig_13776	2	48.4	G	C	TTGTTTTAAAATTCTGCCAGTGTTGTGACGTTTAGTGAATTCTCGAGTTGTTTTGCTTTTATAACCTATTATATGTGCACAAACTATCACAT
LG05_35839822	1751039254	2H	34.2998	2	51.4873	morex_contig_189969	HVVMRXALLEA0284G04	contig_45587	2	46.26	A	G	ACGCACCTACACAGAGTTGGGAACCTGACGACGAACTCGCAGTAAAGGACATGTATTATTCCTCAAGTTTTAACTCACGGAATTCATTGAGA
LG05_122485759	1751041216	2H	34.3971	#N/A	#N/A	morex_contig_245119	#N/A	#N/A	#N/A	#N/A	G	A	CTTACTAGATATGGGAATTCAAACTATTTGACTGATCAAGCGAAGGAACTCTGGAAGTTTCTTCCAAACATAACGCCTAGTTGGATCCAATT
LG11_100115292	1751055545	2H	34.5587	#N/A	#N/A	morex_contig_1629005	#N/A	#N/A	#N/A	#N/A	G	A	AACATCTACAAAAATTATGGCACGGTACACCCATGAGATATTCTGAAGGTATCAGGATGTTGAATTCTGCCCATGGCCATTCTCCATCCACA
LG04_85375673	1751036600	2H	34.5587	2	50.9207	morex_contig_145872	#N/A	#N/A	#N/A	#N/A	A	G	AATAAACCGGGAATTCATCGAGTTGGCACATAAGGGGTTTTATTACCCCACCGAGCATTCGACGTGGAGAGCACCCTCGGGTCCGACTGACC
LG02_6765990	1751024314	2H	34.7362	#N/A	#N/A	morex_contig_51991	#N/A	#N/A	#N/A	#N/A	C	G	GATCGACAGAGAGGAAGATAGGAAAGAGTTTCAAGAATTCCGCACCATGGTGAACAAGAACTTTGTCACTATGCAAAGTAATTTTGATAACA
LG10_55642848	1751048667	2H	34.8992	2	50.9207	morex_contig_1558999	#N/A	#N/A	#N/A	#N/A	C	T	AAGCATTTAAAAGCAAATCGACTGAATTCAAACAAACATAGATCCATTTTCCCACGAAACATTCCAGAAACAAACATAGATAGGGTTCGATT
LG11_35578484	1751053453	2H	35.0277	2	50.9207	morex_contig_1596177	#N/A	#N/A	#N/A	#N/A	T	C	GCAAATAATTTATTTGGTACACACTATTGGATGACGGTGGAACATGGGAATAGAACCAATCGAAGTTGGAATTCCATCATAAGTTTTATCCT
LG16_1290076	1751065975	2H	35.1273	2	51.6289	morex_contig_2626788	#N/A	#N/A	#N/A	#N/A	A	G	TGAAGATATCCATGTGGAATTCAAGAAGTCAAGTCCCCAAACGGGGTAAATAAATCTAAGGATCAATTTATCCCATCACATTTTGTGCAGTG
LG11_126105120	1751056360	2H	35.2482	2	50.9207	morex_contig_1647816	HVVMRXALLHA0203L13	contig_13776	2	48.4	G	A	AATGCAGCCCATCAATATAATCCTTACAAAGTGAAAACTTCTCCGATATGGTGTAGTTGGGAGAATTCAGAAAGATAATAGGACTATCATGT
LG10_139970287	1751051732	2H	35.3844	#N/A	#N/A	morex_contig_1579173	HVVMRXALLEA0362F09	contig_45587	2	46.26	G	T	CGAAGATGAGAGGGACATGAACCTGGAATTCTTTTACAACAATGTCAGTAGCCGTGTGAAGCCGGCTAGGGACCCTGACCGCATACAAGCAT
LG03_101465040	1751032583	2H	35.5286	2	50.0463	morex_contig_105461	#N/A	#N/A	#N/A	#N/A	A	C	AAATTTCTTGTGAATTCTTGATTGTTCCTCATGTCATTGTTCATCTCGTTGCAACCTCTATGAGTCATTAGCTTCACTCATTTGTCAAAGAT
LG15_149593602	1751065944	2H	35.5286	2	50.9207	morex_contig_2623823	HVVMRXALLEA0324G08	contig_48781	2	51.0939	T	A	GAAGAATTCATGCAAGCCAAAATTGCTTATTGTACTACTTTCCTTAGTAATTGATACTAGAATGCAGGTAAAACAAAAATTTAATACCAGAT
LG14_121011259	1751062638	2H	35.5286	#N/A	#N/A	morex_contig_2349848	#N/A	#N/A	#N/A	#N/A	C	T	TTTGAGAATGAATTCAAACCTTGAAAAACCACCATGACGGACCACCGTATACAAAAGAATGATGCAAAGATATCAAGGAAGAAAAGAATAAG
LG13_78663167	1751060442	2H	35.5286	2	51.9122	morex_contig_2003010	#N/A	#N/A	#N/A	#N/A	A	C	TTGGAGAGGAGTTTTCGTGCAAAAAAATATAAAACGAGAATTCTACAAAAGCACTAAGTCTCCTACATTGAATTTTCGTTTCTAAATTCTCT
LG12_128874035	1751059008	2H	35.5286	2	50.9207	morex_contig_1849391	#N/A	#N/A	#N/A	#N/A	C	A	AGCGTCCTAGTTCGCGTGTCCGTCTCCGACGACGAATTCTTTTCCATATTCCGGTTGCTCCATGTCTGGTCAATAACATAACCAGTGGGAAG
LG12_38027615	1751057521	2H	35.5286	2	51.204	morex_contig_1723754	#N/A	#N/A	#N/A	#N/A	A	T	GTTAATCGGACGAATTCTTGAATTGCAATCAGCGGTGATGGACATGCATGCAAATAAATGGACTGGGATTAGATGTCCGTGTACAAAATGCA
LG11_42119499	1751053701	2H	35.5286	#N/A	#N/A	morex_contig_1598893	#N/A	#N/A	#N/A	#N/A	G	C	GTTCTTACTCCTCAACCTGAGATTTTTGATCTCTTTGTTCGGAACTCCATTTCCAAAATTGTTTTGGGGAATTCCACCTTGGTATGTGACTA
LG11_18043201	1751052756	2H	35.5286	#N/A	#N/A	morex_contig_1588833	#N/A	#N/A	#N/A	#N/A	G	T	CTTTAGTATGAATTCTTCAAGGTCCTTGTTTCCCATACTCAAACGCATCATCACACGGGTGATACGTCTCCAACGTATNNNNNNNNNNNNAT
LG10_93010145	1751050057	2H	35.5286	#N/A	#N/A	morex_contig_1566767	HVVMRXALLMA0055O19	contig_2826	2	50.4975	G	C	GTTGGCAAGCATCTTCAATTCTCCTGGGTCACTTATCTCAACCCCCACCGAATTCTTTAGGTCTTTGATCATGTTCTTTTTTTGTGTGAGGC
LG10_90782638	1751049940	2H	35.5286	#N/A	#N/A	morex_contig_1566262	#N/A	#N/A	#N/A	#N/A	C	A	TAAGTATTACATACGAGATAACTCGATGTTTAATGAGTTTTTCAAATTGATCGACTCCGAATTCAATAGTACTATTCAGAATAGGCACAAGT
LG09_91705894	1751047883	2H	35.5286	#N/A	#N/A	morex_contig_1287760	#N/A	#N/A	#N/A	#N/A	G	A	GTACCAGTGAAGTTGTAGACGAATTCCACCTCGAAGTCCACCCAGGAGTTGACACTGCCGGCCGGGAGGCTGTTAAGCCAAGTCCGGGCCGA
LG08_105612000	1751047112	2H	35.5286	#N/A	#N/A	morex_contig_949617	#N/A	#N/A	#N/A	#N/A	C	G	CATCCGGAATTCCAAACAACATTTGGTCACCAACGTACAAATCCCAATACTACTCTAGCGTCACCGAACATTAAnnnnnnnnnnnnnnnnnn
LG06_68486242	1751043585	2H	35.5286	2	51.4873	morex_contig_310673	#N/A	#N/A	#N/A	#N/A	G	A	TACTGCTGGACCCCGAATTCACATGCTTTGTCCTACTAATTCTCATTTCTCTCGGGATTTTCTGGTTTGCTTGGTCTTTACATTGACTTTTT
LG06_50159117	1751043277	2H	35.5286	2	50.779	morex_contig_293730	#N/A	#N/A	#N/A	#N/A	A	G	ACGTATCATAAACTTCTATTTGTTGTATCAAGTCTGTAGAATACACGCTGATTTCAGGAATTCGGATGTTACCCATGGTCATACACGGATGT
LG06_7418364	1751042046	2H	35.5286	#N/A	#N/A	#N/A	#N/A	#N/A	#N/A	#N/A	T	A	GAAAAATGTTTCAAAATTTGAAAAATGTTTCGAAATTAAAAAAATGTTCAGGAATTCTAAAAAATGTTCCAGAATTCGGAAAAAAAAAATTA
LG06_3791590	1751041940	2H	35.5286	#N/A	#N/A	morex_contig_266736	HVVMRXALLEA0173D02	contig_45569	6	72.54	C	G	CAAAAGAACATCAGAATATTCTGAATTCACTCATGATAACAGAAGTACTTGACCTGTACTCCCTCCGTCAACTAATATAAGAGCATTTAGAA
LG05_82927424	1751040231	2H	35.5286	#N/A	#N/A	morex_contig_220506	#N/A	#N/A	#N/A	#N/A	A	G	TTTTGAGAAGAGCTTGATCACAATGTGATTGCTCTCCATAGGTTGGAATTCCACCCTAGTACGTAGCTGCCATATCTTTCCGAAGTGGTTGG
LG05_82823078	1751040225	2H	35.5286	2	51.7705	morex_contig_220434	#N/A	#N/A	#N/A	#N/A	C	G	GAGTATTACTATCTTTTATATCAATAATGTCGTGATGATTGCACGCGACTTAAGAATTCTTGATATAGTAATANNNNNNNNNATCACCATTC
LG05_70999784	1751040008	2H	35.5286	2	50.9207	morex_contig_212532	#N/A	#N/A	#N/A	#N/A	T	G	TCCATGAATTCTGGAAATGTTACAGTATAACTAAAGAGAAATTTATCATAACGATTAAAATGGAACATATTGCTATTCTGTGCTATTTTCTA
LG05_40160300	1751039338	2H	35.5286	2	51.4873	morex_contig_192658	#N/A	#N/A	#N/A	#N/A	G	A	AAGACCCTAGATAGTGTCCAAAGAAATTATGCTACTACTAAAAAAGAATTCTTAGCAGTTGTGTTTGCATGTGATAAGTTGAGACCTTACAT
LG05_18394568	1751038818	2H	35.5286	2	51.4873	morex_contig_179371	HVVMRXALLEA0218F10	contig_44389	2	47.0035	A	G	AAGCTACAAGTGCATCATTGTTGATTCGTAGGAGTAGCGGCACTGAGAGATGTGAATTCCTTGATTCTATGAATATTAAAAGGGCATGGCGG
LG04_4392829	1751034042	2H	35.5286	2	52.5231	morex_contig_124516	HVVMRXALLMA0131C04	contig_651	2	49.0133	T	C	TTTTCAAACTAGAATTCAAATAAAGCCCTTCCCCTTATAGTGTGCGCTCATGTTTGATTTGTTTTATTCCTGGTTTAAAAATGTAGTTCTTT
LG03_138719680	1751033562	2H	35.5286	2	50.9207	morex_contig_118694	HVVMRXALLHA0203L13	contig_13776	2	48.4	G	A	AAGAATTTGTTGGAAGAGAGATGACTCCATGGAATGATAAACTAATCATGGAATTCTATTCGACTGTTCATTTCTATGGTGATGGCTCAATT
LG03_71817949	1751031666	2H	35.5286	2	50.9207	morex_contig_96226	#N/A	#N/A	#N/A	#N/A	A	C	GCAGAAGATAGCATGTTAGGCGCATCTAGTACGTAAAAACTAGGCCAAAACGAATTCTCGAGACATTTTAAGCCCAAATTTGTGTTTTTAGC
LG03_4813446	1751029480	2H	35.5286	#N/A	#N/A	morex_contig_79048	HVVMRXALLMA0006E11	contig_45587	2	46.26	A	C	CCTCGAATTCATCACCGAAGTCAGCAACATCGGCCACAGACCTACAGAAACACAAGTCATGGTCAGGTCCTTACAATCTCCAATGCAGCCAA
LG02_68236064	1751026766	2H	35.5286	#N/A	#N/A	morex_contig_61692	HVVMRXALLEA0341D04	contig_651	2	49.0133	A	T	ACAATGAATTCAACACACATATGATATTTATTCAGAGAAAAAAATTCATAGTTCAAATCTAAATTTATTCAAAGTGTATAATTCAAACATGA
LG02_63921982	1751026563	2H	35.5286	#N/A	#N/A	morex_contig_60943	HVVMRXALLHB0081I05	contig_43510	2	49.07	T	C	GCTTGATGACCGAGTGAAAAGGTTTCCAAATGCAAGTGGAACTTCGGTCAAGGAGTCCATATACATGAATTCCGAGTGGAAAAATTATAGTC
LG02_61452351	1751026477	2H	35.5286	2	51.4873	morex_contig_60508	HVVMRX83KHA0180G13	contig_45587	2	46.26	G	A	GCCCATCAGAATTCCTTGGCATCTACACCAGAGCGGTGCAGGCTGCCGGGGGACGAGACGAAAAAAATTCTTGCCAACTACTTCCCACTGGC
LG02_57882662	1751026338	2H	35.5286	#N/A	#N/A	morex_contig_59908	#N/A	#N/A	#N/A	#N/A	C	T	TTTCCTACAGTTTCATAAAAATCCCATCTATCCAGAAAACCAAACGAAAAATATATTTTAAGGTTTTTAAATTTGAATTCGGACTGATTTGT
LG02_55380576	1751026248	2H	35.5286	#N/A	#N/A	morex_contig_59477	#N/A	#N/A	#N/A	#N/A	C	G	CATGAATTCTCCCGGCCGTCACCCTGTGCAGAATTGATTTCTCAGTTCTTTAATTTTGTTGTTTCATTAATTGTTGCGAGCTTGCCGTCTCG
LG02_41053390	1751025685	2H	35.5286	#N/A	#N/A	morex_contig_57151	#N/A	#N/A	#N/A	#N/A	A	G	TTTGTCCCGTCGGACGGTTTTGTTGAATTTGTTTTACCCCTCTTGCCTTGTGCGCGGAATTCCTGTAACAGTCCGTAACCGACGTTCCACAA
LG01_104087278	1751022288	2H	35.5286	#N/A	#N/A	morex_contig_45143	HVVMRXALLEA0360C04	contig_45587	2	46.26	T	C	TTACTGAAAGAACTTGTCCATATATATATATCTTGAATTCTTCATGTGACCAGAGCTGCTTGTCATAAGCAATATTTTGGCCATCATACATT
LG01_94805624	1751021882	2H	35.5286	2	50.779	morex_contig_44025	HVVMRXALLRA0008O18	contig_47083	2	57.3091	C	T	GGTGAGCGTGTGGACAAGACACATGGTGAGAGAAACCAAGTTTCTGAAAGATAGAATTCTACTTTTCATATTCCCCTGCCCAAATAGATTGG
LG04_53821456	1751035620	2H	35.6587	#N/A	#N/A	morex_contig_138189	HVVMRXALLEA0267O14	contig_44858	2	57.3091	T	C	AGGCATATGCCAAGGAGGACACAAATGAATTCCCTTTCGAGGATCGCTGTATTCTCGGAGGAATTGCCAAGGAGGACATAGACGAATTCCCT
LG12_78780940	1751058228	2H	35.8319	2	50.3541	morex_contig_1778545	#N/A	#N/A	#N/A	#N/A	A	C	TTCGTNNNNNNNNNNNNNNNNNNNCCAAATTTCTTTTGCATTTTCAAGACGAATGATTTTGTTGAATTCTTCGGGGCAAAGGTTGTTGAAGA
LG08_12386651	1751046538	2H	35.8319	#N/A	#N/A	morex_contig_718765	#N/A	#N/A	#N/A	#N/A	T	G	AATGATTTTATAAGTACTCCGATTGCTCCCGCTACTAGTGCGGAGTCATACGAAnnnnnnnnnnnnnnnnnnnnnnnnnnnnnnnnnnnnnn
LG05_140501475	1751041665	2H	35.8319	2	52.1955	morex_contig_255779	HVVMRXALLEA0085A05	contig_48781	2	51.0939	A	C	TTGAGATCAAAAGCACGTTCGAGTGAATTCAAAATATTTCTGGACTAAGGTCGAAAGTTTCTGTTTTTTCAGCAAAATAAAATTGCAAACAC
LG10_113665564	1751050853	2H	36.0699	2	51.4873	morex_contig_1571752	HVVMRXALLEA0027M18	contig_2121	5	51.8539	A	G	TAGAATTTTTCAACAATTATCAAGAATTTTATTTCCTTTTCACAAAATTTCAAATTGTTATTAATTAGAAAATGTTTATGAATTCAAAAAAC
LG03_101462940	1751032585	2H	36.2283	2	50.0463	morex_contig_105461	#N/A	#N/A	#N/A	#N/A	G	C	AGAGCTCTAAGTTCATCATTTTTTCATTCTTGTTCCATTTTCCGCTGAATTCAATTCAAGTTATTCGTGTTCATCATATCTTTTTCGTCCTT
LG11_18040923	1751052758	2H	36.3428	#N/A	#N/A	morex_contig_1588833	#N/A	#N/A	#N/A	#N/A	C	G	CACGAGTGAATTCGGACAGTCAGGAATTCATCAGCTGCTTTAATGCAGGAGGAGAGGATGTTTAGAGTTTCCATGTTATCGGATAAACCTTG
LG12_14268877	1751057095	2H	36.4275	2	50.6374	morex_contig_1692944	#N/A	#N/A	#N/A	#N/A	T	A	ATAAGGGTAGGGTCACATCTTGGGCGTAACACATGTGAACGTCGACTACGTGACACTTCACCATATTTGGGTCTAAGGGAATTCACTGTGGA
LG11_100115302	1751055547	2H	36.4275	#N/A	#N/A	morex_contig_1629005	#N/A	#N/A	#N/A	#N/A	T	G	AAAATTATGGCACGGTACACCCATGAGATATTCTGAAGGTATCAGGATGTTGAATTCTGCCCATGGCCATTCTCCATCCACACGCTTTAGCC
LG02_17411617	1751024724	2H	36.4275	2	55.6558	morex_contig_53508	#N/A	#N/A	#N/A	#N/A	A	C	GACAATATAACGGTTATACGGGCATGAAATATGAAGCAATATGCCAGTCAACTGACAACATAACATTGAATTCCTATGGAGATAACGATCCA
LG11_103215729	1751055630	2H	36.4275	2	50.9207	morex_contig_1631001	#N/A	#N/A	#N/A	#N/A	A	G	TCCATCGAATTCTACCTACCCTGTTATCAATTGGGCAGCGTTTCGTACTTTGTATCCTACGAATGTAGGAGTTCATATTCCGGTAACTAGGC
LG11_46579229	1751053878	2H	36.4275	2	50.4958	morex_contig_1600812	#N/A	#N/A	#N/A	#N/A	T	C	CATTCTTGCTAGTGTTACGTCGATGTTGCCCATCTTCACCATGGCTTGCCGGAAGTTTTCCATATTTTGTTTCACGAATTCAAAAAATATTC
LG01_68531838	1751020760	2H	36.637	#N/A	#N/A	morex_contig_41073	HVVMRXALLEA0088K08	contig_588	2	50.6	T	C	CGAACACGGCCAATTGCTTCGACCTCGACCTTGAATTCTTTCTCCGCCTGGCCCCTAACAAGTCAAGAAAACAAAATTTCATTAGTTTGAGC
LG15_114420881	1751065408	2H	36.8453	2	50.779	morex_contig_2567799	#N/A	#N/A	#N/A	#N/A	A	G	AATTCGTTGGCTCACCCCATCCACCTTTATTTCATTATTATATTGTTATAGTGTTGTTGTCCACGTGCTTTTCGTTGAATTCATGTGCTAAT
LG15_18519249	1751063019	2H	36.8453	#N/A	#N/A	morex_contig_2449325	#N/A	#N/A	#N/A	#N/A	T	C	CGAAAGATAGTGCTTCACCACCAACTGCGGCCGTATCCGCATGGCTGGACAGTCGGAATTCATCACTCTTGAATCCGTGGAGGTTTGCCGAA
LG14_130251351	1751062706	2H	36.8453	2	51.7705	morex_contig_2368564	#N/A	#N/A	#N/A	#N/A	A	G	ACACATAACATGGTCCATCCGAACCGTTTCACGGACTCGACTTCGCAGGGGGAATTCACGAATCATCCTAACCTAGGTTCTTGGACTCGACA
LG11_125448292	1751056344	2H	36.8453	#N/A	#N/A	morex_contig_1647326	HVVMRXALLEA0088K08	contig_588	2	50.6	T	C	GACCGTTGGACATGAGCTAGAGCATTGACGGCGGTCTTGTTCAATATGTTCATGGCAATGAATTCCTCCAACACATCACTTTAGGCCAAGGA
LG11_21560870	1751052936	2H	36.8453	2	52.762	morex_contig_1590280	HVVMRXALLEA0280G15	contig_1464	2	52.47	T	G	TTCTCAATATGACTTATCTTGTTGAATTCTATGAGACATAGGCATTTGAAGAGAATGTCGCATGCTTGAGAATTTTACTACAACATCTTAAA
LG08_106430054	1751047118	2H	36.8453	#N/A	#N/A	morex_contig_951647	#N/A	#N/A	#N/A	#N/A	G	C	AGATCATCCTAAACGAATTGATCAAGATTCTCAAGTAATCAATGCTGATACACCTAGTCATCCTAAGGAGAAGAAGGATGACAGAAACCTGC
LG06_123018939	1751044527	2H	36.8453	2	52.762	morex_contig_365738	HVVMRXALLEA0326O15	contig_1464	2	52.47	T	C	TATCTACTAGCTCTCGGGACGAAGCTTTTTAAACACATTAAGAACTTTGAATTCCCAAGTGCTATTTAGACCCCTTGGCTGTGATAAATCAA
LG06_9595286	1751042108	2H	36.8453	#N/A	#N/A	morex_contig_270884	#N/A	#N/A	#N/A	#N/A	A	G	CAACCGCGAGCTGGTTCGACGTAGAGTAACCGACATGTTCCAACGCTGCTTCGAGTAAGAGAAAGGGCACGGAATTCTCAAGGACATACACC
LG05_98140201	1751040561	2H	36.8453	2	52.1955	morex_contig_230951	#N/A	#N/A	#N/A	#N/A	A	G	TGGATTCAGTGCAAAAGTTGCATGGACATTTGAATTCCACCATCATGGTCCTTGTCGCGTCCAACAACATCCGGTTCTTCCTTTCCAGAACA
LG04_69666779	1751036086	2H	36.8453	#N/A	#N/A	morex_contig_141430	#N/A	#N/A	#N/A	#N/A	A	G	CAAACCCCTATTATTAATGCAAATGTTGAGGATACTTTGGTTTGGAAACTAACTCCTGCAGGTGAATTCTCTCCAAAAAGTGCTTACAAGCA
LG04_51327371	1751035537	2H	36.8453	2	50.9207	morex_contig_137774	#N/A	#N/A	#N/A	#N/A	C	T	TCATGCTTGAACATAATGAATTCCTTGGTTCTTAACCAAGAAAATAGTTGATCATCATGTGATCCAATATAATAACCCGACAGTCTATGAAT
LG03_134749261	1751033463	2H	36.8453	#N/A	#N/A	morex_contig_117206	#N/A	#N/A	#N/A	#N/A	C	T	TTGATTTACTTAATACAGTACCAAACAAGCTGAAAATCAATGTTTAAGAATTCATCCGATTAATCAATTAACTTGCCAGTTAATTACTACTC
LG02_70435357	1751026829	2H	36.8453	#N/A	#N/A	morex_contig_62080	#N/A	#N/A	#N/A	#N/A	A	G	AGCTCGGGAATTCGTTTTTTGGGCTGTTTTCTCGTATTAGATACGCTTAACATATTGTCTCATGAAAGACGACTTATTATATGTTTTTACTG
LG02_70435329	1751026825	2H	36.8453	#N/A	#N/A	morex_contig_62080	#N/A	#N/A	#N/A	#N/A	T	C	TAAAAAACGCATATTCTGGCTTTAAAAGAGCTCGGGAATTCGTTTTTTGGGCTGTTTTCTCGTATTAGATACGCTTAACATATTGTCTCATG
LG02_55622846	1751026266	2H	36.8453	2	51.4873	morex_contig_59516	#N/A	#N/A	#N/A	#N/A	G	A	ACACCAATGGAAATGTGACTCATTCAAATAATGCATGGGCAAACGACACAAAGGGAAAGAATTCACCGTGGAAGGTTCTTGAAGATCTTGTT
LG01_125354264	1751023141	2H	36.8453	2	51.4873	morex_contig_47782	HVVMRX83KHA0164K13	contig_588	2	50.6	A	G	TTTTTTTTCAGTCACTGGGCTCGGAACGATTTGCGTCGAATTCAGCACAATTTTATCATAAGAGATAATTTCAGGAGACGTATTTCCTTTTT
LG01_38172993	1751019688	2H	36.8453	#N/A	#N/A	morex_contig_37276	HVVMRXALLMA0109M07	contig_2210	2	54.95	T	C	ATCATTAGGACGAACTGAATTCATGACGGAATGAGGAAGCCGAATCCAATCGGAATACGGGCCAAATTGAGCTCAACACAAAACGGCAAAGC
LG04_58787673	1751035796	2H	36.9936	#N/A	#N/A	morex_contig_139066	#N/A	#N/A	#N/A	#N/A	A	C	GCTGGGGCAGACATCACAAGAATTCCCAAAATAAATAAAGAATAATTAAAATAAAATAATGACAACACAGTCAACTCAAAGAAAACAAGGCT
LG01_68531860	1751020762	2H	37.1342	#N/A	#N/A	morex_contig_41073	HVVMRXALLEA0088K08	contig_588	2	50.6	C	G	CCTCGACCTTGAATTCTTTCTCCGCCTGGCCCCTAACAAGTCAAGAAAACAAAATTTCATTAGTTTGAGCAAGACACTAAACATTGAGCAAT
LG10_116228605	1751050933	2H	37.2682	#N/A	#N/A	morex_contig_1572417	#N/A	#N/A	#N/A	#N/A	A	C	GCTTGAATTTTGTGCCACTTGTCCTAACCAAACCACTCGATAAGATTTACATTGTAGGTGTGAGAGAACAAGCCCGGTACGAATTCCACTAT
LG15_18519232	1751063017	2H	37.3938	#N/A	#N/A	morex_contig_2449325	#N/A	#N/A	#N/A	#N/A	C	T	CACAAAACCTAAATTTCCGAAAGATAGTGCTTCACCACCAACTGCGGCCGTATCCGCATGGCTGGACAGTCGGAATTCATCACTCTTGAATC
LG02_70435345	1751026827	2H	37.4977	#N/A	#N/A	morex_contig_62080	#N/A	#N/A	#N/A	#N/A	C	T	TGGCTTTAAAAGAGCTCGGGAATTCGTTTTTTGGGCTGTTTTCTCGTATTAGATACGCTTAACATATTGTCTCATGAAAGACGACTTATTAT
LG15_140727909	1751065819	2H	37.631	2	52.1955	morex_contig_2607672	#N/A	#N/A	#N/A	#N/A	A	G	ACTTGAAAAGTTACTTCCGAATTCAACCGCCAATGCATGTTATCAATTTTCTAGAATCCTCAAAAACCTAACAGAAAAAAAGTTATGATGCT
LG03_90174178	1751032218	2H	37.7858	2	51.4873	morex_contig_101766	#N/A	#N/A	#N/A	#N/A	T	C	ACTGTTGAATTCAAATGAGATTTCATCGAAAGAATTAAACACAATTCTGAAGATTGGGAATTCGACAAAGGTAAAGAGTGAGGTACAAATCT
LG10_143762902	1751051890	2H	37.8978	2	53.2224	morex_contig_1580348	#N/A	#N/A	#N/A	#N/A	C	G	TATACTTTGGCTTGATGCCGCCGTACACGCCATCGAGAGTCTGCCTGTGGTTTAGAAGTACGGCCTCTGGAATTCCCTTGGCAACAGAGCAT
LG01_134019667	1751023431	2H	38.0088	2	52.4788	morex_contig_48897	HVVMRXALLMA0332M01	contig_1464	2	52.47	C	G	ACTTCAAGTACTGCGGTGAGCTCCCCCGCTTTCGAATTCGCTTTCTCGTTCCGTCGGTTGGTTTGTCTCGGGTCGGAGCTTCGGAGGTTTCA
LG09_55929221	1751047696	2H	38.1283	#N/A	#N/A	morex_contig_1198537	#N/A	#N/A	#N/A	#N/A	G	A	TTTGGAGAAACCTAAACTGTCATTTCTTGAAAGTTTGGGGTTGCAATGATTATGTGAAAGAATTCAGCCTGATAAGCTCGAACCNNNNNNNN
LG11_53800612	1751054069	2H	38.2359	2	51.4873	morex_contig_1604073	#N/A	#N/A	#N/A	#N/A	G	A	GTGTTCGAATTCACGCTCGCTTTCATCCTTGAAATTTTTACGACGATATCTTTGAAACTAGATCCCGCATGGGTATATTTCAATGATTTTTT
LG10_59225038	1751048820	2H	38.4097	2	52.4788	morex_contig_1559698	#N/A	#N/A	#N/A	#N/A	C	T	GCACATGGCGCTCATCTAGCCACAACTCTTCTGTTTTTCTAATACGAATTCGGGCTCTAGGCGCCATTTGACACTGGATCGGAAGATGTCAG
LG01_125349089	1751023137	2H	38.5817	2	51.4873	morex_contig_47782	HVVMRX83KHA0164K13	contig_588	2	50.6	A	G	TTTTTGAATTCCTGTCATTTAGAGAGAATCTAATGACATTATTAGATGCATGCATGACAAAAAAAAGATGGGTTTGGCTGCACTGTAGCACC
LG16_3544144	1751066011	2H	38.9255	#N/A	#N/A	morex_contig_2631174	#N/A	#N/A	#N/A	#N/A	G	A	CATACATGTGTTGTGGTGTTATATGGTGTTGATTGTTTGTTTCCGGATTGCTTCCTCTCGATAGAATTCCGAAAGCATGTCAGAGTGTTAGT
LG14_26241858	1751061594	2H	39.0719	2	53.2578	morex_contig_2170061	#N/A	#N/A	#N/A	#N/A	T	C	GGAAAAACTAATTTCACGAATTCAATGAGAATAAATGGGTCAAACAGGATGGTAAAATAGACTTTTAATTACCCTGTATGAAGAACACGATG
LG07_38634761	1751045654	2H	39.1758	2	53.2578	morex_contig_442773	#N/A	#N/A	#N/A	#N/A	T	C	GTTAATGATTTAAAGAACTTTTGAGTTTTGAAAAAAAATCCTCATGAAATCATAAAATTCTAGGGAATTCAAAAAAAAATTGGGAAATTATA
LG10_130819639	1751051416	2H	39.3119	2	53.6827	morex_contig_1576458	HVVMRXALLHA0136P05	contig_43986	2	55	G	A	AGGTCAGTACTGAATTCATTTTAAGATTTGGTCAAGTGAAATCTAAATGCTGTTTCAGTGTGTTTTCGGATGATGAAATTCAAATTAACGTG
LG15_109332701	1751065263	2H	39.4649	2	53.187	morex_contig_2563541	HVVMRXALLEA0226J18	contig_598	2	55.1709	A	C	GCCTTCCCGGATAAAAGAGTGTATTGTCCTTGTTGCTCTATCTGCATGATGGATTTAAGAATTCTATATTTTTCAGTGTTGTAATGTTAAAT
LG11_323857	1751052128	2H	39.4649	#N/A	#N/A	morex_contig_1582416	#N/A	#N/A	#N/A	#N/A	T	C	GCGTGGCTCACAGATCAAGTTTGCAACTCCTATTAAAAGCTCATTTTAGAATTCACAAAAATATCAGAGTTTTTGGCCAGACCTGGGGACTA
LG10_130819605	1751051414	2H	39.4649	2	53.6827	morex_contig_1576458	HVVMRXALLHA0136P05	contig_43986	2	55	T	G	TTCCTCCGTGGCATTGCCAACCCTCTTGGCATTAAGGTCAGTACTGAATTCATTTTAAGATTTGGTCAAGTGAAATCTAAATGCTGTTTCAG
LG07_61722991	1751045932	2H	39.4649	2	52.4788	morex_contig_474955	#N/A	#N/A	#N/A	#N/A	T	G	TGTGGTGCGGAGTATTTATGCTCAATTCCTTCATCACTAAGGAAGTCTTCCAGGGTGTATTTCTAGAATTCAGATCCATTGTCATTTCTTAT
LG04_43217414	1751035273	2H	39.4649	#N/A	#N/A	#N/A	#N/A	#N/A	#N/A	#N/A	A	C	GATTTTTTTCGAATTCGTTATATTTACTTTTAAAATTTGTGAACCATTTTTCGTTTTTATGAACTTTTTTTGTTTATTTTTCTGCTTTTTTG
LG03_47296623	1751030926	2H	39.4649	2	53.2578	morex_contig_89487	HVVMRXALLEA0243G23	contig_1333	2	32.2159	C	T	AGGATATCAATCGAATTCTTGATGATAAATACCATCGTTTCCCATGATAAATTATGTTATCATCGATAACCTTATTGCCTTCCCTCCAACAC
LG01_91567420	1751021740	2H	39.4649	2	53.2578	morex_contig_43666	HVVMRX83KHA0014G24	contig_598	2	55.1709	A	G	TGTGAGCAGTTGTTTTAAAATTACAAACATTTTTCTGATGTCCTAACCGATTTTTGAATTCATGAAAATTTTATGATTTTGAGAAAAAACAA
LG01_56133059	1751020355	2H	39.4649	2	53.187	morex_contig_39708	HVVMRXALLEA0291L10	contig_598	2	55.1709	T	C	GCCTTTGTGCGATGATGCCGAAAAGGCCCTGAATTCCCGTACTCCGTGTGGCCCAAATTCGTAATAGCGACTCAAAATTTTCCAGGAAATAG
LG01_56128298	1751020351	2H	39.4649	2	53.187	morex_contig_39708	HVVMRXALLEA0291L10	contig_598	2	55.1709	A	G	CACATCCCCTTTAATAGTAGAGATTCACAATTTCTACAAATATTATAAAAGAATTCACAATTTCTACAAATATATTCTAAAAAATATACACC
LG01_2457145	1751018602	2H	39.4649	2	53.6827	morex_contig_5609	HVVMRXALLHA0136P05	contig_43986	2	55	G	A	TAACACATATTGTCAGATCCATAAAGATGACACTGAATTCAAACATTTTGAGTTTGTATTAGTATTTCCATGCAGTCAGAAATGACTTACCT
LG07_61723012	1751045934	2H	39.4649	2	52.4788	morex_contig_474955	#N/A	#N/A	#N/A	#N/A	A	G	TCAATTCCTTCATCACTAAGGAAGTCTTCCAGGGTGTATTTCTAGAATTCAGATCCATTGTCATTTCTTATTGCCAAGATTTCTTTGTCNNN
LG03_148732518	1751033846	2H	39.4649	2	53.187	morex_contig_122410	#N/A	#N/A	#N/A	#N/A	T	C	TCACTTACTAAAGGAAAGACGAAGGTAATAGGAGTCACCGAAGGCGAGCATAAAGGTTTATTGGCGTGAATGAATTCAAGTCAATATGGGGC
LG11_94397979	1751055369	2H	39.4649	2	53.2578	morex_contig_1625400	#N/A	#N/A	#N/A	#N/A	G	A	AAGACAACTGACAACGTTACAACTGAATTCTTATGGAGACACCGACCATTGAAGACAACAACTTTCCTATAAGTCTCAGCTTAATAACTCGT
LG01_8951679	1751018864	2H	39.6074	2	53.2578	morex_contig_6943	#N/A	#N/A	#N/A	#N/A	T	A	AAAAAATGTTTGGGAATTTCAAAAAATGTTTCAGAATTCGAAAAAATGTTCTGCAATATGAGAAATGTTTCCGAATTTGAAAAATGTTCTGG
LG15_109332752	1751065265	2H	39.7404	2	53.187	morex_contig_2563541	HVVMRXALLEA0226J18	contig_598	2	55.1709	G	A	GATTTAAGAATTCTATATTTTTCAGTGTTGTAATGTTAAATCCGATCGTAAATATGGTATGATCCACTTCATTAGTGAAACATAATAAGGAA
LG05_101642979	1751040631	2H	39.9193	#N/A	#N/A	morex_contig_233254	#N/A	#N/A	#N/A	#N/A	G	A	AAGTTTTATTTTGATTATAAGCATGGCTGAATTCAACATGGATTGCAACAATGAATCAAAATCAACAGTAACTATCATAATTAAAGTCCTTG
LG05_88074197	1751040339	2H	40.0433	2	52.6204	morex_contig_224028	#N/A	#N/A	#N/A	#N/A	C	T	CAGGCCGCTTCACATAGAAATATGTTTGAATTCTGAATGTTTCACATTCACATGGAGTACGAATCTTTTTTTGTTTGTTCTTTCATGAGATA
LG06_54951690	1751043368	2H	40.1468	2	53.187	morex_contig_298036	HVVMRXALLEA0315O11	contig_598	2	55.1709	G	C	NNNNNNNNNNNNNNNNCAACCTTGTTAATGAATCATTTTCAACAGGCATGAGGTCATTGAATTCGGTAGGTACAACTCTTTGTACCCACTTT
LG15_109118882	1751065257	2H	40.2441	2	53.7535	morex_contig_2563387	#N/A	#N/A	#N/A	#N/A	A	G	TTATATGACCCAAGAATATGTCCTGGATCGCTGTTTTATATTCAGAAGTTTATTCTTGTCAACCGGTTGGTTTGAATTCTTCTAGCCTTCCA
LG07_23905051	1751045389	2H	40.4606	2	52.762	morex_contig_423966	#N/A	#N/A	#N/A	#N/A	C	G	TGGAAGAGCTCTTTCTTGGAATTCTTGCTTAGCTTTCAACTTAGCGGTCATCTCCTTAATTTCATTTATATATATTTGGATGGATTTGATAG
LG05_92175880	1751040415	2H	40.4606	2	53.4703	morex_contig_226828	#N/A	#N/A	#N/A	#N/A	A	G	AGCTTTAGCTAAAACTTTATGATAGAATTCTAAAGTTATTTTAGAACAACTCCCCAAACTACAGCTCTAGCTGTTTATCCATGAAAGGGTCC
LG06_34904261	1751042963	2H	40.6934	2	52.762	morex_contig_281410	#N/A	#N/A	#N/A	#N/A	T	G	GTCCAAGGATGGTCCCCAGTCTAGGCCTTCTTTAACCCACGAGGTTAGCCTCACGGGGCGACTGGATCTGAATTCGGCAGGTGCTTCCCAGT
LG09_141469052	1751048148	2H	40.8337	#N/A	#N/A	morex_contig_1412170	#N/A	#N/A	#N/A	#N/A	G	A	AAGAATAACTATTTTTTTACTGCCTCTAGGACATATTTCCAACAGAAGAGGTAGTTGAATTCTCCGGCAACACGACGGCATGGCAGTGATGG
LG02_20604328	1751024893	2H	41.025	#N/A	#N/A	morex_contig_53986	#N/A	#N/A	#N/A	#N/A	G	A	GGAGAGCATTTTTTGGGGTCCAGAGCAAGAGGTAGCATTGTTGCGGTTTGATAATTGGAAGGGTGCATATGTGAGAATTCAGAATGGTGAAG
LG02_15974458	1751024652	2H	41.3114	#N/A	#N/A	morex_contig_53306	#N/A	#N/A	#N/A	#N/A	C	T	GGTCGCCTCGTTGTCTGCTCGGGGGACGTGATGGAATTCGCAGCCATCGAAGGAGCCGGTCAACTACTAGACAAGGAAACTGTAGCTTTCCA
LG10_145194038	1751051943	2H	41.4715	2	53.187	morex_contig_1580797	#N/A	#N/A	#N/A	#N/A	A	G	AGCATCATAAGTCAAATTATTGGACACTCGGGGTCTACACAGTAGCAAACATTGGTACACAAATGGTTATGGATCTGAATTCTAAAATGTAC
LG10_118978810	1751051023	2H	41.4715	2	52.4788	morex_contig_1573144	HVVMRXALLHB0091I22	contig_44998	2	47.0035	T	G	ATGCAATGTTCATTGACCACACATGATGGAAGTGATCACATAGAGAAATATTATTCACTCATGTTTGCGGATCCAGAATTCCGAAACAGGGT
LG05_144705486	1751041762	2H	41.4715	2	52.6204	morex_contig_259059	HVVMRX83KHA0112B15	contig_43550	2	50.8868	C	T	AATGTTACTTTACTCTGGTGCTGCATGTTCTTATATGGAGACTATTGAATTCAGATGGGATCTTTTGGAAAGGATTAAATGCAACTCTGAAG
LG05_71690873	1751040020	2H	41.4715	2	53.187	morex_contig_212983	#N/A	#N/A	#N/A	#N/A	C	A	TAAGACTGAGAAATAGCGGAATTCTGCTGTTCTGCCGCCTGTAGCAGAGCGCGGATATGTTCCAAACCTCTGCCCACTTCTGAATTTGTTGG
LG02_105244429	1751027888	2H	41.4715	2	52.4788	morex_contig_68675	HVVMRX83KHA0096I23	contig_47290	2	49.0133	T	G	TTTCAGCACACAACAAGACATAAAGTTCTTTTATAGCAAGAAAAGCGTTCTTCAGGACACATGGGAATTCTCATCAATCACGTTCATCATGT
LG04_119021361	1751037535	2H	41.6074	#N/A	#N/A	morex_contig_159125	#N/A	#N/A	#N/A	#N/A	A	T	GAAGTGACCGCCCGAACCGCGAATTCTAATTCCGACGGCGCACCTTTTGCGAACGCTCATGGGGTGCGCTTCATGCACCCGTTTATGGAAAG
LG11_131990896	1751056532	2H	41.8126	2	52.9037	morex_contig_1652923	#N/A	#N/A	#N/A	#N/A	A	C	AAAATACAACTGCTAAGAATTCTTTTTTAGTGGTAGTATGATTTCTCTGGGCACTATCTAGATTTTTACTAGCATAATGGATAACATTTAAT
LG10_86217075	1751049780	2H	41.8126	#N/A	#N/A	morex_contig_1565258	HVVMRX83KHA0156G22	contig_43550	2	50.8868	A	C	CCTGTCAGAAGATAGGATCGCTCTGACGGAGACCCCGAGAAGGTCTGAATTCCTCTTGCTGGCCTCCATTAAATATAACTGAAAAACAGACC
LG02_96645879	1751027609	2H	42.0088	2	51.9122	morex_contig_66970	#N/A	#N/A	#N/A	#N/A	A	T	AGCAGCTAATTAGTACTCTGTTGTACTACTTTTATATGCATGCAAAGTGTGAATTCTATTTTAACACATCTCACAGCCAATCAATAACCACC
LG01_125265354	1751023130	2H	42.135	#N/A	#N/A	morex_contig_47772	#N/A	#N/A	#N/A	#N/A	A	G	TGAAATAGATTTGGCGGCTCTGAAAGATGGATTTCCAGAATACAAGTTGAATGACTCAGAATTCACTAGTGAATATTTTGCTCGTGTGATTA
LG05_85726041	1751040293	2H	42.257	#N/A	#N/A	morex_contig_222454	#N/A	#N/A	#N/A	#N/A	G	A	GTCCATCCTTTCTGGATGTATTATGTTTTGTTAATAATTATGTCGTCTGCGTGCGGCATTTATTTTGAATTCCAACTTAGCTAATCATAATA
LG13_318749	1751059313	2H	42.3632	2	52.762	morex_contig_1880780	#N/A	#N/A	#N/A	#N/A	G	A	ACTAAGAATTCTTTTCAAGTGGTAGCATAATTTCTGTGGGCGTTGTCTAGAGTTTTACTAGCATAATGAATGAAATTTAATTTCTTATCAAC
LG15_92759284	1751064698	2H	42.4523	2	52.9037	morex_contig_2554687	HVVMRXALLEA0221N10	contig_1464	2	52.47	G	T	AAAATTGTTCACAATTTCAATAAAATAACAATGAATTCTAAAATGGTTCATGATTTCAAAAATGTGTGCAGTCTCCTGTGGGCCATGACAGA
LG04_90660505	1751036771	2H	42.5565	2	52.762	morex_contig_147688	#N/A	#N/A	#N/A	#N/A	C	T	CACCATTGGATGTGCTGCACTCCGTTCGATCCATAGGGCCTCTCCGCGCAACATTTGGTTGCCGGAGGAAGAATTCTGGCGAGCTCCGACGT
LG06_63838613	1751043493	2H	42.7907	#N/A	#N/A	morex_contig_306225	#N/A	#N/A	#N/A	#N/A	C	A	TGCTATAGTTCTTTATGTTAAAAAAGAAATTGTTGGTATTGCACCTAGATATGATAGTCCTATTATCTTTTTGAATTCTCCCAACTATACCA
LG06_63838639	1751043495	2H	42.9521	#N/A	#N/A	morex_contig_306225	#N/A	#N/A	#N/A	#N/A	T	C	AAATTGTTGGTATTGCACCTAGATATGATAGTCCTATTATCTTTTTGAATTCTCCCAACTATACCATATCACAGAAGTTTGCACTCACTAAG
LG05_70952596	1751040006	2H	43.1336	2	52.762	morex_contig_212497	#N/A	#N/A	#N/A	#N/A	G	A	ATTTGTTTATACATGTTACTTATATCGGCATTAGAATTCAAAACGGTGCAATGTAATGGCCGTCAGCGCGAGCGCTCGCGCTGGTCGCAGCG
LG15_1695693	1751062931	2H	43.2167	2	55.6558	morex_contig_2412992	#N/A	#N/A	#N/A	#N/A	C	A	TGAAGGGCAATTTAATCCTCGCTACTTTGAAACCTCATCACCATCTGTTTTAAGCGCGGAATTCTTGCCTACCAATTGAACCTCTCTCATAT
LG15_89052573	1751064555	2H	43.3222	2	52.762	morex_contig_2553269	HVVMRXALLMA0069J15	contig_1464	2	52.47	T	A	GTCTTGAATTCACGATCATTATATGTTTTGTTGAAAAAATCACATTTTTCTTGAATTTTGGTATCCTTTTGAAATATCGAAATATTTTGAAG
LG12_79402854	1751058236	2H	43.3222	2	52.762	morex_contig_1779403	#N/A	#N/A	#N/A	#N/A	T	C	AGCATCACCGTCTTGAGGTGTAAACCTAGGAAAAGGCCCTTTTTCTCTCCAATGGAGAGATTCCACCAGGGGAATTCCTTCCTGGGAGGGGG
LG11_13559632	1751052617	2H	43.3222	2	53.2224	morex_contig_1587095	#N/A	#N/A	#N/A	#N/A	C	G	TGACTACAATGTATCATGTTGGAGGAATTCTACAATGACTGCGAGTTACAATATAGGGTCACGGTCTACGCTCAACTTGATGTTGGTGTTGA
LG10_73167652	1751049368	2H	43.3222	2	52.9037	morex_contig_1562437	#N/A	#N/A	#N/A	#N/A	T	C	TTTAATTGAGTTTATTGGCTGTGTGATCCGAGGGGGTCTGGTGACGAATTCATCTCCAGGTTTGCTTTTGTGTTGGGTGGGGGTGGTCGTTC
LG07_99529545	1751046182	2H	43.3222	#N/A	#N/A	morex_contig_564475	#N/A	#N/A	#N/A	#N/A	G	C	ACTAATATGCGGCGCCGCTCCCTAGTGAATTCCAACATTGTTTCCTCAACGGTTTCCTTGAGGAAAGGTTATATATGATACAAACAGAAGGT
LG04_138385171	1751038130	2H	43.3222	2	52.762	morex_contig_164712	#N/A	#N/A	#N/A	#N/A	A	C	AGGATGTTCATATTTTATTCCATAGAAGGAAAAAATATCTCTATCTTCCTACACAATATAATCGAATTCATGCATAAGGATATCAATAGCAA
LG04_56965619	1751035719	2H	43.3222	2	53.2578	morex_contig_138734	HVVMRXALLEA0144P03	contig_44232	2	54.975	C	A	ATTATTCTCAGCTCTGACTTTTGTGAATTCTAGATCAACAACTGCCACCTACTCACGTGTTTTGCGCAACTAAATGCCCACCGGGTATTGTA
LG04_13223732	1751034266	2H	43.3222	2	52.762	morex_contig_127908	#N/A	#N/A	#N/A	#N/A	T	C	TGATTATTAGCTGACTGAATTCCATTCTCGTAAAGTGGTGCATGCCGCCGGAACATGGGAATAATCTATGTGCATACTATGTTTGCGAGAAC
LG03_28493920	1751030337	2H	43.3222	#N/A	#N/A	morex_contig_84652	#N/A	#N/A	#N/A	#N/A	A	C	AGTTGGAGTTTATTATATAATTGAATTCCACTTCACTTAATATGACTATTCTTGCCACTAGGTCAATTCAATGCTTTAACATGTCATATCAT
LG02_148927682	1751029307	2H	43.3222	2	52.1955	morex_contig_77754	#N/A	#N/A	#N/A	#N/A	C	G	TACTTGAATTCATCAGTTGTATCAGAAAAATTCAATTTAAATCTGGTAAAAATAGTACGATTTGGAAGATTTTGTAATAACAAATTCTTTTG
LG02_148927656	1751029305	2H	43.3222	2	52.1955	morex_contig_77754	#N/A	#N/A	#N/A	#N/A	C	G	ATGTGAAGATAACATGCGTGTCGGTGTACTTGAATTCATCAGTTGTATCAGAAAAATTCAATTTAAATCTGGTAAAAATAGTACGATTTGGA
LG02_133201938	1751028793	2H	43.3222	2	52.9037	morex_contig_74383	#N/A	#N/A	#N/A	#N/A	A	G	GAGACGGAACCACCGCCACCTCCTGTTCTTCCTGGAAGGGCTGAGCCTGAATTCATCATCGTCATTATCACAACCCTTCTCCATCAATAATT
LG02_89084622	1751027377	2H	43.3222	2	52.762	morex_contig_65533	#N/A	#N/A	#N/A	#N/A	A	G	ACATGAGCCATGACATGACAACATGCACAGTTTCATGAATTTCTGACGTAATTTGGATTTACTGGAATTCGAAAACACATTATTTCTAAGAG
LG01_82935987	1751021393	2H	43.3222	#N/A	#N/A	morex_contig_42665	HVVMRX83KHA0067D19	contig_46515	2	49.0133	A	G	TCTTTGAAGCACTTAGCATAATCATCCTGAGTAAATATTGAGCCGTCTAGACTGAATTCAGTAAAAACACCTTTTAAGCTTCAACATCCAAC
LG06_2479396	1751041914	2H	43.3222	#N/A	#N/A	morex_contig_265567	#N/A	#N/A	#N/A	#N/A	T	G	TATCCACCANNNNNNNNNNNNNNNNGCTAGCCGAATTCATGGGTGCCCTCCGACATATCTTCTTGCCCAGGGAGTTTTGTTTTAATTTAGTT
LG13_109896590	1751060827	2H	43.4274	2	53.0453	morex_contig_2054724	#N/A	#N/A	#N/A	#N/A	C	G	CTACTTGTTGGCTTGCCATTGGTTATTTTATTTGACCATACATGGAAGAACCGGAGTATGAATAAGAATTCATCGTCGGAGACGGTCACGCG
LG05_33775715	1751039191	2H	43.5248	2	52.762	morex_contig_188690	#N/A	#N/A	#N/A	#N/A	T	C	GGAGTTATTCAAGGCCAGTATGCTGATTCAATGAGGAATATTTCCAGACATTGGGGGAGAATTCAAGTACCATGAAGAATGCCAGCAAATTA
LG11_63917070	1751054413	2H	43.6975	2	51.9122	morex_contig_1608841	#N/A	#N/A	#N/A	#N/A	A	G	AAGTTGACAAACATAGTATTAGTCATTATGCAATTCATGAAAAAGTAATAACGGAAGAGAGGTATCACATATAAATATACCCTCTTGGACAT
LG06_31638652	1751042873	2H	43.6975	2	52.4788	morex_contig_279648	#N/A	#N/A	#N/A	#N/A	A	T	AGGCTACTAAAGTGTAATGACCGAATTCATCTCCTTGGGTTGGATCATGTTCGCCATGATTAAGTGGACAATGTGACCACACTCGACGATGG
LG13_18609770	1751059548	2H	43.953	#N/A	#N/A	morex_contig_1908344	#N/A	#N/A	#N/A	#N/A	G	C	GTCTTTAATTTTTAGTTTGCCACAATCATTCTTGCTGCACAGAACTTTTGAGAGACATACACGCTGAATCATGAATTCATTAGAATACTCAT
LG12_104165153	1751058640	2H	44.0303	#N/A	#N/A	morex_contig_1813883	HVVMRXALLEA0342G16	contig_47290	2	49.0133	T	C	TTACTATCATGCTCATCATTCAAGGAATTCACATTACGCATTTTCGTAAATTCTTCCTCTCGCAATTGCGCACAACTTTCCTTTCCACCATT
LG07_38634750	1751045652	2H	44.2019	2	53.2578	morex_contig_442773	#N/A	#N/A	#N/A	#N/A	T	A	ATTCAAAAAATGTTAATGATTTAAAGAACTTTTGAGTTTTGAAAAAAAATCCTCATGAAATCATAAAATTCTAGGGAATTCAAAAAAAAATT
LG03_57818124	1751031270	2H	44.3523	2	53.187	morex_contig_92338	HVVMRXALLHA0136P05	contig_43986	2	55	T	G	AGATCAGTTTTTTTATGGGGTTTGAGGGGTGTTGAGACCCTTTTGTAATGAGAATTCAAGACCAACTTCTTAAGTTGTGTTTCTTAGGGTAA
LG05_82348727	1751040215	2H	44.5577	2	53.2578	morex_contig_220109	HVVMRX83KHA0162J20	contig_48526	2	57.3198	T	C	AAGTTGAATTCCAGGTGTTTTTGCGGTGCACCCCCTCTTAATAGTGCGGCTGCCCTAAGGACTCAAGAAAGAATAAAACACTATGGCCCATG
LG05_82348679	1751040211	2H	44.5577	2	53.2578	morex_contig_220109	HVVMRX83KHA0162J20	contig_48526	2	57.3198	T	C	TTCAGACCTCCTTTGAGAATTAGTTGTGCGAGATCATATGTGTATGTGAAGTTGAATTCCAGGTGTTTTTGCGGTGCACCCCCTCTTAATAG
LG05_82348708	1751040213	2H	44.5577	2	53.2578	morex_contig_220109	HVVMRX83KHA0162J20	contig_48526	2	57.3198	G	A	GAGATCATATGTGTATGTGAAGTTGAATTCCAGGTGTTTTTGCGGTGCACCCCCTCTTAATAGTGCGGCTGCCCTAAGGACTCAAGAAAGAA
LG04_96774618	1751036923	2H	44.5577	2	53.187	morex_contig_150119	#N/A	#N/A	#N/A	#N/A	G	A	GCTTAGAAGAGGCTTTTCTTTCCTGAATTCCAGCCGCTTCTTTAGGAAGCGACCAATCAGTCGACCAAAGTGTGAGAGCTTACGAGCCGCAA
LG03_96098485	1751032398	2H	44.5577	2	53.187	morex_contig_103700	#N/A	#N/A	#N/A	#N/A	T	G	CGATTTTGCCAAGCAAGTTCAACGCAAGTTTCACAAAGAAACCTTGTCAACAAGAAGTGACAATGGATCTGAATTCAAGAACTACACCCTTA
LG01_549084	1751018594	2H	44.5577	#N/A	#N/A	morex_contig_816	#N/A	#N/A	#N/A	#N/A	A	C	ACTTACGTTTTGAGATACAAGACCTTTTGAATTCTCAAAATAGGAAAAATCTAGGACGACGTCATTTTTCTAATTTATTGTATTCCTTTTAA
LG02_113978642	1751028164	2H	44.6694	2	58.0524	morex_contig_70398	HVVMRXALLEA0236M18	contig_44381	2	57.7574	C	T	AAAAAACGTGATCCGTCAACCACACGCCAAGAATTCTGCATGTTCGTGTACACTGTTCGTTAAGTTCATCGAGCCCTTCTGTCAAACTCGGT
LG11_142759702	1751056733	2H	44.7803	2	58.0524	morex_contig_1666206	#N/A	#N/A	#N/A	#N/A	A	C	CAGTAGATTGGCGAGAATTACGAAGCTATCATAATCATGCACACAAGAATCATATAAGAATTCAGAGGAGACTCAAGTTTATCATGAATAAT
LG10_52297877	1751048495	2H	44.8628	2	53.2578	morex_contig_1558363	HVVMRXALLMA0091C06	contig_48527	2	60.7688	G	A	TATCCAGTAAAACGTTTGATGACTTAAAATTCTTGTGGACCACAGATGGCGAACATGTTTCATGTAGGTATCTGCAGAATTCACATGATTGT
LG03_36062688	1751030582	2H	45.0095	2	58.0524	morex_contig_86598	#N/A	#N/A	#N/A	#N/A	T	A	GTCACTTCGAAAATTTCATAACGAATTCATACAAACTCAGAAAATTTTCAAAGAAGATATCGAAATGTTTGTAAAAACATCACCTATATCTG
LG13_100836123	1751060725	2H	45.0759	2	57.4413	morex_contig_2039493	HVVMRXALLEA0238H08	contig_44381	2	57.7574	G	A	TTTGAAACATCACAGGCGTGAATTCTCAATAAAGGATATCATCAGCCATCTGTGTGTTGAGCAGAACTCAAGAGCAAAGGACTCGCACAGAA
LG12_115402849	1751058798	2H	45.0759	2	53.8244	morex_contig_1829853	#N/A	#N/A	#N/A	#N/A	G	T	ACTTTTATTGTAATTAACTAAAAATAAGAGGGAAAGAAAAGTGTGTATAGAGAGTTGTGTGTTCTGAATTCATCGACCTCATGCTTCTTGAA
LG03_14873117	1751029810	2H	45.0759	2	54.2493	morex_contig_81346	HVVMRX83KHA0071C13	contig_44382	2	55.7	G	A	TTTTTACTAATAATATCTAGACATAATTTTTTTACTAAAAATTTATATTAGTGAATTCCTAGGAAATTTGATACCTAAAAATTTCTCATATA
LG03_14873094	1751029808	2H	45.0759	2	54.2493	morex_contig_81346	HVVMRX83KHA0071C13	contig_44382	2	55.7	T	C	TACTAAAAATTTGCAGACCTGTTTTTTTACTAATAATATCTAGACATAATTTTTTTACTAAAAATTTATATTAGTGAATTCCTAGGAAATTT
LG15_72766535	1751063833	2H	45.0759	2	53.6827	morex_contig_2548744	#N/A	#N/A	#N/A	#N/A	A	G	TGCGGTTTGCAAAGAAGTTTGTGAAGGTTTGTAGATCATCGACAAGTAATACCTCGAGTGAATTCAACTAAAGTTTGACCATCTTCCATTTG
LG15_72766514	1751063831	2H	45.0759	2	53.6827	morex_contig_2548744	#N/A	#N/A	#N/A	#N/A	A	T	TCTTCAACAACCAATAGTAATTGCGGTTTGCAAAGAAGTTTGTGAAGGTTTGTAGATCATCGACAAGTAATACCTCGAGTGAATTCAACTAA
LG06_109060805	1751044254	2H	45.1406	2	58.0524	morex_contig_351498	#N/A	#N/A	#N/A	#N/A	T	A	NNNNNNNATAAGGATTATGAATTCTTTATCGACCTAGAGATAATTAGTTTGGTTGAATCTGATCCTTTNNNNNNNNNNNNNNNNNNNNNNNT
LG05_56426663	1751039686	2H	45.2752	2	58.0524	morex_contig_202964	#N/A	#N/A	#N/A	#N/A	G	C	GTTCCTTTCAATTTGAGGGCTGGCATGAAGAATTCATGAGCTCAGTCCTGCCAAATTCAGTTAAACCTCCCAATACTAAGGTCATCTCTTAT
LG05_56426687	1751039688	2H	45.4245	2	58.0524	morex_contig_202964	#N/A	#N/A	#N/A	#N/A	T	C	ATGAAGAATTCATGAGCTCAGTCCTGCCAAATTCAGTTAAACCTCCCAATACTAAGGTCATCTCTTATAATAACTTGAGAAAGAGTGTTGCC
LG13_100836105	1751060723	2H	45.6099	2	57.4413	morex_contig_2039493	HVVMRXALLEA0238H08	contig_44381	2	57.7574	T	C	GAGGAACTTTGCTACCACTTTGAAACATCACAGGCGTGAATTCTCAATAAAGGATATCATCAGCCATCTGTGTGTTGAGCAGAACTCAAGAG
LG11_49028809	1751053958	2H	45.6099	2	58.0524	morex_contig_1601920	#N/A	#N/A	#N/A	#N/A	A	G	TTCCCTGTAGTATCATCACATACGATGGTTCTAACTTCGACTTAGAAGAATTCATATACTTTTGCTCCGCCCAAGGCACTCAGGCTCATTAC
LG11_49028796	1751053956	2H	45.6099	2	58.0524	morex_contig_1601920	#N/A	#N/A	#N/A	#N/A	G	T	TTCTGATATGAAGTTCCCTGTAGTATCATCACATACGATGGTTCTAACTTCGACTTAGAAGAATTCATATACTTTTGCTCCGCCCAAGGCAC
LG09_51174032	1751047651	2H	45.6099	#N/A	#N/A	morex_contig_1186704	#N/A	#N/A	#N/A	#N/A	A	T	TTTACAACTTGTAAGATAGGATCAATAACACATATATATATTCATGAAAACATAATAGGTTCAGATCTGAAATAGGGATATTAGTGTAGCGA
LG07_76946213	1751046033	2H	45.6099	#N/A	#N/A	morex_contig_509303	#N/A	#N/A	#N/A	#N/A	T	C	TTGCTTCAACATTGTTAAAGTACTGCTTGTTGACATAATGGCGTCTGTTCCTCAACGAATTCTTCAAGATATCAGTGCATGCATACTCAATG
LG05_54724974	1751039654	2H	45.6099	2	58.0524	morex_contig_201873	#N/A	#N/A	#N/A	#N/A	C	A	TATGGAATTGCCCCTTTTTTGTGCTTTCCTGATCTATCTCATGCACATTAGAATTCTTATCCAGAAGCCATAGTGTGCAAACTTCTCCATCC
LG01_90304049	1751021685	2H	45.6099	2	53.7535	morex_contig_43511	HVVMRXALLHB0089P04	contig_45204	2	55.7	A	G	GTATCTCATACTTAACTTATTCCTGTTTATTATCTTTCGTACCTGTTTCAAGCCACCCAAATGGCCCCTAAGAATTCCAAAGCTTGTAGCTA
LG02_23288954	1751025008	2H	45.8087	2	54.2493	morex_contig_54405	HVVMRXALLEA0281B12	contig_44382	2	55.7	A	T	AAAAAACTTCTGAATTCGAGAAAATTTCAAGAATCTAAAGAAAAATTTTATGAACTCAAAAAATGATCGCAAATAGGGAAATGATCATGAAT
LG05_35392301	1751039240	2H	45.8794	2	53.2224	morex_contig_189690	#N/A	#N/A	#N/A	#N/A	C	T	GCAAGGGTGCATGTTGTATGATGGTGCTATCTGTTGCTGTGTGTTTTAGGTCTGAAATTTAGTAAATAGTGTCTGAATTCAGTAAACACTGT
LG13_86986589	1751060543	2H	45.989	2	57.4413	morex_contig_2016543	#N/A	#N/A	#N/A	#N/A	T	G	AACAGAATTCTGCTGCTGCGCCGCCTACAACAACGCGTGGATTTGCTCCAAACTTCTGCCCGCTTCTGAATTCGTCGGCTCGATGGAGTCTG
LG13_2022657	1751059334	2H	45.989	2	55.949	morex_contig_1883354	#N/A	#N/A	#N/A	#N/A	T	G	ACAACCTCTCTGAATTCAGTGGGAGCAAAGTTATTGATTGTGTGGGCTGGTCCACGTCTTCTCTTAGCCAGAGCAACGGACACCTACTTGNT
LG11_141884389	1751056725	2H	45.989	2	56.6301	morex_contig_1665109	#N/A	#N/A	#N/A	#N/A	A	G	GTTACCTTTTAGGCGTCTATATGGGTATGATTCAGATGACGAAGGTCCTCAAGAATAATTGGACGAGGATGAATTCACGAAGGAGGAAAACC
LG11_102467100	1751055608	2H	45.989	2	57.4413	morex_contig_1630508	#N/A	#N/A	#N/A	#N/A	C	T	TCAAGAAAATAGCTTACACATTACAGAATTCATAAAATTCGATCCAGAAAAGGACATGAATGCAAATCTTGGCATCAATAAGTTCAATTAAT
LG11_10713573	1751052504	2H	45.989	2	54.3201	morex_contig_1586054	HVVMRXALLMA0190N14	contig_44381	2	57.7574	C	T	CGTTGTCTCTGGTCCCGAGTGTTTCAGCGGAGGAATTCGATCTGTTGATATTCCCCCAACTTGAGGTTGGCAGCTAGAATAAGCAAGTTTAT
LG10_138020404	1751051649	2H	45.989	2	57.4413	morex_contig_1578584	HVVMRXALLEA0154N15	contig_47268	2	55.7231	A	G	GATTCCATAATGAAGAAAACTAGTGAATTCAAACGGGATCTTCTGGAAAGAATTAAATGAAACTCCAAATATTTGGAAATCAACAATGGTAA
LG10_98766452	1751050311	2H	45.989	2	54.2493	morex_contig_1568125	#N/A	#N/A	#N/A	#N/A	T	C	GCGATAATGATAAAGATGAAGAAGGGTCTGATGACCAAGAATTCTAGAAGGCGGTATATGCCATGTGTGTTGACGGAGGCACATATTTGCAC
LG05_102139	1751038453	2H	45.989	2	53.7535	morex_contig_169680	#N/A	#N/A	#N/A	#N/A	T	C	TCAAAGAATTCAGCATGCAAGCTTATTTTTAGTAGCACCAAGAGCTGCAAAATATAAAACACTATTGCAAAGACTAATTGGATTAATGGAGG
LG04_127526664	1751037822	2H	45.989	2	53.187	morex_contig_161066	#N/A	#N/A	#N/A	#N/A	C	T	CTACTACCGTGAACTATGAAACTCTCAACAAAAAGTTGCACACTCGGAATTCCCCAAGAGAGAGTAACTCGGTACTACCCAGCAGTACTACC
LG04_121625041	1751037629	2H	45.989	2	58.0524	morex_contig_159657	#N/A	#N/A	#N/A	#N/A	G	A	CCAAATTCTTCATCTTGAAAGTCAAGATCTTCGAATTCTCCGTAGCGGCATCAACTCAACATTTTTTCTCTTCAAGCTTGAGCTTTTCATCA
LG04_90593835	1751036767	2H	45.989	2	54.3201	morex_contig_147665	HVVMRXALLEA0098M06	contig_44381	2	57.7574	T	C	TGCTCTTAATGAATTCCCTGAGTTACAACTCTAGAAATAGTTCATGTCTTCTTCCCTGAGTTCATCGTGAGAGGCACAACCTTGTGGAGATA
LG04_58665105	1751035792	2H	45.989	2	53.7181	morex_contig_139042	#N/A	#N/A	#N/A	#N/A	T	C	GTGCAAGTCGATGGTGGAGCAACTGAGAATTCAGAATACACAGCCAAGTCATCCTTGGAAGCTTGGTATCTACAGAAGATAATTTTACAGAG
LG03_128921036	1751033317	2H	45.989	2	58.0524	morex_contig_115072	#N/A	#N/A	#N/A	#N/A	T	G	ACCAATGGTATCCTGTACCAGGGGAAGAATATCACAAGAATTCAGAATGTGAAGGATGCTATCAAATAATAATCCAACAATGGGCCTCGCGT
LG01_146290778	1751023919	2H	45.989	2	53.6827	morex_contig_50551	#N/A	#N/A	#N/A	#N/A	C	T	CAATTGCTTCGACATCCGAGACAACATGCCGGTTTGGGGAATTCCGAGGCTGTTTCCTGCGACCACTACTCGACACTTCATGTGAATCATGG
LG14_128414467	1751062685	2H	45.989	2	57.4413	morex_contig_2364823	#N/A	#N/A	#N/A	#N/A	A	T	CTTCATACGAATTCCACGGCATAAGTCACAAGTTGATAAAAAAATATAAAAAGTTCTTATGGCATGGATTCTTCCATATGAATTCCGTGGCA
LG14_40611284	1751061782	2H	45.989	2	55.5241	morex_contig_2196102	#N/A	#N/A	#N/A	#N/A	G	C	TGTTGGCTCTCACACGTTCCATGATGATCTCATCAGATGAACCACGATGTTCAGGATTCACTTAATCCCGTATGGAAATCCCTTTATCTATC
LG10_98766481	1751050313	2H	45.989	2	54.2493	morex_contig_1568125	#N/A	#N/A	#N/A	#N/A	T	C	GATGACCAAGAATTCTAGAAGGCGGTATATGCCATGTGTGTTGACGGAGGCACATATTTGCACTTCACTCATCGACAGCTAAAGCAATGGGC
LG10_73863479	1751049383	2H	45.989	2	52.8329	morex_contig_1562587	HVVMRX83KHA0053E04	contig_1327	4	54.7494	C	T	CATCGCACAGGAACAAGAAAACAAATTATGAATTCATACGGGTCCGAGAACCGAACCGTGTAAACATTAAGCCATAGCGACACAAACATAGT
LG10_2390112	1751048202	2H	45.989	#N/A	#N/A	morex_contig_1439188	#N/A	#N/A	#N/A	#N/A	C	T	GCTTCTTATTGGAACCCTTGTGGGTGGAGCCCTCCATCGAATCTCGCAACCGTTACCCTCTGTGGGTTGAATTCTGCACTAACGTGGACGTA
LG05_33784933	1751039193	2H	45.989	2	55.3824	morex_contig_188695	#N/A	#N/A	#N/A	#N/A	A	G	GAGAGTGAATTCATAGCATGTGTAATTGTGTGTGTTTTAGAATAGCATATGTATGTGAGTGTGTGAATGCTTGAGGTATGTGTGTGTGTATG
LG05_102250	1751038455	2H	45.989	2	53.7535	morex_contig_169680	#N/A	#N/A	#N/A	#N/A	A	G	ATCCCTCAAAATAGTTTCAAAATGGATCTTCAAGCAAAGAGATCGAAAATCTTAGGTTTAGGAGCAGGAATTCGAGAAAGAGGGCAACAAGG
LG03_149164940	1751033862	2H	45.989	2	53.6827	morex_contig_122573	#N/A	#N/A	#N/A	#N/A	G	A	TCTCGAAGANNTGCTCAGGGCTTGTGTACTCACATATGGAAACAGTTGGGAGGATAGTTTGCCTTACACTGAATTCTCGTACAACAACAACT
LG03_45460175	1751030868	2H	45.989	2	58.0524	morex_contig_89019	#N/A	#N/A	#N/A	#N/A	C	T	TATAAAAATGATTGTGTTTTAATGGTAAAATATATTCTCCTATACAAGTTATTTACAATTGTGCGCATTGAATTCTATGTGGTCTATGCTAC
LG03_41969931	1751030755	2H	45.989	2	58.0524	morex_contig_88095	#N/A	#N/A	#N/A	#N/A	T	C	CTAAAAAGCTGCTCCGGCAGGAATTCTCCTGGAGAGGTTATTATCAATCATTTATTAGTGCAAACGTAAATCTTGTTTTGCTGGGAAGCAAC
LG03_28816254	1751030351	2H	45.989	2	53.7535	morex_contig_84733	HVVMRXALLEA0127O08	contig_44381	2	57.7574	A	G	AGTTATCCATAAGGGTATTCCAGTGGTAGGGAATTCCAAAGGCGGTGGGCACAAGGCTCTCAGAAAAACATCGAAGAGGATCTTCGGAATCT
LG03_28816110	1751030349	2H	45.989	2	53.7535	morex_contig_84733	HVVMRXALLEA0127O08	contig_44381	2	57.7574	C	A	AGGAATTATTTGTAAAGGCTTTCATGTGGTAATGAACTGCAAGGCAGTAAGCTCAAAGAATTCTAGGGACAATAGAGAGTATTTCAAGGCAC
LG02_116068763	1751028238	2H	45.989	2	53.7535	morex_contig_70835	#N/A	#N/A	#N/A	#N/A	A	G	CTGCCCGAATTCTCATCTGCTCCTCTTAAGAAGAGGTTCAACTCGCATCCAAGAAGCCCATATAAAGAAGATGGCCCGGAGGTGAGCCAGTG
LG01_52757227	1751020222	2H	45.989	2	53.8244	morex_contig_39365	HVVMRXALLMA0005E07	contig_43726	2	54.95	A	G	CCAGTATGAGATAATGTGAGCGTATTTGTAGAACCAAGATTATCGTAATTTAACTTGCTTACTAACCGAATTCATGTTTGCTGTCGTCCTCC
LG10_146564675	1751052004	2H	46.1518	2	53.7535	morex_contig_1581238	#N/A	#N/A	#N/A	#N/A	C	A	TGTTGAGTTCATGCCGCTTCGGAGAATTCAAAGATGTTGACCTTCAAGATGAAGAATTTGGATGGTGATGCAAAGATAATCGTGCAATTGCA
LG01_146290101	1751023917	2H	46.1518	2	53.6827	morex_contig_50551	#N/A	#N/A	#N/A	#N/A	G	A	CATCTAAGCCGGGATCTTTACTGTTGTTAGACTCAGCATACCTGGCAAGGAATTCCGTGAGGTCTCCCATGTCCTGAACCTTCCGCTTGAGG
LG07_14168104	1751045256	2H	46.316	2	53.6827	morex_contig_409928	#N/A	#N/A	#N/A	#N/A	A	C	CCCAACATTACGCCCCAGATTGACTTGAATTCATTCACGCTAATAAACTTTTATGCTTGTCTTTGGTGACTCATATTACCTCCATCTTTCCT
LG05_59895347	1751039792	2H	46.4148	2	55.949	morex_contig_205212	#N/A	#N/A	#N/A	#N/A	C	A	ATAAGTGAAGCACACGAAGCATTATATGAAGTCGTACTCAAAAGATTTAAGTGAGGCACATGAAGAATTCTATAAACTAACCAAGGATTATC
LG02_23286987	1751025004	2H	46.5138	2	54.2493	morex_contig_54405	HVVMRXALLEA0281B12	contig_44382	2	55.7	A	G	TTTAGGGAATTCAGAAATCTAAAAGGTACAATACAATAAATAATGCATCCAGAGTAGTTCTTATAACGTGGTCGCTATTATCAATCACTACA
LG04_137436580	1751038103	2H	46.6163	2	53.8244	morex_contig_164372	HVVMRXALLMA0426M09	contig_47986	3	61.44	C	T	ACTTCATGAATACCTTGTTCATTAGGGTTCTACATGTAGTTCTACGAGAAACACATCTCGGAATTCACAAACAACTGGGACATCCTTTAGCT
LG13_20542328	1751059584	2H	46.6924	2	58.0524	morex_contig_1911341	#N/A	#N/A	#N/A	#N/A	T	C	nnnnnnnnnnnnAATCATCATCAAGAATTCTTTCCTTGATACCATTCAAGTCTGGGTGCCCAAAAGGTCTACCAATGGGGTAGCGTGTAATG
LG02_35350817	1751025477	2H	46.7622	2	56.4448	morex_contig_56241	#N/A	#N/A	#N/A	#N/A	G	C	CCGAATACTCTCCGAATTCAACAGACCACCTAAAGTGTAAATTCCGCTTTCAAAATCATGGAACATAGGGTCAGACTTGTTAAGCTTCATGG
LG01_41813228	1751019794	2H	46.823	2	54.2493	morex_contig_37898	#N/A	#N/A	#N/A	#N/A	G	C	GTAGGCTTGTCCTCTGTCTTCCATGGCATAGGCTCCCTGTCGAAGAAGGAAGAATGTGCATTCGGAATTCGGAAATCAGCGACTATGCTCAT
LG03_27332340	1751030290	2H	46.8792	2	53.4703	morex_contig_84364	HVVMRXALLEA0258D19	contig_44381	2	57.7574	T	A	ATTTAATTTTTCTAGAAGATCCCATTTGAATTCAATAATCCTCTTCATGCAGGAGCGAGTAGAAGAAGAATCATGTAGTGATTTATCATCAT
LG10_116539579	1751050941	2H	46.9698	2	58.0524	morex_contig_1572496	#N/A	#N/A	#N/A	#N/A	G	A	CCCATCTGAAACCACAGGCCAAGTTAGGAGGGAATTCTGAGCCTGTTGCTTGCAGCCACTGCTAGAAACCTTAGGAGATTCTGCGTGCCCAC
LG02_100057957	1751027732	2H	47.0651	2	54.2493	morex_contig_67614	#N/A	#N/A	#N/A	#N/A	G	A	GAACTTTTATTTTAGGGAGTTTTTTATTAATTATAAAACTTAGAAAACATACTGAACAAGGAATTCTAATGCATTAAACTTTATTCAAAACC
LG12_127055740	1751058966	2H	47.1687	#N/A	#N/A	morex_contig_1846705	HVVMRXALLEA0206G22	contig_45382	2	55	G	A	GGGCGCCCCGCTCGCCCCCCTCAGGGCCGGGCCTGTGTATGCATGACCATTTCATTTGTGAATTCTTGTTGCATATGTATGCATGCTTTTGT
LG11_10713530	1751052502	2H	47.2334	2	54.3201	morex_contig_1586054	HVVMRXALLMA0190N14	contig_44381	2	57.7574	A	G	ACAGAGATGGTTATGATAGAGATCATCCGAGTAGAAGTGGCACCGTTGTCTCTGGTCCCGAGTGTTTCAGCGGAGGAATTCGATCTGTTGAT
LG01_46349282	1751019944	2H	47.3634	2	58.0737	morex_contig_38697	HVVMRXALLEA0259C03	contig_43707	2	60.7688	A	T	TCTGGATGTTTTTCCCAAGGAATTCTCGGGCATGCCACCCGAGCAAGATTTGGAATTTCTGATAGGCTTGGTTCTAGGAACTAGACCCATAG
LG02_100430621	1751027744	2H	47.4283	2	58.9235	morex_contig_67685	HVVMRXALLEA0343F24	contig_189	2	58.24	T	A	CTTTATAGTACATTATAGAATATTTGAATTCTCAAAACAAAAAAATTATCTTACTTGATGTAATCAATTTTAACTTTAAGCAATATTAGCCT
LG12_40606182	1751057566	2H	47.5002	2	58.0524	morex_contig_1727139	#N/A	#N/A	#N/A	#N/A	A	G	AAAAGATGGCATGACAAAATAATCCAAAAACGAGAATTCTGTCGGGATCCCGATCCTAAGTCAAAGGAATCCAGnnnnnnnnnnnnnnnnnn
LG07_87996862	1751046100	2H	47.568	#N/A	#N/A	morex_contig_536246	#N/A	#N/A	#N/A	#N/A	G	A	TGCTTCCTCGAATTCTCCACTCTCAGCAAAGCTGCCTCATCCCTAAGAGACAAGTTATAGAACTTATCAAACTCATCGGGATCGTGCAAGGC
LG03_144644787	1751033724	2H	47.6187	2	55.5241	morex_contig_120893	#N/A	#N/A	#N/A	#N/A	T	C	TTCATAAATTATTGATATGTTGGAGATGGATCAGCATACCCGAGCTGAATTCCTACTCGTCCTCGAGTAGGTATATTATAAAAGAAATAATT
LG03_47294784	1751030924	2H	47.677	2	53.2578	morex_contig_89487	HVVMRXALLEA0243G23	contig_1333	2	32.2159	A	C	TCCTCATTTACAAACAGTTGTAGGATTATGAATTCCGCAAAGCACATCACTTCCCCAAAATGGGATAATCCATTGATCTATCACGAGAGCCA
LG03_24835247	1751030196	2H	47.7647	2	58.0382	morex_contig_83746	#N/A	#N/A	#N/A	#N/A	G	T	CCGATTGCATAACCGGAATATTTCACGAGTTCTCAGGTGGGAATTCAAGTAGTTGCCTAGAAGAATTCTTCCAAACGGATGTATGATAGGAA
LG05_79289511	1751040155	2H	47.851	2	57.7195	morex_contig_218018	#N/A	#N/A	#N/A	#N/A	A	G	ATTAAAGATATGATCAACCAAAACCCAACACATGAGCTCATCCCGATCTTCTCTTGATCATACCATAGCTTGAATTCTTCTCTTTATTTATA
LG11_114379913	1751056024	2H	47.9244	2	58.0524	morex_contig_1638619	#N/A	#N/A	#N/A	#N/A	C	G	GCGTGGCGGTGCGAGCCGGTTTGTTTTGGTTCTTCTCCGGTCTTGTGGAGCGTTGCGGTGCGAATTCTCGCCCAGATCTGCGCACGGAGCCT
LG05_6568628	1751038570	2H	47.9898	2	58.0028	morex_contig_172789	#N/A	#N/A	#N/A	#N/A	G	A	ACCATGACGACTGCCAGTTCCTAACTGGTTCAGGGAGAGTCATCGGAGGATAAGCACTCCTATTCCTTTTCTGAATTCCCAAACCACCGCAC
LG14_100326905	1751062409	2H	48.1779	2	58.0524	morex_contig_2308824	#N/A	#N/A	#N/A	#N/A	G	T	CTGTTTTTATGAATTCACTTGATCAAGATACTGTAGTAATCATGTTTTGTGTCTTTTATTTCAATGAAGTGCCAAGTAAAGCCTTTGGGATG
LG10_141010578	1751051773	2H	48.4105	2	56.6218	morex_contig_1579505	#N/A	#N/A	#N/A	#N/A	G	A	CGCACTGAATTCTATCAAATCCGGCGAAATGTCAAGCTCCCGCAACCGCTCCGACGACGACCTGAATCCAGAGTATGAGCTTGCCCTCCGCA
LG10_141010557	1751051771	2H	48.4105	2	56.6218	morex_contig_1579505	#N/A	#N/A	#N/A	#N/A	A	G	CACTTCGTCCTCTCCTCTCCCCGCACTGAATTCTATCAAATCCGGCGAAATGTCAAGCTCCCGCAACCGCTCCGACGACGACCTGAATCCAG
LG01_111216056	1751022583	2H	48.5937	2	58.0028	morex_contig_46014	#N/A	#N/A	#N/A	#N/A	T	C	ATGAACCAGAGATTCATATGTTTTGAATTCTTTTAATAAAGTACTTTTTATAAATAAACAAAAAACAATTCAAGTTAGTGTTAGATCAAATT
LG14_100326896	1751062407	2H	48.7137	2	58.0524	morex_contig_2308824	#N/A	#N/A	#N/A	#N/A	T	G	TTTTACCTTCTGTTTTTATGAATTCACTTGATCAAGATACTGTAGTAATCATGTTTTGTGTCTTTTATTTCAATGAAGTGCCAAGTAAAGCC
LG03_114700619	1751032992	2H	48.7137	2	58.0028	morex_contig_110069	HVVMRX83KHA0131B06	contig_1157	2	57.7574	A	G	CACATACACCCTTCATGAGTGAAGCTGGTTTTATTGAAGAATTCATGCAGTTTAATTCCTTACTAATTCCTTCATTCAGAAATTACCAACTT
LG02_129819844	1751028673	2H	48.7137	2	57.8612	morex_contig_73661	#N/A	#N/A	#N/A	#N/A	T	C	GTGTGCAAACGAATTCACACTATGAGCTCCAAGTGATTTTGTCGCGGACATGTACGTGTGAAAGAATTAGAGATGCAAGGGAATAGACGAGG
LG11_66073841	1751054483	2H	48.7137	2	58.0524	morex_contig_1609867	#N/A	#N/A	#N/A	#N/A	T	A	ATTGCAATAGATAATCATATTAAGCGAAGTGGAATTCAAATATAAATTAAATTCCAACTCCGACTAATATTTATCAAATTGTCCTAACCATC
LG05_79289033	1751040151	2H	48.7137	2	57.7195	morex_contig_218018	#N/A	#N/A	#N/A	#N/A	A	C	TCTCATCTTGCACTCAGACTCCTCGAAGCCGATGACCATCACCACTTGATATCATCCTCACATAGGCTACTCGAATTCTTTCATTTGATGCA
LG03_41004676	1751030712	2H	48.8892	2	56.728	morex_contig_87828	HVVMRXALLMA0129P10	contig_31487	2	56.3	C	T	CAAATGAATTCATGCCATCTCACAAACTTGGGTCTATCTATTTTTTGTAAGCTGGAATAACCACTACCAACAATATTTTGTGGCATACCTTG
LG15_117093239	1751065481	2H	48.9983	#N/A	#N/A	morex_contig_2571260	#N/A	#N/A	#N/A	#N/A	C	T	AAGGATTTAGTGAGCAGAAACTTGGGACGAATTCAAGCAGTCTCTGTTAAGATCTCGTCTTATTCACAAGTGCTATGAAAGCCCGATGAAGA
LG11_57136293	1751054182	2H	49.098	2	57.0822	morex_contig_1605616	HVVMRXALLEA0163B04	contig_189	2	58.24	C	T	CAATGTCTTCGGACATTTTTGGGGGTCGTCTTTGACGGTTAAACCGAATCTCCATGGAATTCTATGTGTGATAACCTGTGAACTCTCACAAA
LG12_35382792	1751057471	2H	49.1833	2	57.5779	morex_contig_1720283	HVVMRXALLEA0311E19	contig_43598	2	57.755	G	C	AATGTTTTTCATGAAAATTATGGTTCGGACAATTGTGCTCAACTCGTAGAGGAACAATTTGCAAAAATACTTAATATGAATTCCTTGAATAA
LG07_66299481	1751045981	2H	49.2719	#N/A	#N/A	morex_contig_483447	#N/A	#N/A	#N/A	#N/A	G	C	TGCAANNNNNNNNNNNNNNNAAGACTAACTTGCTTAAGGTGTCACGAATGTGACAGTCATGAATTCTGTCTTTGGTCTTGCCTTTTTCCTGT
LG03_67754508	1751031556	2H	49.3671	2	57.7195	morex_contig_95060	HVVMRX83KHA0062N20	contig_1157	2	57.7574	T	G	TCTGAAGGGGTATGTCTGAATTCTCAACTACTCCTCTTAAGAAGTGGTTCAATTGGCGTCCAAGAAGCCCTTATAAAGAAGATGGCCCGGAG
LG11_75332464	1751054802	2H	49.4681	2	58.7819	morex_contig_1614594	#N/A	#N/A	#N/A	#N/A	G	A	AGCTCTTGACGACTTCAAGTGGAGGCAAGTATGTGAGGTTATTCGGAATATTTTCCTTGTAAGGAATTCCAGAATTTTCCTCATGAATCTCA
LG06_61991734	1751043463	2H	49.4681	2	58.0524	morex_contig_304516	#N/A	#N/A	#N/A	#N/A	T	C	TCTTCTTGCATCTTCCCAACTCACTAGTTAATTCACTAAATTCACGCTCCAGAATTCATGTAAAAGTATGAATGGAGATGGGAAAAAATGGG
LG05_32234982	1751039160	2H	49.4681	2	58.0524	morex_contig_187766	#N/A	#N/A	#N/A	#N/A	G	C	ACGACTCCTTGCTCATCCAGTGAGAATTCTGGTGCCTTGCCTTCCTGAATCTTCTTCTTGATGCCTTCAAAGCTATTGTGCCCATTCTGGGC
LG04_108946104	1751037199	2H	49.4681	2	56.5156	morex_contig_155814	#N/A	#N/A	#N/A	#N/A	G	A	AAGGACCAGAAGGAAACTGAATTCTAAAGAAGAAGATTTAGACTGTGTTCATGTTGAGTCTACTCTCCAAAAGAAGAAAGAGAAGCCTGTTG
LG04_93722409	1751036839	2H	49.4681	2	58.9235	morex_contig_148866	HVVMRXALLHB0089J04	contig_6022	2	57.7574	A	G	TGACATGATAAGGACGTAAAAGATCCGTTGGAAGTGATGTCACCGGAATTCCGGGAATGGTGGAGAAGGTGACTCACCAACAAATGACCTGG
LG04_3852361	1751034025	2H	49.4681	2	58.0524	morex_contig_124309	#N/A	#N/A	#N/A	#N/A	G	T	TCTCGCATATCAAGAACAACCCTGTTCTTGACATAAGTAGTTTTTATTCTGGGCAGAATTCCTTTACTGTTTGTGTTGTTTTTCTGCATGCA
LG03_10430377	1751029666	2H	49.4681	2	55.949	morex_contig_80286	HVVMRX83KHA0076N23	contig_43447	2	33.74	G	A	CTCAGATTTTGAATTCCTGAGTAAAACTGTGTTTGATAGAGCTCAAGCTATTTGCTACCAAATCACCAAGCCACGGTAGCCAACCGTCTGGC
LG02_74447957	1751026967	2H	49.4681	2	59.4193	morex_contig_62800	#N/A	#N/A	#N/A	#N/A	T	C	TATCAAGAATTCGCTGGCTGCAGGGCAGAGACGCACACACCAAGCATTTTCAACTGGTTGCCAATGGCAGAAAGTCCAAAAACTTCATTTCG
LG02_74447947	1751026965	2H	49.4681	2	59.4193	morex_contig_62800	#N/A	#N/A	#N/A	#N/A	G	A	GCTAAGAAAATATCAAGAATTCGCTGGCTGCAGGGCAGAGACGCACACACCAAGCATTTTCAACTGGTTGCCAATGGCAGAAAGTCCAAAAA
LG07_15970616	1751045283	2H	49.4681	2	57.153	morex_contig_412576	#N/A	#N/A	#N/A	#N/A	G	C	GACATGGAAACTCGGTGAAGCCGAGATGGTGGTTTTGGTCGTACCGAGATTGAAAACCTAGATCAACTTTGGGAATTCGGTGGAACCGAGAT
LG03_56642570	1751031209	2H	49.4681	2	57.7904	morex_contig_92010	#N/A	#N/A	#N/A	#N/A	T	C	TGAAATTTGACAAGTGCTGAATTTAGTAGCAAATTTGAAAAGTGCTGAATTTAGTTTCAAATATTGTGAAGAGAAAGGAATTCTTGACTTCC
LG16_12664352	1751066126	2H	49.4681	2	58.0524	morex_contig_2650092	#N/A	#N/A	#N/A	#N/A	C	T	ACCCTTGGGCCTCTTTGGTTCTCTCCCAGATGGGTGGACCCTCCTGGTAGAATTCCAGAACCCATTCCTCACTCCGCGTACTTTACCGGTAA
LG16_12664334	1751066124	2H	49.4681	2	58.0524	morex_contig_2650092	#N/A	#N/A	#N/A	#N/A	T	C	ACTAAGGGCTAGTGTGACACCCTTGGGCCTCTTTGGTTCTCTCCCAGATGGGTGGACCCTCCTGGTAGAATTCCAGAACCCATTCCTCACTC
LG15_113465180	1751065384	2H	49.4681	2	57.4363	morex_contig_2566951	#N/A	#N/A	#N/A	#N/A	A	T	GCTTCCACACAGTGTTCACCGCCACTGAAGCTGACGACGAGTCAAAATCTAATAGGGACTTGAATTCCCTCAGGGCCATCTAGTTCAGGCTC
LG15_100620833	1751064952	2H	49.4681	2	58.0524	morex_contig_2558301	HVVMRXALLHB0065A02	contig_44282	2	57.3091	T	G	AGCGTGCTAAGGCGAACAAGGGAAAAATCTGTGCACAAGGCACTGGGGAAAATAAACCCCAGAGGACCATGGTAACCTCGGAATTCGAGAAC
LG15_23480259	1751063057	2H	49.4681	#N/A	#N/A	morex_contig_2459703	#N/A	#N/A	#N/A	#N/A	C	T	nnnnnnnATATCATTAGCATCATAGATATTCAGAGAATTCATACTAACAACATGGAAATCATGTTTTCAAGCATATATCATGATCCACTTTA
LG14_145568884	1751062855	2H	49.4681	#N/A	#N/A	morex_contig_2400272	HVVMRXALLEA0334C04	contig_31487	2	56.3	T	G	TTCTCAAGGTGGCTGATTTTGTTGAATTCTTTCAGGCAAAGACAGTTGAGGATGATGTCGCAGGCTAGTGCATTAAGTTGCAACATCTTCAG
LG14_113201878	1751062545	2H	49.4681	#N/A	#N/A	morex_contig_2334284	#N/A	#N/A	#N/A	#N/A	T	C	CTATGTGCCCCCCTCCGGGGTGGGTGGCCCCTCCTGGTGAATTCCCGAAACCCATTCCTCACTCCCGATACTTTACCAGTAATGCCCAAAAT
LG14_72847389	1751062128	2H	49.4681	#N/A	#N/A	morex_contig_2255974	#N/A	#N/A	#N/A	#N/A	T	G	AGATGAAAAGAAAGTATATCCTATCATTATGAATTCTAAAATTTGAAGATATGAAGAAGAGCAATTATTGGAAGTCCTTCATAAACACCGAG
LG14_21901854	1751061542	2H	49.4681	2	57.7631	morex_contig_2162251	#N/A	#N/A	#N/A	#N/A	A	G	ACTTTTACTGGTGTTTTCAACAGAAACAAGTGTCTGCCATACCGGCGCGCGTCGAATTCTTTTGCGTAGGCTTTTGCAAATCATTGCATGTG
LG13_129396320	1751061048	2H	49.4681	2	57.4413	morex_contig_2087811	#N/A	#N/A	#N/A	#N/A	G	A	ATGCTAAGTTGTTTAAAGAAAAGGTTAAGAGATGTCATCATAGAAGGATACAAAAGCAGGAATTCAATGTAGGTGATCATATCTTGCTATAG
LG13_108013391	1751060807	2H	49.4681	2	58.0524	morex_contig_2051545	#N/A	#N/A	#N/A	#N/A	G	C	GTTCAACTTTGTGCACTACGTGAGAGGCTGAAATGTGAACCCGTCTCTATCTGCTTTTTTGCCATTTTTCATAGAATTCGCCTTCTTTCATG
LG13_100249903	1751060717	2H	49.4681	2	58.0524	morex_contig_2038494	#N/A	#N/A	#N/A	#N/A	A	G	TTCACCCCAGGCGACTCATCTAAACAATTCACTAATAGGAAAGCGTGCTCATCGAATTCATCCGTGAGAATCGGGATATCTTTGCATGGAAG
LG13_89437596	1751060574	2H	49.4681	2	58.0524	morex_contig_2020568	#N/A	#N/A	#N/A	#N/A	G	T	TCATACAAGCATATGTTCCTCAATCTAATTTTAATTAGCATCATTAAGGAATTCAACAATATAACTATTACATACAACATTATTTTCATGAT
LG13_87652378	1751060557	2H	49.4681	2	58.0524	morex_contig_2017636	#N/A	#N/A	#N/A	#N/A	C	T	GCGGGACATCTTTCCATGGAAACCTTCTGACATGCCGGGTGTAATGAGAGAATTCGCTGAGTACCATCTTAATACTGACCCTAAAGTTAAGC
LG13_64380008	1751060233	2H	49.4681	2	57.4413	morex_contig_1979975	#N/A	#N/A	#N/A	#N/A	C	T	TACAAGCTCTGAATCAAGCAAACTCAAGCTTGTTGAATTCAGGATGACAAGAGCTATCCAACATCAGTTATGAGAATGCCATTGATAAAGAG
LG13_53462088	1751060062	2H	49.4681	2	56.728	morex_contig_1962478	#N/A	#N/A	#N/A	#N/A	G	A	GGAAGCTTTTAGATGGTTTCGGGAATTCCACCGTGGGGCCCAACGACCCGAGAAGGGACCATATGGACTGAGGGGTGGGGCTATGATAACCC
LG12_145479081	1751059226	2H	49.4681	2	57.4413	morex_contig_1873802	#N/A	#N/A	#N/A	#N/A	G	C	TGGATTTGGGCAAGGGGATTTGAATTCATTTAAACTTTTCAATACGACCAGATATGAAATAGATTGCAAAAGGAATATTTTCACAAACCACT
LG12_145479070	1751059224	2H	49.4681	2	57.4413	morex_contig_1873802	#N/A	#N/A	#N/A	#N/A	C	A	TCTCAAGATTTTGGATTTGGGCAAGGGGATTTGAATTCATTTAAACTTTTCAATACGACCAGATATGAAATAGATTGCAAAAGGAATATTTT
LG12_141548539	1751059175	2H	49.4681	#N/A	#N/A	morex_contig_1867984	#N/A	#N/A	#N/A	#N/A	A	C	CAGGATCTCATGGAATTCCTGAAAAGCATGCAAGCTATGGTAGGCCACAACAACCACAACGGAGAACGATCGAGGTTGTCGGATTTTCAACG
LG12_120381886	1751058862	2H	49.4681	2	58.0524	morex_contig_1837051	HVVMRXALLEA0252F14	contig_43598	2	57.755	T	C	TTTACGTGCAAAAACTCTAAAATGAGAATTGTACAAAAGCTCCACGTCTCATACATTAAATTCTCGTTTTTGAATTCTCTTGTAATGCCATC
LG12_98995444	1751058554	2H	49.4681	2	57.1176	morex_contig_1806648	#N/A	#N/A	#N/A	#N/A	A	T	TATTGGAGACTTTGAATTCCGTGTCCCTACAGTCAAAAAGAAATATGATATACTTANNNNNNNNNNNNNNNNNNNNNNNNNTGAGGTAACCT
LG12_84478974	1751058335	2H	49.4681	2	57.8612	morex_contig_1786513	#N/A	#N/A	#N/A	#N/A	C	G	ACTTGACGAATTCCATGAATCAAAAAATTTAAGTGAAGCATAAAGAGTGATTCTAACAAATCATAGCATAATTTAGCTCTCTCAAATTGGTG
LG12_76360609	1751058188	2H	49.4681	#N/A	#N/A	morex_contig_1775226	#N/A	#N/A	#N/A	#N/A	C	T	ATTAATTTTTCTCGAATTCACGACAACAACTTGCACCAGATGCATATGAATTAGAGGAATTCACTTCTTACACCTAACATACACCTCGTGCT
LG12_60224689	1751057919	2H	49.4681	#N/A	#N/A	morex_contig_1753272	#N/A	#N/A	#N/A	#N/A	C	A	CACAATGAAAGGTCACCTACTAGTGAAAAAGTGCATGCTATAGAAGAAATTAACTCTTTGAATTCTCAAGGAAATCATTATAAAATACCCTC
LG12_58905033	1751057907	2H	49.4681	#N/A	#N/A	morex_contig_1751502	#N/A	#N/A	#N/A	#N/A	G	C	TCATGTTGTCAGAGAATTCAGCTACTTCTTCATCTCTCTTGGTGCATCAAGAAGGCGGAGATTGTCATCGAACTGCACGCGTGGTGAACGTG
LG12_57328456	1751057879	2H	49.4681	2	57.4363	morex_contig_1749341	HVVMRXALLHB0108I05	contig_1157	2	57.7574	T	C	GAGTTCTGCCTTGTTGGGNNCGCACAAACGTTTCCCAAACCACACTGCTCCTTGCTCATCGACCGTGAATTCTGGGGCCTTGTCTTCCTGGA
LG11_149296011	1751056848	2H	49.4681	2	58.7819	morex_contig_1674231	#N/A	#N/A	#N/A	#N/A	C	T	TTGGGATGATTCCGAAGAAAACAAAATAACTTTTCTCGAATTCACGGCAGAAAATTGCATCAATTACACGTGAATGGAGAGGAGGTCACTTC
LG11_146191073	1751056791	2H	49.4681	2	57.0113	morex_contig_1670383	#N/A	#N/A	#N/A	#N/A	T	G	CATTTAGAATTCGATTTTCTCATGAGTAAGACATACCACATAGAGACTAGATAATCTTGTAATATCAATACTAAGTGGTATTCCTCATGTAC
LG11_128221492	1751056428	2H	49.4681	2	56.3031	morex_contig_1649454	#N/A	#N/A	#N/A	#N/A	A	G	CAGGATTGGGAATTCTTTTTACCGGCCTCTCTCGTTCAATGCCAGGTGAATAAACACTCATCTTGAGAATAACCCGCTTAGCACGGAAGATA
LG11_128196988	1751056422	2H	49.4681	2	58.0524	morex_contig_1649433	#N/A	#N/A	#N/A	#N/A	C	T	TTATACAATGGTTGTTCCTAGAATTCTCTAATATCCATGAAGCTTTCACTAAATGCCTAGCTACTATATTCCTTTGTCAAGAATTTAGTAAT
LG11_121501414	1751056225	2H	49.4681	2	58.0737	morex_contig_1644092	#N/A	#N/A	#N/A	#N/A	C	G	CGCTCAGGTGCATGCTAGTTGTAGCGTTCATTTACTATTTTAGCCTGTACGCAGATTTTGACCCGTTAGAATTCTTTTAGGTTTTTTGAATT
LG11_108562043	1751055818	2H	49.4681	2	58.0524	morex_contig_1634549	#N/A	#N/A	#N/A	#N/A	G	A	CAAAAATTGCACCAGTGGCATCATTAAATAGCTTAGGATTTTACATGAATTTAGGAGGTGGAATTTTTGAATTCGGACAATTATTTGAACTA
LG11_104135664	1751055657	2H	49.4681	2	57.7195	morex_contig_1631610	#N/A	#N/A	#N/A	#N/A	A	C	TAGCATCCCCAAGCTTAGGTGCTTGAGAATTCTTGTAATATATACTTGGGGTGACTTTGGCATCATCAATATTGAGCTCTTGTATCTATTCG
LG11_81345674	1751054960	2H	49.4681	2	58.0524	morex_contig_1617879	#N/A	#N/A	#N/A	#N/A	T	A	ATGTGTATACTGAATTCTTATTGGTGAAGAGAATGAAGCCTTGGATTGATGACATGGCATTAATCCATCCATCGACACTCCAAACCCAAGAA
LG11_48339985	1751053934	2H	49.4681	2	58.0524	morex_contig_1601598	#N/A	#N/A	#N/A	#N/A	C	G	ATAGTTGCGCTGTTCAAGAATTCATCTGATTAATGAGTTAAATTGTCATTTAATCGCTACTCGTCGGGCGTCTGAACCTAATAACACCTATT
LG11_42810883	1751053739	2H	49.4681	2	58.0524	morex_contig_1599186	#N/A	#N/A	#N/A	#N/A	A	T	GCTCGGTACACGAATTCCTGACTTTGTGTGTTGGATTTAAGGCCTACAAATCATCCTCAACATCGATAACAATTATCCGAGCATTTGACATA
LG11_19976050	1751052843	2H	49.4681	2	58.0524	morex_contig_1589616	#N/A	#N/A	#N/A	#N/A	C	A	TCATTTGATCCAGCTCGAAGGGGTCCGCATGAATTCTCAACTGTACCCTTAAAGAAATGGTTCGACTAGCATCCAAAGAGCCCTAAACAAGA
LG11_7910201	1751052421	2H	49.4681	2	57.0467	morex_contig_1585039	#N/A	#N/A	#N/A	#N/A	T	C	GTGAGAATTCCATTAGATTTCCTCATATGTGTGCACTTTTTAATCTATTTTCCTCTTGTGCGATTGTGTTCAACTAAAAGTGCCCAGTCGTC
LG11_7910191	1751052419	2H	49.4681	2	57.0467	morex_contig_1585039	#N/A	#N/A	#N/A	#N/A	G	A	TTTTGCTTGAGTGAGAATTCCATTAGATTTCCTCATATGTGTGCACTTTTTAATCTATTTTCCTCTTGTGCGATTGTGTTCAACTAAAAGTG
LG11_7784093	1751052411	2H	49.4681	2	57.4363	morex_contig_1584998	#N/A	#N/A	#N/A	#N/A	T	C	TATAATTTTCCTTTCGAGGTGTCGCTTCATACGCCCGATTGGTACATTTTATTTTTTTGGAATTCTCGGAAGGACTACCGCCCGATGTTCCA
LG10_111022648	1751050733	2H	49.4681	2	55.949	morex_contig_1571093	HVVMRXALLHA0749H10	contig_45864	2	57.3091	T	C	GCAATTATGGAGGATTGTGCCATTGAGATCTCTCCGTAGAATTCCGGTTCTTTGGCCAGAGATGGTTTGAACATGGATGTGGCATCTGGACC
LG10_82109931	1751049635	2H	49.4681	2	55.3824	morex_contig_1564357	#N/A	#N/A	#N/A	#N/A	T	C	GGGAGAGAACATGCCCAGCATGGGGCGAATTCAAACCGAGGTTGCCGGAGGTCCTTCGGCAATGGCAGGGGAATGAGGGCATGGAAGAGAGA
LG10_80131570	1751049585	2H	49.4681	2	57.4413	morex_contig_1563927	#N/A	#N/A	#N/A	#N/A	A	G	ACCCAATGTTGTACTTCTTCTGAAAGGAGCCAATTGTCTGGAACGAAGAACAAGTATTGTCAGAACCCAAAACATAATGGAATTCATTAAAT
LG10_69689246	1751049222	2H	49.4681	2	55.6303	morex_contig_1561763	#N/A	#N/A	#N/A	#N/A	A	C	TTCATTTCTATTTTATTGAATTCTTATGTTTGAAACACTAAAATCTTTAAACTATGGAAATAGTTTCTCAAATTATTGAACATTTTTATAAA
LG10_53800482	1751048578	2H	49.4681	2	58.0524	morex_contig_1558646	HVVMRX83KHA0026N01	contig_31487	2	56.3	T	A	ATTCTTCAAATTTGTGAACATTTTTAAAAAGTTTCAAACATTTTAAAACTCAATTTCTTTTTGAATTCATGAACATTTATACTACAAATGCA
LG09_34668555	1751047545	2H	49.4681	#N/A	#N/A	morex_contig_1145651	#N/A	#N/A	#N/A	#N/A	G	A	GTCGACACGCTGGGAGGCCTTGCTGGACTTGTTTTACCTTTCTCAAGTGTCTTGTGCTCGGAATTCCTAGGATTCTTTGGGTTATCTCGAGG
LG08_95082723	1751047054	2H	49.4681	#N/A	#N/A	morex_contig_923487	#N/A	#N/A	#N/A	#N/A	G	T	ATTTTCTCGTATGAATTCGTCTCGACATCGACGATGTCCGACCCTCATCCTCGTCGTCATCTGGTCGTCAAGAGCCTACTTGATAGGCGCCA
LG08_56709481	1751046801	2H	49.4681	#N/A	#N/A	morex_contig_828376	#N/A	#N/A	#N/A	#N/A	T	A	TTGGAGAGGTCATATGTGTTCTCAGATTTGAAGAAATGAAAAAAATAAAGTTGAGGAATTTGACGAGTGGATAAGAATTCGTCTAAGCACAC
LG08_9810857	1751046533	2H	49.4681	#N/A	#N/A	morex_contig_712411	#N/A	#N/A	#N/A	#N/A	C	T	ATATGATGTGGTTGGGAGAATTCAACAAGATAATATGACTATCATGTGTGAGTGCAATAGCAACAATTTCATGCTTAACATCAGGAACTATA
LG07_102371003	1751046208	2H	49.4681	#N/A	#N/A	morex_contig_571441	#N/A	#N/A	#N/A	#N/A	A	G	CGATCCACATGGTCACCATCATAATCAGAATCAGAATATCCAACGAGGTAAAGATTTGAGCCTATCGCTACTGGAATTCAGAAATTTGTCGT
LG07_56935793	1751045834	2H	49.4681	2	58.6402	morex_contig_468375	#N/A	#N/A	#N/A	#N/A	C	T	nnnnnnnnCATTTGGATAGAAGTTTTCCTACAAACAATCTAATACGATAATTGTACAACAGAAATATTCACCAACTTTGAATTCTCGCTTTT
LG07_54369805	1751045814	2H	49.4681	2	58.0524	morex_contig_464723	#N/A	#N/A	#N/A	#N/A	T	A	AAGCATACGTTCCTCCCTCATAATAAATTTCAGCAGCAGCATGAAGGAATTCGACAATATAACTATCTTATAAAATTTTCTCTTCATGATCC
LG07_14778201	1751045266	2H	49.4681	2	56.3031	morex_contig_410843	#N/A	#N/A	#N/A	#N/A	T	A	CCAAATTCCAAGCGGCACCAAAGGAATCACATCACCTTGCGGTGAAGTGAATTCTTTGATATTTGGCTCACACCCCAACGCTAGGATTACGG
LG06_146847516	1751045031	2H	49.4681	2	58.0524	morex_contig_385652	#N/A	#N/A	#N/A	#N/A	T	C	GTTCTTCATTGAAACGGCGAAGATACTGCCGGACCGGTTTTATTCGAGGATCAATGTTAAGGTGGTGCTCAGCGAATTCCCTCGGTACACCT
LG06_98157950	1751044089	2H	49.4681	#N/A	#N/A	morex_contig_340242	#N/A	#N/A	#N/A	#N/A	A	C	TAGTGCTAGCTCCATCAGTACAGATAGGAATTCCTATCATGTTTCTAATTCTTTTGTTAGTAATGCAATTTGGTAAGTAAACTAAATTATTA
LG06_94850620	1751044035	2H	49.4681	2	58.0524	morex_contig_336840	HVVMRXALLEA0097B13	contig_43598	2	57.755	C	G	TGTATATTTAGGCTAACAACTTCTATACTTATCCTGTATCCTACGATGAATATAAATATGAGTAGAGGCCGGATGAATTCATCACGGCAAAA
LG06_62047461	1751043465	2H	49.4681	2	58.0524	morex_contig_304566	HVVMRXALLMA0105A10	contig_44128	2	57.4215	C	T	ATCAGGGGGTTTCCGCCTTAGCCTTCTTGGCGGCGTCGACGTCGCCGGAATTCTCGACAGCAAACACGGCCTTGCTCTTCCTCTCGATGTTG
LG06_49444704	1751043246	2H	49.4681	2	58.0524	morex_contig_293110	#N/A	#N/A	#N/A	#N/A	C	T	TAACGACAGTCTTGGGCCATCGGGTCCAAAAGGCCGAATTCCTCTGATTGACATGATTAAAGGCCCAGATCAGAAACAACCACGAGTATATT
LG06_43110161	1751043162	2H	49.4681	2	58.0524	morex_contig_287650	#N/A	#N/A	#N/A	#N/A	G	C	GTTGGTGTCCAAAGCCTTTAGGCATGAATTCTACTGGTTAACAGCTCATGCGGATGCTGAAGACATAGTGCGCAGATGCGATGGATGCCAGA
LG06_23051843	1751042559	2H	49.4681	2	57.0822	morex_contig_276141	HVVMRX83KHA0073I07	contig_1157	2	57.7574	C	T	CGGTGATGAATTCCAGCGAGTTTAGGGCGAATTCCGGCAAACTCCGGGGCGGCATGTTTGCTCCGATGAGGTTTGAACGGTATACGCCCCCC
LG05_142142242	1751041701	2H	49.4681	2	58.0524	morex_contig_257037	#N/A	#N/A	#N/A	#N/A	T	C	GCGGATGAATTCGAAGAGAACGCTTTCCTATTTGGGATCCACACCCGTCCGAATAGTGAATTGCTTGGAAGAGTCGTCGGGCGTGAAATCAA
LG05_126634348	1751041330	2H	49.4681	2	54.3201	morex_contig_246660	#N/A	#N/A	#N/A	#N/A	A	T	AGTGGTTTCACATCATCGAACCACACGGCACGGATTGGGCACCATCCCCCGAATTCATATCCGGACCTCCCACAAGGCTCGTGTTGTGGATG
LG05_91877433	1751040413	2H	49.4681	2	57.5779	morex_contig_226616	#N/A	#N/A	#N/A	#N/A	G	T	AGATCTCGTCCTGAGATCCAGGACTGAAAGAACTCTGGGAATTCGGAACGGAGGCGATCCTCGTGCTCCTAAGTGGCCTCTTTATCAGAATG
LG05_85833710	1751040297	2H	49.4681	2	58.0524	morex_contig_222524	#N/A	#N/A	#N/A	#N/A	A	G	CTTAAGATTGGAACTCTAGCAAGAATTCGCAACTACTAAAGAACGTTAAGGTAAAACCCAACCATAGCATTAAAGCATCAAGTTCCCTTTAT
LG05_76274644	1751040108	2H	49.4681	2	58.0524	morex_contig_215999	#N/A	#N/A	#N/A	#N/A	T	C	CTTGAACTATCTCCACCTATGGTAGGAATTCTGGATGATTCTCCCCATATATTGTTTGGGATTACTGAGGTTTTCTCCCTAGAGAAGTTTTC
LG05_28813577	1751039072	2H	49.4681	2	57.4413	morex_contig_185677	#N/A	#N/A	#N/A	#N/A	C	T	TCAGCCTTGTCGGGTACGCATAAACGTTTCCCAAATCACACTACTCCTTGTTCATCCACTATGAATTCTGGGGCCTTGCCTTCCTGGATCTT
LG05_21599362	1751038905	2H	49.4681	2	58.0524	morex_contig_181313	HVVMRXALLRA0004G18	contig_44392	3	57.5957	A	G	ACGCATGTTGTTATGAACCCTTGTTGAATATGTATGCACTTGTGGACTTCGAACTCATGTTCCTTTCGTTTGTGAATTCTTATTGCATTTGT
LG05_9297205	1751038647	2H	49.4681	2	59.4193	morex_contig_174216	#N/A	#N/A	#N/A	#N/A	G	C	CATAGCCATAAGAAGGATTGGAGTTAACAATAGGAATAAGTTCACGGTCTATAGAGAATTCATAGTCTTTATTAGTCACAAATATCGGAGAA
LG05_6568670	1751038572	2H	49.4681	2	58.0028	morex_contig_172789	#N/A	#N/A	#N/A	#N/A	C	G	TCGGAGGATAAGCACTCCTATTCCTTTTCTGAATTCCCAAACCACCGCACAACTGGATAACATCGGTACGAGTGTCCCCGGGATTTGCTTTT
LG05_2175658	1751038499	2H	49.4681	2	58.9235	morex_contig_170654	#N/A	#N/A	#N/A	#N/A	G	A	ATAATAATGCAAACAGTGCAACCGAATTCAGCGTTGGTGATAGGATATCTATCACGTAGAGTTTAAAATTGTAAACTATTTGTGATGTAGTA
LG04_109144487	1751037209	2H	49.4681	2	58.0524	morex_contig_155923	#N/A	#N/A	#N/A	#N/A	C	G	CTTAGAGGAGTAATTCTAATGCCTTTTCTCTCATAATATGCAAGGTTTATATCAATGGGAGAATACCCACAGATGGAATTCTAGAACTCAAA
LG04_108989301	1751037203	2H	49.4681	2	57.0822	morex_contig_155840	#N/A	#N/A	#N/A	#N/A	A	G	TCTAGCGCATTAAGTTCATAAGAACAAAGTAATGCATTAAGAACGATGACATGATGTAGTGAACACAAAAGCATATAAGAATTCATTCCAAC
LG04_97439489	1751036933	2H	49.4681	2	58.0524	morex_contig_150402	#N/A	#N/A	#N/A	#N/A	G	C	ACGAAACGTGATCCAAAATAGCAAAATAAAGACAAATGTTGTTTCGGCTCAAGGCTCGAATTCACGAAACGTGATCGCGACGTGTCGAGTCG
LG04_83861418	1751036553	2H	49.4681	2	58.6402	morex_contig_145382	#N/A	#N/A	#N/A	#N/A	G	C	ATGCCTCTTGCTGAATTTTGTGAGATATGCTTGCTTCCTTCTGACGGGGAATGCGCGATCCTAAACCACATGATTTCGAGGAATTCCTCCTT
LG04_48556405	1751035421	2H	49.4681	2	58.0737	morex_contig_137340	#N/A	#N/A	#N/A	#N/A	A	T	ACCTCCTGAATTCAGATCCAGTCCTCCCACCCGACTGGTGTCCTTGACGGAAAAGTCCCTCGATTAGGCGGAGGACGCGGAGGTGAAGGCAC
LG04_22616489	1751034513	2H	49.4681	2	58.0524	morex_contig_131611	#N/A	#N/A	#N/A	#N/A	A	G	TGATTTGTTGTCGGTGTTGAGCCAACGCTTTTCATTCACTGATCGTCGTCTGAATTCTCAAGTACAGTAGTACTAGTAGTTTGGTTCAGGTT
LG04_17918828	1751034413	2H	49.4681	#N/A	#N/A	morex_contig_129725	#N/A	#N/A	#N/A	#N/A	A	G	CGCATGGTGCTAGCATGAATTCTTGGGCATTAGCATGGAGCCCTGTTTAATCTAATGTGCTGACATAAAATGGATCGCCCACGTTGGACGCA
LG03_144644811	1751033726	2H	49.4681	2	55.5241	morex_contig_120893	#N/A	#N/A	#N/A	#N/A	T	A	GATGGATCAGCATACCCGAGCTGAATTCCTACTCGTCCTCGAGTAGGTATATTATAAAAGAAATAATTTATGAAGTGTGGATGCTAGCATAG
LG03_137711189	1751033533	2H	49.4681	2	53.6827	morex_contig_118315	#N/A	#N/A	#N/A	#N/A	C	T	GGTGGTCAAAATACAGGGGAGTATATATAATGATTTTTTCTAGGTAAAAATATGTGCAGAGGAAGAATTCGGAGCCAGGGAAGCGCACGTGG
LG03_117090359	1751033039	2H	49.4681	2	58.0524	morex_contig_110898	#N/A	#N/A	#N/A	#N/A	T	C	GATATCACATGTCCAAAATATGACATGTCCAAATATTAAATGTCCGAATTCCAAATATCACATGTCCAAATCACATGTCCACATATCACATG
LG03_102549422	1751032617	2H	49.4681	2	53.8244	morex_contig_105837	HVVMRXALLEA0128I12	contig_44282	2	57.3091	G	A	GAAGTAGAGCGGTTCTTGAAATGCTTTTTGTAAAGACGTGTTTCATGGAAGAATTCTCCTTCATATGTGTCTGGATTAATGTGAGGTTCATA
LG03_78415188	1751031886	2H	49.4681	2	54.3201	morex_contig_98202	#N/A	#N/A	#N/A	#N/A	T	G	GCTCAGTCAGAATTCAAACCAGACTTTCTCGCTGATCTAGTCCGGATATGTGATGAAAAGCTACCCCTTTTAGTGGGAGGTGATTTCCATAT
LG03_72447228	1751031701	2H	49.4681	2	57.932	morex_contig_96412	#N/A	#N/A	#N/A	#N/A	C	T	TTAAATGTTTCTTTCATCTCTGGGGAAATGGTGGTCCAAATTGGTGAAGTGAATTCTCTCTATGGAGGTAGCAGTGTGATGCCGAGTGGATA
LG03_69496149	1751031588	2H	49.4681	2	58.0028	morex_contig_95565	HVVMRXALLEA0313I19	contig_1157	2	57.7574	T	C	GCACTACGACAATAAGCATTTCTATCACCATCCAGGTACCATCGCTGGGGAATTCGAGGACTTTCATCTCTTCTTCAACTTTGATGAGCTTG
LG03_46023875	1751030901	2H	49.4681	2	58.9235	morex_contig_89168	#N/A	#N/A	#N/A	#N/A	G	A	TTAAATAGGCACCACTTGATGGTCTCGGTGTCCGTGAATTCACGATGCTGACCCACGGTCTCTCTTTTGCTCTGCAGAAAAGGTGATGGCAC
LG03_30203014	1751030394	2H	49.4681	2	57.7195	morex_contig_85084	#N/A	#N/A	#N/A	#N/A	A	T	TATACATGTAGGTCGTAACAAATAAATTTGTTGTTTTTGGATTAATTTTTTTCTATTGTTTGAGAAGTAGAATTCATTTTTAACTTCATCCA
LG03_24897449	1751030200	2H	49.4681	#N/A	#N/A	morex_contig_83761	#N/A	#N/A	#N/A	#N/A	A	G	CCATGAAATCTTCCCTTGAATTCGGCCCACATGATGTTTTTCTCGTTTGGGTGTACGCTTAGGAAATTTTCCCACCAAGACGATGCAGCTCC
LG03_10430312	1751029664	2H	49.4681	2	55.949	morex_contig_80286	HVVMRX83KHA0076N23	contig_43447	2	33.74	G	C	TCTGAGCGATGGATAGCGCTCTCAAAGATGATCGTTCTGGGCTTCTTCCTGCTTGCGCCTTTGGACTCAGATTTTGAATTCCTGAGTAAAAC
LG03_3076652	1751029411	2H	49.4681	2	55.5949	morex_contig_78650	HVVMRXALLMA0176C22	contig_6022	2	57.7574	C	T	TTAGACCATGAAGCATTTGCTAGCTGAAGTTATATCAAGTAGAATTTGTCTGAATTCTTGTAATGATCGTATTTGGAGTTACAATTCTAGCC
LG02_148001399	1751029276	2H	49.4681	2	53.7181	morex_contig_77552	HVVMRXALLEA0109K10	contig_45864	2	57.3091	G	A	AGTTTTGTGTGGAGGAAGTGTTCGAAGATCGAGGAGGTATTGATATCGAAAGAATAAGGAGAGGCAAGAATTCAAGATTGGGGATGCACAAG
LG02_136786184	1751028926	2H	49.4681	2	58.6402	morex_contig_75142	#N/A	#N/A	#N/A	#N/A	T	A	TAGAAGAAAAGGTTATGGGCCTGCTTTGGCAAATACGTCAAGACACCAGAATTCACTGCACAATATGAGAAGATAAAAGATCATTGGGACTT
LG02_136068644	1751028912	2H	49.4681	2	57.0467	morex_contig_74996	#N/A	#N/A	#N/A	#N/A	C	A	GGTCTAAAAGAATTCCTAGCATCTGCCACAAATTAAGGAAGGGTATATTTAAGTCTCAATCGATTGAGACACAGTCGACTGATGACATCAGC
LG02_136068597	1751028910	2H	49.4681	2	57.0467	morex_contig_74996	#N/A	#N/A	#N/A	#N/A	C	G	GATGTTAGGTTGTCTAAAAAACTAAGAGAATGCTAGGTAGATATCCCGGTCTAAAAGAATTCCTAGCATCTGCCACAAATTAAGGAAGGGTA
LG02_116001025	1751028234	2H	49.4681	2	57.8612	morex_contig_70823	#N/A	#N/A	#N/A	#N/A	T	C	GGGCTACAGGTCGAATTCAAAATTTCCAATAAGTTATAAAGACCCGATTCATATCAAGAAGATGAGCCGGCCCTCGGGGGCTACAAGAGAAT
LG02_108425195	1751027990	2H	49.4681	2	54.0368	morex_contig_69304	HVVMRX83KHA0026N01	contig_31487	2	56.3	T	C	GGAAGGACTCTTCTCACGTGAGTAGAATCGCTTCTTAAGGGGAACTGTTGAGAATTCGGGCAAACCCCTCCGAACTAGATCAAATAATGGGA
LG02_108425169	1751027988	2H	49.4681	2	54.0368	morex_contig_69304	HVVMRX83KHA0026N01	contig_31487	2	56.3	C	T	TGTTTCACTTCTGAACTATCCTCCTGGGAAGGACTCTTCTCACGTGAGTAGAATCGCTTCTTAAGGGGAACTGTTGAGAATTCGGGCAAACC
LG02_101459468	1751027778	2H	49.4681	2	58.0524	morex_contig_67901	#N/A	#N/A	#N/A	#N/A	G	A	AAAAAGCTCCGTATCGGGCCAGTTGCATTGTCCGAATTCTCCGGATCATATTCCTACATTGGGATAGACCGATACTATCAGGCGAGAAGGCC
LG02_101459451	1751027776	2H	49.4681	2	58.0524	morex_contig_67901	#N/A	#N/A	#N/A	#N/A	C	T	TCTCGAGTGTAGTACGAAAAAAGCTCCGTATCGGGCCAGTTGCATTGTCCGAATTCTCCGGATCATATTCCTACATTGGGATAGACCGATAC
LG02_88143112	1751027341	2H	49.4681	2	58.0524	morex_contig_65356	HVVMRXALLEA0361O20	contig_44282	2	57.3091	T	C	CAAGTAGAAACGTTTGAAGACTATTGTGGAACTTGAATGTTTGTCTGAAAATCATTTCATTTCATTTTATGAATTCAGTGGGATATATTTTT
LG02_84114421	1751027226	2H	49.4681	2	53.8244	morex_contig_64602	#N/A	#N/A	#N/A	#N/A	G	C	ATCATTTGATACACGCCTAGTTTCTCACAGAGTTAAGGTGAGGACGAAATCCTCGAATTCTTTCTGCTAAGCTTCACGCGTTCCCCCGTCAA
LG02_84111638	1751027224	2H	49.4681	2	53.8244	morex_contig_64602	#N/A	#N/A	#N/A	#N/A	C	T	AGAAGAATTCCCTATATTGAGTTACCGACGGCTCAATATGGAGATATACTTCGCATAAAACATGAAATTGGCATATGTTGGTCATAGAATTG
LG02_70360663	1751026817	2H	49.4681	2	53.789	morex_contig_62067	#N/A	#N/A	#N/A	#N/A	C	T	CCAAAGAATTTTTGCTAACGGGAATTCGAGAAAGTGGTGTTTGATTGTCTCTAGCTGATTACAAAAGCCACAACTTATGTTTCCGGGCGAAT
LG02_56854654	1751026301	2H	49.4681	2	53.8244	morex_contig_59729	#N/A	#N/A	#N/A	#N/A	G	T	AATGACATGTGCATACAGGTGGTGTTTTTACAAACATTTTTATATTTTTTTGCATTCTTCTGAATTCATATGAATTTGTTATGAATATTCAA
LG02_54519560	1751026221	2H	49.4681	2	53.8244	morex_contig_59329	#N/A	#N/A	#N/A	#N/A	C	T	ATTTGCACCAATGAAGAAATGATGTTCATCAAAAGAATTCTCCCTGATGAATTTGGGCCTGTTTGTACCTCTAAATGGCTAAAGAGTCTTGG
LG02_24232172	1751025041	2H	49.4681	2	58.0524	morex_contig_54553	#N/A	#N/A	#N/A	#N/A	A	G	GTATGATATAACAAGAATATACTATCAACCAAATCGCAATTACAGCACTGCATCACAACGAGTAGGGAATTCAAGGCCTCGAATTGCAGGAA
LG02_16028273	1751024654	2H	49.4681	2	58.0524	morex_contig_53314	#N/A	#N/A	#N/A	#N/A	T	C	CTCGAGTGGGGCCCGAATTCATACATCCGAGTGAAACCACTGCTCTGTAGCTAGGCTTCGCACCTCATTCATACCCGTGGTACTATTGTGAG
LG02_4839560	1751024258	2H	49.4681	2	57.8612	morex_contig_51712	HVVMRXALLEA0300A15	contig_1462	2	58.24	C	A	ATTTGTTTCAGTTGAGTCTGATTAAGCATATACAGATAAAAAATCAATATCTTCATATTGATTGGTTCCTTGAATTCACTCTAGACTGCATG
LG01_110616509	1751022565	2H	49.4681	2	58.0524	morex_contig_45944	#N/A	#N/A	#N/A	#N/A	G	A	TAAGAGAATTCAATATTTCTAAAAGTATAAGGCTGGCCATAGTGAGAGTAACTAAGATAGTATCATGTACTTGGGACTAACAAACATGCTGA
LG01_107837778	1751022445	2H	49.4681	2	58.0737	morex_contig_45611	#N/A	#N/A	#N/A	#N/A	G	T	TAAGATCAAATACAATGAAGCCATGGAGATTTTGGCGTGGTTCCTATGCATGGCGTTATCGTACGTCCACGTTTATTGAGAATTCAACCCAT
LG01_91089593	1751021716	2H	49.4681	2	54.3909	morex_contig_43613	#N/A	#N/A	#N/A	#N/A	G	C	TTCCTAGAATTCTCAAATATCCATGAATCTTTCACTAAACTTCTGGCTACTATATTCCTTTGTTAAGAATTTAGTGATATCATACAAGAAGC
LG01_85371878	1751021489	2H	49.4681	2	59.0652	morex_contig_42937	#N/A	#N/A	#N/A	#N/A	A	G	TAATGTAATTGAAGATGGTGGAATTCCAATAGTATGTATCTGGTGACTAGGTGAAGCTCCAGACTGTTGCTTTAAGATTTGTGCAAAGTATG
LG01_46354145	1751019949	2H	49.4681	2	58.0737	morex_contig_38697	HVVMRXALLEA0259C03	contig_43707	2	60.7688	C	A	AATACTTTCAAATGAATTCAATGCAAATCATTTTAAAATGAAATCTTCATTCAATTTAAGTTCACATTAAATTAGACTTTTTATTCAAAGTA
LG01_23228299	1751019383	2H	49.4681	2	58.0524	morex_contig_14580	#N/A	#N/A	#N/A	#N/A	T	G	AGGAACCTATTCGAGAATTCTCTCACCGATTCACCCGCCTTTTGGAGGACATTTCTCAGATCGGAGGAATCCGATGGTCGGACATAAGTTCC
LG07_56941510	1751045838	2H	49.6414	2	58.0524	morex_contig_468384	#N/A	#N/A	#N/A	#N/A	T	C	AACTACCCTAGCTCACTATATCAGTACTACTGAGATTCATATATCGGTCTCACTGAGAATTCGAAAGTTGCCACATTTAGTGCAACTCGGTA
LG05_107376974	1751040780	2H	49.6414	2	55.3824	morex_contig_237179	#N/A	#N/A	#N/A	#N/A	C	G	GGTGTGTGATTTGAATTCTTGCAAAACTTGCACTCGAAAGTTTTGACTCCTCTCAAACCAACCCAAACATCACCTATATCATCTAAAGAGAG
LG03_74481989	1751031749	2H	49.8082	2	56.728	morex_contig_97023	#N/A	#N/A	#N/A	#N/A	C	T	TGATCCTGTAGGGGTGCTAAGCAGGCTAGGGGGAAGCTCGACGGCGACGAATTCCAGCGGTGATGCTCCAGTGTCCCTAGGAAGAAGACGAC
LG15_38905352	1751063215	2H	49.8572	#N/A	#N/A	morex_contig_2492349	#N/A	#N/A	#N/A	#N/A	C	T	GTGCNNNNNNNNNNNNNNCGCAGCAGCAGAATTCGGTGGTCTCCTAGTCACACAACATGATCCACAACGGTTCTATTCACGCGAACACGCAT
LG04_36895252	1751035006	2H	49.9154	2	58.0524	morex_contig_135676	HVVMRXALLEA0319M08	contig_286	2	59.0981	C	A	AAGAACATTTTTCAACTTGATGAACACTTACCAGGTTTGAAATAATTTTTTTGAATTCATATTTTCTTCAAATCTTTGAACTTTTTCAAACT
LG01_23228280	1751019381	2H	50	2	58.0524	morex_contig_14580	#N/A	#N/A	#N/A	#N/A	T	C	AATCTGGTTCTTCTTGGTTAGGAACCTATTCGAGAATTCTCTCACCGATTCACCCGCCTTTTGGAGGACATTTCTCAGATCGGAGGAATCCG
LG08_95082707	1751047052	2H	50.145	#N/A	#N/A	morex_contig_923487	#N/A	#N/A	#N/A	#N/A	T	C	ATTAATTAATAAGAAAATTTTCTCGTATGAATTCGTCTCGACATCGACGATGTCCGACCCTCATCCTCGTCGTCATCTGGTCGTCAAGAGCC
LG08_19065923	1751046584	2H	50.145	#N/A	#N/A	morex_contig_735270	#N/A	#N/A	#N/A	#N/A	A	G	ATACAATGCTCAAGCCTGCGACATTCTATTCAACTGCTTATGCCGAGATGAATTCAACAAAATCAACCGCCTTGAGAATGCAAAAGANNNNN
LG01_127572902	1751023200	2H	50.4516	2	54.3909	morex_contig_48059	#N/A	#N/A	#N/A	#N/A	G	A	AAATTGAGCAAAGTTTGTAGAACACTGAATTCAAGTTATATCCTAAACACTAACCACTCTCTTCACATACACCCGCAACATTGCTTCTTCCT
LG04_1705312	1751033927	2H	50.6875	2	58.0737	morex_contig_123498	HVVMRXALLEA0105I01	contig_43598	2	57.755	C	G	TCTGTGACAACATGGAGCACACCCAGAATTCATGCTCTTCTAATGGGAATGAGCCCATGTGTGACAGGTGAGGAAACCCATGTCATGTTAAA
LG04_84570251	1751036575	2H	50.7487	2	57.4363	morex_contig_145609	#N/A	#N/A	#N/A	#N/A	G	A	CCAAGGGATTGACCTTCCGTTCTTTGGGTGAGAATATGTTCGCTGCAGAATTCGATACTAAGCGCGATCGTGATCGCGTGTGGGATGGATCG
LG11_57136323	1751054184	2H	50.8405	2	57.0822	morex_contig_1605616	HVVMRXALLEA0163B04	contig_189	2	58.24	T	C	TTTGACGGTTAAACCGAATCTCCATGGAATTCTATGTGTGATAACCTGTGAACTCTCACAAACACATTAGTCCCTCAACCACGTTTGTCTTA
LG09_89572482	1751047867	2H	50.9387	#N/A	#N/A	morex_contig_1282432	#N/A	#N/A	#N/A	#N/A	T	G	CATATGACATACAAGTTTTTGATGACTACGTAATAGTTCAGTGTGTAATTCTTAACAACTTAGAATTCAAGCGCCAAAGACGTTTTCAACGT
LG05_35392495	1751039242	2H	51.1027	2	53.2224	morex_contig_189690	#N/A	#N/A	#N/A	#N/A	C	G	TCTGAATTCAGTAAACACTCTCAGTTTATATCTACTATAAGCTACTATAAGCTACTATATTTATGAAACTATAAGCTATTGTAAGCTACTGT
LG03_103243809	1751032649	2H	51.2378	2	57.153	morex_contig_106075	HVVMRX83KHA0073I07	contig_1157	2	57.7574	A	G	TCTTTCCAAAATATCCCACCTGAATTCAATAGTTTTCTTCATAAACAAAAACAAGAAGTATCGAGCATGGTTTGATCGCGAGAAAGCCGAGC
LG03_97982137	1751032473	2H	51.4167	2	55.3824	morex_contig_104317	#N/A	#N/A	#N/A	#N/A	T	C	ATTCAAATTAGATTAGCTCTTTAAGAATTTTGAAGCTTCATGATCAGAATGTATAATGAATTCTTTAGGCCATAAATAATGTTCCCACACTT
LG11_102391343	1751055604	2H	51.4548	2	58.0524	morex_contig_1630456	#N/A	#N/A	#N/A	#N/A	A	G	TCCATGAGATCAACGGGGTCATCCCGGGTCAAATGTTTAATTTCGGCGAGTTGGAATTCGTTGCCTACAACCAAGGCGATGTGATCCTTACC
LG06_128046537	1751044673	2H	51.4888	2	58.0028	morex_contig_368870	#N/A	#N/A	#N/A	#N/A	G	A	CCCGTTCTAGCACAGGTGGAAGCAAGGGTTGCTCCGAGGAAGTCGGAGGGAGCTCAGTCGAATTCTGGCCTTCCTTCCCACCTTTTAAAGGG
LG13_91555858	1751060600	2H	51.6454	2	55.6303	morex_contig_2024035	#N/A	#N/A	#N/A	#N/A	G	C	TAAATCAAAGTATCCCAAATTACCTTTGCATTCTCAGGGCGGCTGCTTTTGTTGAATTCTTCATGGCACAATCAGTTGAACACGATGTCACA
LG07_14347337	1751045260	2H	51.6454	2	57.0113	morex_contig_410191	#N/A	#N/A	#N/A	#N/A	C	T	AGGTATGGGGTCATGCTTTGTGCTCATGCGGGTGAGGACGTCAGTAGATCGATTGTTGTATCTGGGGACATGGTGGAATTCTAATCTTTTGA
LG10_75939477	1751049479	2H	51.6454	2	58.6402	morex_contig_1563036	HVVMRX83KHA0074I09	contig_44686	2	58.2076	G	T	CTCGAATGGGTAGTACGCTGGAGTTGGCCTGAGAATTCGGGCTATATGGGTTCGGGTTCGGGTTGGATTTTATGCCCATCTTGAAGAGCATA
LG11_83880762	1751055034	2H	51.7669	2	58.0524	morex_contig_1619310	#N/A	#N/A	#N/A	#N/A	G	A	GTTTCATCATAAGATGCGTGATTGAGATACTCACATGCAACTGCAAAATGATTTGATTGAGCATATTATGAATTCGTGTCGATAATCAGTAG
LG03_44863663	1751030856	2H	51.9352	2	58.0737	morex_contig_88855	HVVMRXALLEA0017K15	contig_1157	2	57.7574	T	C	TTTCAGTCATCTCTGAATTCTTATATGCAGGATTTTGATAGCTTCGTATTTCTCTCCGATCnnnnnnnnnnnnnnnnnnnnnnnnnnnnnnn
LG11_126088141	1751056358	2H	52.0557	2	58.7819	morex_contig_1647804	#N/A	#N/A	#N/A	#N/A	T	C	GAAACAGGAATTCGAGCTCCCCCCTTGGTTTTAGAGACCATCCACAGGGTACATAGAGAAATTTAATATTAAGGAGCATATGTACAAGATAA
LG03_113583194	1751032955	2H	52.0557	2	57.4363	morex_contig_109668	HVVMRXALLEA0207N15	contig_1462	2	58.24	C	A	ATGATGACCATCAAGAAGCGGGAATTCCGTGAACTGAAGCAAGGCAGTGGCACGGTCAAGGAATATGTGCAGAAGTTTAACCTCTTGTCGAG
LG13_135605524	1751061093	2H	52.0557	2	55.6303	morex_contig_2098556	#N/A	#N/A	#N/A	#N/A	C	T	CCTGAATCTTATTCTTTTCATTCTTCGTACCTTTGCATCATCTTTTTAAACGGTGGTTCATCTTGGTGGTTCTTTAAGAATTCATTCATTCT
LG15_141023602	1751065827	2H	52.3315	2	56.728	morex_contig_2608187	#N/A	#N/A	#N/A	#N/A	G	C	ATGGAGGGAGCAACATCAATATCTTATATTATGACACCTTCCAGCAAATGAATTCTTCTGAGGGTGACTTCATGCCTTCGACCACGGTCTTT
LG02_29551343	1751025228	2H	52.6769	2	55.5241	morex_contig_55358	#N/A	#N/A	#N/A	#N/A	A	G	GACCAAACCTCGTCGGAGCAAACACGCCGTCGTGGAGTTTGCCGGAATCTGTCATAAACTCGTCTGAATTCATCATCGCACGCCGGAAAAGG
LG06_67860443	1751043573	2H	52.9309	2	58.0524	morex_contig_310056	#N/A	#N/A	#N/A	#N/A	T	G	CCGTTCGGAAATTGCCAAGTCCACCACATGCACCAACAGAATTTGGGAATTCCCCAAGTAAACGCAGAGCATACAGCCATAGCTGAACACAG
LG03_24897428	1751030198	2H	52.9309	#N/A	#N/A	morex_contig_83761	#N/A	#N/A	#N/A	#N/A	A	G	AAACTCTAGAGAATATGTGCTCCATGAAATCTTCCCTTGAATTCGGCCCACATGATGTTTTTCTCGTTTGGGTGTACGCTTAGGAAATTTTC
LG11_108564308	1751055822	2H	53.1635	2	57.4363	morex_contig_1634551	#N/A	#N/A	#N/A	#N/A	A	G	CATAACAGAATTCAGAGAAGACACAAACCTTTCTCATGAATAATATGAACATAAACCCACAATTCATCGGAACCCAACAAACGCACGACACC
LG13_3536339	1751059356	2H	53.1635	#N/A	#N/A	morex_contig_1885603	#N/A	#N/A	#N/A	#N/A	A	C	AACAAATAGTTCATCGTCATAGGATTTTGTGAAAATAGTTGGGCCAAGTGAACCGGGTTTGAAGCCTTTCTACATGAGGAATTCCTTCAACG
LG10_115367077	1751050894	2H	53.1635	2	58.0737	morex_contig_1572178	#N/A	#N/A	#N/A	#N/A	A	T	TGCCGAACCGCCACTTGCCCTTGAAACGGTAGGTGCGCAACCATTTCACGTGCTTGTCGCGTTCCTCGGAGATCATCATGAATTCTTTGACT
LG14_104562673	1751062443	2H	53.315	2	57.4413	morex_contig_2317158	#N/A	#N/A	#N/A	#N/A	C	G	AAGCCGGAACAAAGTTGGTCGAATTCCAGCTTCTCATATTGGCGGAGCTTGAGACTGTCTGTGTCTTCATCAGGGGAAAGGCGAGTTGCCTT
LG01_120080892	1751022899	2H	53.315	2	57.0113	morex_contig_47119	HVVMRXALLEA0152K13	contig_31487	2	56.3	G	C	ACCTGCGACAACGCCATTGGTTAGAATTGATTAAAGATTATGATCTAGGAATTCATTACCATCCACGTAAGGTGAACATGGTAGCCGATGCT
LG15_685739	1751062915	2H	53.588	#N/A	#N/A	morex_contig_2410824	#N/A	#N/A	#N/A	#N/A	A	G	GCTTTTGAATGTATGAATTCTGCATTCAGTTAGTAATGCCATGCGTGCTGTTTTATGTTTAAATCTTTTGATTCCTTCTTGACTTCTTTTTC
LG12_26839452	1751057317	2H	53.588	2	54.3909	morex_contig_1709138	#N/A	#N/A	#N/A	#N/A	T	C	AGTTCCTCATAGCATCATAACAGACAATGGTTCTAACCTCGATTCGGAGGAATTCAGGCGCTTTTGTTGTGATCAAGGTACTCGGGTGGATT
LG11_128221472	1751056424	2H	53.588	2	56.3031	morex_contig_1649454	#N/A	#N/A	#N/A	#N/A	C	G	TTATTTATTTTTGTATTATACAGGATTGGGAATTCTTTTTACCGGCCTCTCTCGTTCAATGCCAGGTGAATAAACACTCATCTTGAGAATAA
LG04_36897916	1751035008	2H	53.588	2	58.0524	morex_contig_135676	HVVMRXALLEA0319M08	contig_286	2	59.0981	A	G	TCAGCAGCGAATTCCCCATACAGATAGAGACGCCTATCAAAAAGGTATTCCCAAGGCTTCGGGATCGAGGTCTCATTAGCCGAAGAAGACCC
LG01_22259886	1751019373	2H	53.588	#N/A	#N/A	morex_contig_13361	#N/A	#N/A	#N/A	#N/A	T	C	CTCGGGCAATGACCAGAGCCGGGAAAGACGCGATAGTGGAATTCCAGGCTGGCGGGAGTAGAATGGTTGACTGTGGGTGCGGGGAAGGGTTA
LG03_65309596	1751031496	2H	53.8646	2	57.5779	morex_contig_94358	HVVMRXALLEA0262L17	contig_3017	2	58.9	A	C	GAAGAACAAGTGATGCGAAGAATTTGAGATGAGGAATTTGAGAAAGTCTTCAGTCGAATTCTTCAAACTGTACCGATCAATTAAATCAACAC
LG06_51252792	1751043301	2H	53.8646	2	57.5779	morex_contig_294710	#N/A	#N/A	#N/A	#N/A	G	A	TCCCATTTTCTTTTGAATTCCAAGTTCATTCAATACAAATCACTGAGAGAAGATAACATGACTTCTTCAAAATAAAGGACTTGAAAAATAGG
LG06_51252780	1751043299	2H	54.0776	2	57.5779	morex_contig_294710	#N/A	#N/A	#N/A	#N/A	A	G	NNNNNNNNACTTTCCCATTTTCTTTTGAATTCCAAGTTCATTCAATACAAATCACTGAGAGAAGATAACATGACTTCTTCAAAATAAAGGAC
LG14_49958907	1751061875	2H	54.1493	2	58.0524	morex_contig_2213266	#N/A	#N/A	#N/A	#N/A	G	A	TCCCGACGAATTCTCATCTCTTACAAAGGCATTTCATTTTTTTAATAACCTAAAAATTACCAAATTTAATATAAAGATAAAACACACTAATA
LG02_88143170	1751027343	2H	54.1975	2	58.0524	morex_contig_65356	HVVMRXALLEA0361O20	contig_44282	2	57.3091	A	T	ATTTCATTTTATGAATTCAGTGGGATATATTTTTATAGTAAAATTGACAAATTATATTCTTTTAAAGGCACTTTCATTCTTTTAAGGGCCCC
LG07_56935834	1751045836	2H	54.2409	2	58.6402	morex_contig_468375	#N/A	#N/A	#N/A	#N/A	T	C	ATACGATAATTGTACAACAGAAATATTCACCAACTTTGAATTCTCGCTTTTGGATTCTCTTGTCATTCCATATTTTACTTTTTTATTTGAAT
LG05_50747459	1751039554	2H	54.2855	2	58.0737	morex_contig_199334	HVVMRXALLEA0270H14	contig_1462	2	58.24	C	A	ATGTCTATGTTAGATTCTCCGATCAAAATACGGGAAAACTCCATCAAATACTTTTTGGAAACAGAGTTTTGCGAATTCTCCCCAGAAATGGA
LG04_35989810	1751034944	2H	54.3375	2	57.4363	morex_contig_135550	#N/A	#N/A	#N/A	#N/A	C	T	TAATGACATCGAACAAGTGTCGGTAGCAGAAAATGAATTCCTAACCTCACCGTTTTCTGAGGAGGAAATCCGAACAACGGTGTTCCAAATGG
LG06_29746275	1751042825	2H	54.4861	2	57.8612	morex_contig_278719	#N/A	#N/A	#N/A	#N/A	T	G	TGACACGGATTTACACCACCGCCACCTGTGTGGTGACTCTAATATGCCTGATTGTGGAATTCCTACGAGATGTAACAATTTCCCACGAGTTA
LG12_125736583	1751058938	2H	54.4861	2	57.153	morex_contig_1844774	#N/A	#N/A	#N/A	#N/A	A	G	TATACCTGGAATTCGACGACCGGCTGTTCGAGGGCGACGATCCGACAACCGGCTATTCGAGGGAGATCAGACGAGGAGAAGACGGACCATGC
LG06_25701100	1751042695	2H	54.4861	2	58.0524	morex_contig_277034	#N/A	#N/A	#N/A	#N/A	G	A	GTTGTAGCTAAGCTTCAAGAGCATCAACTATACACCAATATTTCAAAGTGTGAATTCTGGCTACCCGAGGTGACCTACCTTGGTCATGTCAT
LG01_46354123	1751019946	2H	54.4861	2	58.0737	morex_contig_38697	HVVMRXALLEA0259C03	contig_43707	2	60.7688	G	A	AATGCAAGTCAAAGAAAAGTCAAATACTTTCAAATGAATTCAATGCAAATCATTTTAAAATGAAATCTTCATTCAATTTAAGTTCACATTAA
LG01_120079061	1751022897	2H	54.7075	2	57.0113	morex_contig_47119	HVVMRXALLEA0152K13	contig_31487	2	56.3	G	A	ACAAGGAATTCACTTACCGTCCATGCAATACGTGTTTTGATTCTAGAGAAGTAAGACATTATGCCAGAAAGTGCCCAAAATCATGAAATGCG
LG03_77893842	1751031864	2H	54.7882	2	57.0822	morex_contig_98043	#N/A	#N/A	#N/A	#N/A	G	A	GCTGCGTATGACCAGGACTCTGAGGAGGAAACCAAAGACGAGACAAATAAGGAGTATGTTCAGGAGTCTGATGACTGCATTCTCTCCAATTC
LG11_69057858	1751054571	2H	54.8917	2	58.0737	morex_contig_1611343	#N/A	#N/A	#N/A	#N/A	A	G	ACAAATGAATTCGATGAGCGCACTTTCCTATTTGGGATGCAGACGTGTCCCAATAGTGAATTATTTAGATGAGTCGCGAGGAGTGAAATCGA
LG15_72621243	1751063825	2H	54.9628	2	58.7819	morex_contig_2548709	HVVMRXALLEA0116C05	contig_43635	2	150.821	A	G	GGCGAGCTACAAGGATGCCATGAATTCCTCCTTGATCTTATCCAGCATCTCCTCCCACGGATGCTCGCGACGGCGACCATTGCGTCGATCCC
LG11_41853460	1751053693	2H	55.114	2	58.0524	morex_contig_1598789	#N/A	#N/A	#N/A	#N/A	T	C	CTAAAACCTCAGCTTGAATTCACCCCATGCTCGGTATGTCCTCTCCCCTGACCCCTCCAAGGCATCTCACCGCCCTGGCTAAGCACCGTAGC
LG02_35796111	1751025490	2H	55.114	2	58.0737	morex_contig_56314	#N/A	#N/A	#N/A	#N/A	G	A	TTGATGTCATTGTGAGACCCGACGAAGTGGCGCCGTGGAATTCTGACAGGGGTGTGGCGTGGTGGACGGGGTGGTGGAGCGTCAACGAAAAG
LG14_49958876	1751061873	2H	55.114	2	58.0524	morex_contig_2213266	#N/A	#N/A	#N/A	#N/A	C	T	AACTCGAATATCTCTTTTGAAGTATCAGGGTTCCCGACGAATTCTCATCTCTTACAAAGGCATTTCATTTTTTTAATAACCTAAAAATTACC
LG03_146934596	1751033786	2H	55.114	2	59.0652	morex_contig_121755	HVVMRXALLHA0479L07	contig_31487	2	56.3	A	G	CGAGGGTGGCTCCGAGGATGTTCGAAGGAGCTTAGTTGAATTCTGACCCTCCTTTCCACCATCTGAATGGTTAATCTCCCAGGTAGTATTAA
LG16_12664365	1751066128	2H	55.3068	2	58.0524	morex_contig_2650092	#N/A	#N/A	#N/A	#N/A	T	G	TTTGGTTCTCTCCCAGATGGGTGGACCCTCCTGGTAGAATTCCAGAACCCATTCCTCACTCCGCGTACTTTACCGGTAATGCCCGAAAACCT
LG15_113021930	1751065374	2H	55.3068	2	58.0524	morex_contig_2566605	#N/A	#N/A	#N/A	#N/A	G	A	TATGGAGGGAGGCAAAGAAATGGAAGATATCCAAGGCTCTCAGCAAGGACAATTGTCACACAAAAAAGTCAACAATGGAATTCGTTCGAATG
LG14_133647729	1751062736	2H	55.3068	#N/A	#N/A	morex_contig_2375505	#N/A	#N/A	#N/A	#N/A	A	C	AAACCTTACGCGGGAGCCCCATTGGCCAGCCGTCGGGTCCCACACGCAATCGAGACCAATGAATTCGGCGGGCCCCTCATCGACAAGACAAG
LG14_89163345	1751062293	2H	55.3068	#N/A	#N/A	morex_contig_2287158	#N/A	#N/A	#N/A	#N/A	A	G	ACTGTCCCGTGTACTGTGCTGCTTTTCGGCCGTCGCAGGCAACTGTTGGAATTCTCTCCGTGGCGGTGACCCTATGCTCTGAGCTGTGCTTC
LG14_39809955	1751061780	2H	55.3068	#N/A	#N/A	morex_contig_2194636	#N/A	#N/A	#N/A	#N/A	A	G	TGGAAACCTTCAAACAAGCCAGGTGTACCGAGAGAATTCATTGAGCACCAGCTTAATACTGACCCCAAAGTAAATCCTGTCCGACAGTACCT
LG14_38848850	1751061768	2H	55.3068	#N/A	#N/A	morex_contig_2192878	#N/A	#N/A	#N/A	#N/A	C	T	GAGGATTGACAACCCTCTTGCCAGCATTGGGTGGAATTCTTTGTTTGTATTGTGTGGAATCGCTGAAGACAGGGGTTGCTTGTTACTCATAT
LG14_32371752	1751061677	2H	55.3068	2	58.0524	morex_contig_2181122	#N/A	#N/A	#N/A	#N/A	C	G	CCAATTCATCCATTTCTTACAGGTATGTTGGAATTCTACGGGATGCAACTTCGCCATCTCACCCTAACTCGATTTTTCATGTCATGGGATTC
LG13_114609238	1751060873	2H	55.3068	2	57.153	morex_contig_2062641	#N/A	#N/A	#N/A	#N/A	T	G	GACCAGAATGTTGGACAACAACCTCAGAGCATATACGGGAATTCGTCAAAAGACCGTCTGCCGTGAACGAGATCTTTCTGCCAGAACCTCCA
LG13_19013757	1751059562	2H	55.3068	#N/A	#N/A	morex_contig_1908968	#N/A	#N/A	#N/A	#N/A	T	G	NNNNGACAACTTGAGCTAAAGGAACTGAAGCTATCAGGAATTCTGAACTCAAATAATATTAATGATGGGTGTATTATTGATAACTTGGGTAT
LG12_75808801	1751058184	2H	55.3068	2	58.0524	morex_contig_1774459	#N/A	#N/A	#N/A	#N/A	C	G	ATGAGTCACAACTTCGGTTTTGAGATACCAGCTGATTCCTCATTGATCTCCAACAAGAATTCAGGCTTCGACATGACAGGGCTTTGATGGCT
LG12_32041358	1751057420	2H	55.3068	2	55.3824	morex_contig_1715952	HVVMRXALLEA0304D15	contig_45864	2	57.3091	C	T	AACACACAACCCATCAACATAGTCCTAATAAGTTCAAACTTCTCTGATATAGTGTAATCGGGAGAATTCAAAAAGATAATAGGACNATCATG
LG11_123017703	1751056264	2H	55.3068	2	57.153	morex_contig_1645552	#N/A	#N/A	#N/A	#N/A	C	A	TTTGAGGCGAAGGGTTTTTGACGATCTGAATTCAAAAAACCCGTCCGCTAGAATATATACTCGTCGCTGTCGGTGCCACCGAGATTACGAAA
LG11_57386325	1751054198	2H	55.3068	2	58.0524	morex_contig_1605726	#N/A	#N/A	#N/A	#N/A	G	A	AGGGTAGTTGTTCTGTCGTTTGATACCCCCCTAGTTTCCCCCACATTTAAGGTGATGAGGAAACCTTGAATTCCTCAGGCTTAGGATCACGC
LG10_106669702	1751050577	2H	55.3068	2	58.0524	morex_contig_1570041	#N/A	#N/A	#N/A	#N/A	G	A	GTGTCGGGCGCCACACAAAAGGGTCAGCTTGGTGAATTTTTTTTAAACTAGGTTCAATCTGTGAATTCATTCAGCAAAGAGATTAAGTTTAT
LG08_84882824	1751046978	2H	55.3068	#N/A	#N/A	morex_contig_898190	#N/A	#N/A	#N/A	#N/A	G	T	GCACTTGGAACCACTCCAAGGTCGGTAATGAATTCCTTCATCCATATCCCTTCATGAGCCGCTTCCGGAGTAGCTATGTACTCCGCTTCACA
LG08_72303632	1751046882	2H	55.3068	#N/A	#N/A	morex_contig_867003	#N/A	#N/A	#N/A	#N/A	A	G	TATCCTTAGTGACTAGTGGACTAAGGATTTTTTTTCTCGATGATGGAGGTAATTAAGGAATTCGTCGTAAAGAGTTACGTCGGTGCAAGCTT
LG07_95615145	1751046139	2H	55.3068	#N/A	#N/A	morex_contig_554903	#N/A	#N/A	#N/A	#N/A	A	T	GTGCAAGAGAGTTTTCTCCGGAGATTTCTCTTGCGATGGTAAAATGGAAAAACAAAAGAATTCAACGCAAATATCTCCGTTCAAATTCTTTG
LG07_95615123	1751046137	2H	55.3068	#N/A	#N/A	morex_contig_554903	#N/A	#N/A	#N/A	#N/A	C	G	NNNNNNNNNNNNNNNNNNTTGCGTGCAAGAGAGTTTTCTCCGGAGATTTCTCTTGCGATGGTAAAATGGAAAAACAAAAGAATTCAACGCAA
LG06_146847529	1751045033	2H	55.3068	2	58.0524	morex_contig_385652	#N/A	#N/A	#N/A	#N/A	G	T	ACGGCGAAGATACTGCCGGACCGGTTTTATTCGAGGATCAATGTTAAGGTGGTGCTCAGCGAATTCCCTCGGTACACCTGGCATGTCAGAAG
LG06_41610670	1751043117	2H	55.3068	2	58.0524	morex_contig_286340	#N/A	#N/A	#N/A	#N/A	C	A	CCTCGTTTCCACTCCTATATATTACCATCTGCAGAGAAAAAAATAAAAGAGAAGAATTCATCGTGTTTTATGATACGAAGCCGCCGCCACCT
LG06_35053072	1751042971	2H	55.3068	2	58.0524	morex_contig_281500	#N/A	#N/A	#N/A	#N/A	A	C	GCACCTCACTCTAATATAAGGAATTCAATTAAGTGTGATTTTCACTGAACCCAACATGGTTTTCAAAAATGTTCATCTTTTCTGATAAATGT
LG05_107376931	1751040778	2H	55.3068	2	55.3824	morex_contig_237179	#N/A	#N/A	#N/A	#N/A	A	G	CAATAAAATATGTTTAAGTGCTCCAAACAACTTCGTGAATTTTGGTGTGTGATTTGAATTCTTGCAAAACTTGCACTCGAAAGTTTTGACTC
LG04_148456307	1751038415	2H	55.3068	#N/A	#N/A	morex_contig_168970	HVVMRXALLHB0110H09	contig_47222	2	58.9	G	A	AGAAAAATAATTCTAGAAAATAGGCCTTGAGTTCACTTGCCCCAAGATTACTATTAGGTGGTGGACACTCATTTTATAAAGAATTCCCAAGA
LG03_105513435	1751032740	2H	55.3068	2	58.0524	morex_contig_106852	HVVMRXALLEA0143L21	contig_31487	2	56.3	G	T	TCGATTTCCCGGTCCAGAATTCTGGTTTCCAGATATTTCCCTCTTATTGATGTACCTTGCATATTTAGGGAAAATAGTCATAAGAATTAATG
LG03_15630707	1751029839	2H	55.3068	2	58.0737	morex_contig_81532	#N/A	#N/A	#N/A	#N/A	G	A	AGTTAAAAGATGGCATGACAAGAGGATTCAGAAACAAGAATTCAATATAGGGGACCTACGCTTTTGTACAACTCTCATTTCAGATTTTTTGC
LG02_148007165	1751029274	2H	55.3068	2	53.7181	morex_contig_77552	HVVMRXALLEA0109K10	contig_45864	2	57.3091	T	G	CTGACAATAAATCGACTTCTAATCTGTTTAGATCTGCCGTATGTGCTCAATATACATGGGATTTATATGATGTAGTGGAATTCAGGTACTAG
LG02_74447907	1751026964	2H	55.3068	2	59.4193	morex_contig_62800	#N/A	#N/A	#N/A	#N/A	G	A	GAGACTGGTCCTGGGTCTTGCTTCCCTCGAAAGGACGATAGCTAAGAAAATATCAAGAATTCGCTGGCTGCAGGGCAGAGACGCACACACCA
LG01_125781330	1751023159	2H	55.3068	2	58.0382	morex_contig_47839	#N/A	#N/A	#N/A	#N/A	A	G	AAGAGAGAACAATTTCGCGCACTTTTGCCTTTTCATGTCACTTCGAAATATTTATTTGTCTTTCCTGAATTCTTAGTAGGTAAGATGTCTAT
LG01_110615287	1751022563	2H	55.3068	2	58.0524	morex_contig_45944	#N/A	#N/A	#N/A	#N/A	T	G	ACTTTTTGTATGAAACTGCTTCAAATGAAATGAACTTATGAACAGGAGTTTTGTTGAATTCTGATTCAAATTTTATCGTGTTGGACTAAACG
LG13_87652327	1751060555	2H	55.505	2	58.0524	morex_contig_2017636	#N/A	#N/A	#N/A	#N/A	A	C	GGGTATCGACCCCAAATAGGAAAGCGCCCTCATCGAATTCATCCCTGAGAAGCGGGACATCTTTCCATGGAAACCTTCTGACATGCCGGGTG
LG05_106098475	1751040750	2H	55.505	2	59.0652	morex_contig_236321	HVVMRXALLHB0109J13	contig_47222	2	58.9	A	G	TCTTCACCGTCGACGAGAATCTTCTCCATCGTCGTTGCCCTAGCGGATTCACCACCAAGTTAGGGTATGAATTCGGCCCCTCTTTGCGCTCC
LG04_51481884	1751035547	2H	55.505	2	59.4193	morex_contig_137798	#N/A	#N/A	#N/A	#N/A	G	A	AATAGCGAGAAGAAAACCATGCCTTTACTCTGCAGTTGCAGTCAAAGATGAATTCAGTCCCACTAAGAATCGGCATCAGAAGAAAGATCATA
LG03_140456806	1751033608	2H	55.505	2	58.0524	morex_contig_119333	#N/A	#N/A	#N/A	#N/A	G	T	AAAGTATCCCAAATTTCCTTCGCATCCTCAAGGCAACTGATTTTTTTGAATTCTTCGGGGCATAAGCAGTTGAACAAGATATCACGGGCATG
LG03_140456781	1751033606	2H	55.6334	2	58.0524	morex_contig_119333	#N/A	#N/A	#N/A	#N/A	C	T	ATGAGTACCTTCATGCATATCAATCAAAGTATCCCAAATTTCCTTCGCATCCTCAAGGCAACTGATTTTTTTGAATTCTTCGGGGCATAAGC
LG11_70779289	1751054640	2H	55.8344	2	57.4413	morex_contig_1612222	#N/A	#N/A	#N/A	#N/A	T	C	GTATGAGCTCCTTCCGCTCCTTATTCTGTGTAGATTTTTTTTTGCATTCTGTGGTCGATCCTTTTTCAATCTTGTCTGAATTCACTTTGTTG
LG05_21605001	1751038907	2H	55.9474	2	58.0524	morex_contig_181313	HVVMRXALLRA0004G18	contig_44392	3	57.5957	A	C	TCGTCGGAGCAAACACGTCGCTGCGGAGTTTGCCAAAATCCGCCCTAAAATCACCGGAATTCATCACCGCACGCCGAAAAAGGCTGCCAGAC
LG12_107809404	1751058687	2H	56.0754	2	56.3031	morex_contig_1819042	HVVMRXALLEA0197M05	contig_43598	2	57.755	T	C	CACATAGAGATCTAGGTATAGTTGAAACACTCACACCAAGGTCACAGAAAGCATTGAATTCATATTCTTTAAGCTTTATTTTGATAGTAGAT
LG03_66307819	1751031523	2H	56.1623	2	56.8697	morex_contig_94649	#N/A	#N/A	#N/A	#N/A	C	A	GGGAGCCCTTATATAATTGAATTCCCCAAGAACTAGCCAATCATAGGATGAAGCGATGTTAAGATCAAAGAGCTAGTTTGTGAAGCAAGTGC
LG10_106671265	1751050575	2H	56.2715	2	58.0524	morex_contig_1570041	#N/A	#N/A	#N/A	#N/A	G	T	GTTTATTAGAATTCGACATGTAATCTCTAGACGACAACCGACCATGTGTAACCCTAGATAGAGGAGCCTGTCATGGCTGCCTCCACCCAGCC
LG12_24430938	1751057271	2H	56.4034	#N/A	#N/A	morex_contig_1706004	#N/A	#N/A	#N/A	#N/A	C	T	TCGTCGTCGCTGCTATGGAGAACCTGAGAATTCTCTTTAGCGACTTGTGCCTCAATGATGGTCCTTGCTACTTTGGCGAGGACTTCAATGTC
LG03_165387	1751029341	2H	56.5077	2	58.3569	morex_contig_77995	#N/A	#N/A	#N/A	#N/A	G	T	GTTTTCCCAATGTTCTCGTTGAAATTGAAGGATTGGAATTCCTAGTCGCTCCCATATTACTGAAGTCTTTGTCACACCCTGTGTTTCTACCA
LG01_18293086	1751019275	2H	56.5077	2	58.0524	morex_contig_10363	#N/A	#N/A	#N/A	#N/A	A	C	TTTGAATTCAACATGATGCATGAATAATGATGCACTTAAGTACACCAATTCTAGGACTGTGACACATCACAACAATTACCATGCCTGCATTG
LG09_84317190	1751047847	2H	56.5077	#N/A	#N/A	morex_contig_1269306	#N/A	#N/A	#N/A	#N/A	G	C	ACCGGCTCCTTTCTCATGAATGATAGTGAATAAACACATATCGACGATAACACTGTAAAGATTTGCATTTGAATTCTTTCANNNNNNNNNNN
LG11_148000232	1751056822	2H	56.5077	2	58.0524	morex_contig_1672612	#N/A	#N/A	#N/A	#N/A	C	T	CCCCACATAGAATTCTCACAAAGACCATGGGTTAGTGCACAAAGTGTAATGGGAAATACTTATCATACCATGGGATCACTTGATCCCTCTTG
LG11_136274420	1751056608	2H	56.5077	2	57.4363	morex_contig_1658164	HVVMRXALLEA0208E18	contig_5642	2	70.6877	T	A	TACAACATAACGGCTGCACGGGCATGAAATATGAGGCGACCTGCATGAAACTGACAACATAACAATGAATTCCTATGGCGACATCAATCTAG
LG10_114163888	1751050879	2H	56.5077	2	58.9235	morex_contig_1571877	HVVMRXALLEA0150C18	contig_1069	2	63.417	G	T	ATGGTAAAAGTTTGGGATCAATGTTGAATTCATAATCCGTAGGCTGCTGCTACAGATTAGACAAATGATTTTCTTCGAAAATCAGCTGGATG
LG10_114163829	1751050877	2H	56.5077	2	58.9235	morex_contig_1571877	HVVMRXALLEA0150C18	contig_1069	2	63.417	G	T	TTGCAAGATGTGCTATAACAACTTAAGATTCATAACCCTGAAAGTGATTGAATTCTACAATGGTAAAAGTTTGGGATCAATGTTGAATTCAT
LG05_109463292	1751040844	2H	56.5077	2	58.0524	morex_contig_238602	#N/A	#N/A	#N/A	#N/A	A	T	CTCTTTCCTTCTACCTTTAAATTCTCGGGACGAGAATTCTTGTTTGTAGGGGCTCGTTGTGACATCCTCAGATTTTGCTACTGTAATGTATG
LG02_118927582	1751028344	2H	56.5077	2	58.0524	morex_contig_71402	HVVMRXALLMA0144H17	contig_1069	2	63.417	G	A	ATCCCATACTATTAAGAGGGGATCCTCATTTGGAAAAGTTTGGTAGAATTCTATCTCTCATTCTTCTCCACATTCCTTTTCCAGAGCAAAGG
LG02_113473325	1751028135	2H	56.5077	2	58.0524	morex_contig_70297	#N/A	#N/A	#N/A	#N/A	G	T	TCATGGAAAACCCAACGCAGATCAAAAGTATCAGGGTGGAATTCTGGCACCGTTGCCGGGGATATCACCACCAACTACCAAGTAACTTCACA
LG02_47392976	1751025939	2H	56.5077	2	58.0524	morex_contig_58176	#N/A	#N/A	#N/A	#N/A	C	T	TCCGTCTACTCCTGGGCAAAGTGAATTCAGTTATAGTCATCATTTAGAATTTTTGAGTTATCGTACATTTTGAATTTTAACCCGAAGGTCAA
LG15_101341214	1751064976	2H	56.6218	2	58.0524	morex_contig_2558677	#N/A	#N/A	#N/A	#N/A	C	T	TTCTATGATCCGGAATTCCCAGAAAATCCTTGACTCCTCAAATATGATGGGATTCCACACATGGCGAATCTTTCACTCTACCTCCTCTGACT
LG02_41590530	1751025705	2H	56.7871	2	58.9235	morex_contig_57241	#N/A	#N/A	#N/A	#N/A	G	A	ATGGTGCGGGAAATAGGAAGACGGCTCAGGAATTCAAGGAAGCGGTCGCAGCCTACGCTGAGTCGACCTGTGCTGCCGAGGAGCTGAAACTT
LG15_138986222	1751065797	2H	56.8855	2	57.0113	morex_contig_2604665	#N/A	#N/A	#N/A	#N/A	G	C	TCCTGGTTTGATAACGAATTCTAGTCGCATCATTCGGGATGTCGCTGTCAAGATGGGCGACTATTCTTTTTCGGCTTCTCAAATTGTCCTTG
LG02_108695465	1751027996	2H	56.8855	2	58.0524	morex_contig_69358	#N/A	#N/A	#N/A	#N/A	T	C	CTTTGGCGCTCAAGTCGAATGTGAGATCATGGCTGATGCACGTGCCGGAGAATTCCACTGCATCATCGGCTGACCCATGCAACGAGTTTGTT
LG14_92591064	1751062333	2H	56.8855	2	58.0524	morex_contig_2293796	HVVMRXALLEA0117H02	contig_47113	2	59.21	A	T	AGCTGGGTTAATGTCGCAAAAAGCAAATGAGAAATTTGAATTCATGTGAGAATAAAATTTTAACAAAATATACATGGAAACACTGCGAAAAG
LG13_118312126	1751060917	2H	56.8855	#N/A	#N/A	morex_contig_2068918	#N/A	#N/A	#N/A	#N/A	G	T	TTTGTGGATCTGTCCTATAAGTGACTACTTGAATTCCCACCTAAGAACTTCCGATATTTCCTGGTCATGCAGTCGGGTCCACGGATACAAGG
LG13_61618620	1751060183	2H	56.8855	2	58.9235	morex_contig_1975515	#N/A	#N/A	#N/A	#N/A	C	A	TCTTTACCTTCATCTAGTTCACAATCTTCAGCATTCCGTTTAATATTTTGCAGAAGATCCAATTTGAATTCAATACTCTCCTCCATATAGGG
LG13_21057040	1751059594	2H	56.8855	2	58.0524	morex_contig_1912122	#N/A	#N/A	#N/A	#N/A	C	G	AAGTGGTGCATCAAGGGGAACAGATTCACTTGTCCAAATCCCCTGAAAACCACTTCTACAAATTTCTAGAATTCAGAAATTTTACATAGCCA
LG12_66030854	1751058029	2H	56.8855	2	59.915	morex_contig_1761070	#N/A	#N/A	#N/A	#N/A	T	C	GGAAATATGCCCTACAGGCAATANNNNNNNNNNNNNNNTTATATTTCCTTGTTCATAATTATCGTATATTATCCATGCTAGAATTCCATTGA
LG12_13149080	1751057073	2H	56.8855	#N/A	#N/A	morex_contig_1691495	#N/A	#N/A	#N/A	#N/A	G	A	NNNNNNNNNCTTCTGATGAATTCATGATTGATGTAGGCTTCAAAAATTATTTTGATGCATTTGTTCACAATGTCGGGCTCGAAGAATTCATN
LG11_83852130	1751055032	2H	56.8855	2	58.0524	morex_contig_1619290	#N/A	#N/A	#N/A	#N/A	C	T	GTTTTATTTTCCCTAGTTCCTTGTGCAGAGATTTTCCCCTTGTTTGCCTTAGCACGCTTATGCTGCTTTCGGTGCTTTGAATTCCTCTGCCC
LG11_21153412	1751052910	2H	56.8855	2	56.5156	morex_contig_1590098	HVVMRXALLEA0249B05	contig_1069	2	63.417	T	C	TTCCTTGCCGTTAGCTTTTGGTCGGGCAGACGACAAAGATTTTCCCGAGAGTGTGAATTCTTTGCCGTCAACTAGTCCGGAAAAGACGGCAA
LG11_13399971	1751052611	2H	56.8855	2	58.3569	morex_contig_1587032	#N/A	#N/A	#N/A	#N/A	C	G	GGTATTGGTCGATGTTGGCTTGATCGAATTCCACCAGAGGACGACAGTGGTTGAAGCTGTCAACGACATGAGAAGAGGATGGCCCGATTGAA
LG09_125300893	1751048061	2H	56.8855	#N/A	#N/A	morex_contig_1371708	#N/A	#N/A	#N/A	#N/A	C	T	CCGACTATCGATTATGAGCCGCCCCTCAAGTTCAAACCAGCAGACGATACCAAGGTCATTGAATTCACGCCGGGCGACTCAACCAAGCAGTT
LG05_31538444	1751039148	2H	56.8855	2	58.7819	morex_contig_187325	HVVMRXALLEA0349A03	contig_1069	2	63.417	C	T	ACGGTGTCGGAGTGTCGGCAAGAATTCTTTGCCGGAGAATAAGCTGCCAGGAGCGGTAATTTCCTGCTTGCCGGGGACTCCGAAGCCCCGGC
LG04_26576120	1751034630	2H	56.8855	2	58.711	morex_contig_133202	HVVMRXALLEA0275I15	contig_1069	2	63.417	G	A	GGATGCCTTTGCCGGCCGCAAACTCCTAGATCCTGCTCTCCACGAATCTCCGCTTCCCGGGAGAATTCCCCGGCTTACGGTCTTCACGGACG
LG03_85090444	1751032065	2H	56.8855	2	58.0737	morex_contig_100232	#N/A	#N/A	#N/A	#N/A	C	T	CGGAGTTGAATTCTCCCCCGCGGTAGGTGCGCAGGGTTTTTAGACGGTGGCCAGACTCGCGCTCTACTGCTTCCTGGAGTTGACGGAGCGCT
LG02_118162010	1751028309	2H	56.8855	2	59.0652	morex_contig_71243	#N/A	#N/A	#N/A	#N/A	C	A	TTCCAGGGTTCCTATGCTCAGCCACATGATTAGTCCGACATGAGCAACGTCGTTCAAAAGGTGGTCAAATCGCCCAGAGAATTCTGGAATCG
LG02_95602366	1751027565	2H	56.8855	2	58.7819	morex_contig_66781	#N/A	#N/A	#N/A	#N/A	A	G	CCAATCAAGTCGTCAGAATGGTACTGGTCATAGAATGAGAAGCCGAGGGACAACAACTACGAATTCAAAGGCATGTCTATTATGTATCCGAA
LG02_27490960	1751025156	2H	56.8855	2	57.7195	morex_contig_55037	#N/A	#N/A	#N/A	#N/A	G	A	GCCCCCTTCAGTGGATCTTCGCTCCAATATTTTTTTATATTACGAAAAAATTCTCCAAAAAGTTTCATCGAATTCTGAGAATTTTTATATCT
LG02_2979090	1751024179	2H	56.8855	2	58.6402	morex_contig_51451	HVVMRXALLEA0262C01	contig_1069	2	63.417	C	G	ATGCTTCATCCAAGCCTATTTAGATGACGAAGAAGTCACCATGGGAACAAAGAATTCCTAAGTTACTCTAAAGAAAGGTGCAACTTGATTGG
LG01_123238810	1751023032	2H	56.8855	2	58.7819	morex_contig_47514	#N/A	#N/A	#N/A	#N/A	C	T	AAGGGAATTTCCTCAGTAACGAATTCATAAAATACGCCTATTCACGCCCCCACTCTAGTCGATATAACGCACTTTTAGTATGACTACTTGCC
LG11_43996740	1751053803	2H	56.8855	2	58.7819	morex_contig_1599676	#N/A	#N/A	#N/A	#N/A	T	G	GACATAGGGAAAAGACTCAGGGAATTCACTCCATTTAGGAGTTCGCTTGTTCAACTTGGTTTGACCCTTAAGATACTTGAGTGTTTCATGAT
LG08_103289730	1751047100	2H	56.8855	#N/A	#N/A	morex_contig_943850	#N/A	#N/A	#N/A	#N/A	A	G	TCCTGAATTCCTTCACATCAGTTGGCAGTTCCCAATTGGTTACCGTAGTAATCTTGGNNNNATCAACTGCCAATCCACTTGCTGTCATNNNN
LG01_81648534	1751021331	2H	56.8855	2	59.4901	morex_contig_42529	#N/A	#N/A	#N/A	#N/A	T	A	GTCTTTCCACTCCGCGATGAAGTCTACCACGGCCCCACCCTTGAAGATCGTAGTGGTGCAGAATTCAAGCTCGAAGGCTTGTTACTCGATGT
LG13_110068384	1751060833	2H	56.8855	#N/A	#N/A	morex_contig_2055007	#N/A	#N/A	#N/A	#N/A	A	G	TTTTGAAACATTAGCACAATCCAGGAAATTTGTATATAAACAATGTGTACAAAATTAAGATCAAAATCAAGTTCTAGTGAATTCATAAATTT
LG10_64443136	1751049021	2H	56.8855	2	56.3031	morex_contig_1560694	#N/A	#N/A	#N/A	#N/A	G	C	GCCAGGTCTTATTCTTCTTCAGCACTAGGACCGGGGTCGGCAACCAATCTTTATGGAAGAATTCCATGATGAAGATGGCTGCTAGTAGGCGG
LG08_103289720	1751047098	2H	56.8855	#N/A	#N/A	morex_contig_943850	#N/A	#N/A	#N/A	#N/A	G	A	CCGAGGAAGCTCCTGAATTCCTTCACATCAGTTGGCAGTTCCCAATTGGTTACCGTAGTAATCTTGGNNNNATCAACTGCCAATCCACTTGC
LG05_91436973	1751040411	2H	56.8855	2	58.3569	morex_contig_226330	HVVMRXALLHB0061L22	contig_1515	2	157.81	C	T	TGGTGTGGTCAAAACACACGGGGGTATATATATTGAATTTTCCATGTAAGAATACGTGCTTGGGAACAATTCAGACTCCGGGAGGCGCACGA
LG04_90231502	1751036751	2H	56.8855	2	58.7819	morex_contig_147535	#N/A	#N/A	#N/A	#N/A	A	G	TTAACGATGCTTGTTATTGAGAACGTGATGTCATGAGAGCGACCGAACCGAAGCCAGCCGAACATAAAAGGAATTCGCCGCACAAGCCGATT
LG04_18188832	1751034429	2H	56.8855	2	58.8527	morex_contig_129834	#N/A	#N/A	#N/A	#N/A	T	C	TGCTGAGGAAGTGACAGCCACAGTAGGAGCTGGTTGAGGAATTTCCTATAAGGAATTCAGACTTGAGGACTCTGTCTTCATGGCAGATTTCT
LG02_133992519	1751028816	2H	56.8855	2	59.0652	morex_contig_74549	#N/A	#N/A	#N/A	#N/A	T	G	GTCTAGTGCAGAATTCCTATGATTCTACTAGAATGTCTTTTTAAGATGATTTTTACACAATATTTCTATACAAATTCCTTAGGGCTTCCTAA
LG02_2979069	1751024177	2H	56.9795	2	58.6402	morex_contig_51451	HVVMRXALLEA0262C01	contig_1069	2	63.417	C	A	TGGCTAGCTAGTAGTTACGAAATGCTTCATCCAAGCCTATTTAGATGACGAAGAAGTCACCATGGGAACAAAGAATTCCTAAGTTACTCTAA
LG14_11608823	1751061421	2H	57.0363	#N/A	#N/A	morex_contig_2143869	#N/A	#N/A	#N/A	#N/A	A	G	TCCACTATCTCCACCACCTTGTTTGGGAGCTACACGTGTCCTGCGGAGACGTAGAGGCAGGGGTTGTTAGGTCCGAATTCTTCGCGCCAACA
LG10_64443124	1751049019	2H	57.1679	2	56.3031	morex_contig_1560694	#N/A	#N/A	#N/A	#N/A	A	G	CGATACACATGCGCCAGGTCTTATTCTTCTTCAGCACTAGGACCGGGGTCGGCAACCAATCTTTATGGAAGAATTCCATGATGAAGATGGCT
LG02_5329386	1751024280	2H	57.1679	2	58.0524	morex_contig_51786	HVVMRXALLEA0292A12	contig_43739	2	145.352	G	A	GGATGTGTAGAGCGTCTCGATCGATGAGAAGTTCTTGTCGTGAAAGCAAAGGCGGAATTCCAGCTGCGGGTCAATGAGGCGTGGACCTCGTA
LG12_108754706	1751058699	2H	57.3893	2	58.0524	morex_contig_1820359	#N/A	#N/A	#N/A	#N/A	C	G	ATGATCTTCGAAACAAGAATTCTTCTTATCTAGCCAAATGATTAGTATTGTCCAACTTTGTTGCACAAGGTAAACCTAGGAACACTAGTAAC
LG11_37667011	1751053532	2H	57.3893	2	58.3569	morex_contig_1597023	#N/A	#N/A	#N/A	#N/A	G	T	GGATGAGTTTAGGGCCGGAGTCCACAGGCTAGCTCGGAGATCGTTTGCAAGATCCCACCGTTCATCGGCTACGGAATTCTCATAATGATCAC
LG02_92056122	1751027469	2H	57.3893	2	58.0737	morex_contig_66125	HVVMRXALLEA0092I19	contig_43635	2	150.821	T	G	GTAACACTCGTTGGTATCACAAGGAAAGGGAGTCCGAGAGTTGAGAAGGAATTCACAAAGTCTCTAGGCTTAGCTTTTTGTGGAGCCTGAAG
LG02_92056109	1751027468	2H	57.3893	2	58.0737	morex_contig_66125	HVVMRXALLEA0092I19	contig_43635	2	150.821	A	G	CAAGGCAAAAATTGTAACACTCGTTGGTATCACAAGGAAAGGGAGTCCGAGAGTTGAGAAGGAATTCACAAAGTCTCTAGGCTTAGCTTTTT
LG01_63623091	1751020599	2H	57.3893	2	59.0652	morex_contig_40518	HVVMRX83KHA0097K18	contig_45453	2	147.812	G	C	CACGGCACATACGCGTGCATGTGCATCGGGTTCGGGGCACCAGCCGGGATAAACAAGAGCTGATGCACCATTCCATGAGAATTCAGATCAGA
LG03_24815415	1751030193	2H	57.6121	2	58.3569	morex_contig_83742	#N/A	#N/A	#N/A	#N/A	G	C	ATGTTGGCAACAACATTACACGGATGAATTCTATTTTGAAATCACTTTTGACATTTTAAATAATNACAAAAGCCACTGAAATTGTCAAAATA
LG11_38396870	1751053560	2H	57.7019	2	57.2946	morex_contig_1597331	#N/A	#N/A	#N/A	#N/A	A	G	ATGATTCTGGCTTCAGTAGGCATGTTTATACGGATTGATATGACGTGCCTACAACAGAATTCCCATCGGTCGGTCTCGGGGACTCGTGACAA
LG02_105287947	1751027892	2H	57.8176	2	58.6402	morex_contig_68684	#N/A	#N/A	#N/A	#N/A	A	G	ATGAATGTACATAAAAGCCAAAAAAATAATAAAATGAATTCACTGGAGGTGGGGCGTCGCCACCATGGAGGAGGGCCGTAGGAAGGGGGCCT
LG05_131511351	1751041486	2H	58.0598	2	58.0524	morex_contig_249270	#N/A	#N/A	#N/A	#N/A	G	C	GCGGGATTCAAGGCCGGCATACAAGAAAGCAACTCCATATTGACCTCATCAAACCAATTGTCGAGCTATTGAATTCATAGTTTCTTCAACTA
LG02_108695510	1751028000	2H	58.0598	2	58.0524	morex_contig_69358	#N/A	#N/A	#N/A	#N/A	A	G	CGGAGAATTCCACTGCATCATCGGCTGACCCATGCAACGAGTTTGTTGGCGCCTTCACAAGGGCCACGAGGAGCCAGGACAGCCTAGCGAAT
LG04_26348000	1751034624	2H	58.2547	2	58.0028	morex_contig_133109	HVVMRXALLEA0229L04	contig_44145	2	68.2056	T	C	CAAACGTGCAACTCTTCCCCCATGCACCAAGCTCAGCGGCATTCCGGCCCTGGTGGCAGAATTCTCCCGCAACCGCGAGGAGGTGTCACATG
LG03_147133741	1751033796	2H	58.2547	2	58.0524	morex_contig_121826	#N/A	#N/A	#N/A	#N/A	A	G	CCAACAAGAATCAGGGTCATTGACACACCGAAATTGACAGTGTTGGGCCATTTGTGCGCTGAATTCTCCAAACTTGTTACAACCGGATCCAT
LG03_144723123	1751033730	2H	58.2547	2	59.0652	morex_contig_120924	#N/A	#N/A	#N/A	#N/A	T	C	CGTCCACGAGGTGTCAATCCCACGGTCGTGTCTCCACACGACACCGACCCTCACCGAATTCCTTCCGGTAGGCATGTAGGGTAGGAAAGAGT
LG01_8878169	1751018846	2H	58.2547	2	57.4413	morex_contig_6922	#N/A	#N/A	#N/A	#N/A	T	G	TCAAATTTACTAAAAAAAGGAATTCAATGTTTCAAATTTTTAATGTTTTTCTCTATGTTTTTTGCTGCAGTCTTTAAACCGTTTATCGGAAT
LG12_62567012	1751057958	2H	58.2547	2	57.4413	morex_contig_1756389	#N/A	#N/A	#N/A	#N/A	C	G	AGGATACAATTCGTGAGTAATACCCAGATCATCAAGATAATCATGAAGAGCAGTATTTTTGAATTCTGCCCCATTATCACTCCTCATGTGTT
LG11_36382997	1751053485	2H	58.499	2	59.4193	morex_contig_1596495	#N/A	#N/A	#N/A	#N/A	G	T	AGAAATGAATGGAGAACTTCCCAAGTAATGGAATTAATCCACCTTATGAATTCATTGTGAGATCCACAACGGAATTAACTTGAAGAATTACA
LG05_128012066	1751041391	2H	58.7433	2	58.0737	morex_contig_247319	#N/A	#N/A	#N/A	#N/A	C	G	TGTGGAGGATCGCCTGATTCAATTGCGAATTCCCAGCCATGACAGAGACATCCCCATAGTGCAGTATGCTGATGATACTCTTATCATTCTAC
LG12_25119325	1751057289	2H	58.8952	2	58.0524	morex_contig_1706883	#N/A	#N/A	#N/A	#N/A	T	G	CATGTCATCGTGCTATCAGAGAATTCATCTACCTCTCCACCTTTGCTTTCTTGATCAAGGAGGTGGAGAATGTCATCGAGTTGTACGTGTGC
LG15_68052889	1751063626	2H	58.8952	2	58.6402	morex_contig_2547711	HVVMRX83KHA0058L05	contig_46788	2	111.864	C	T	CATTGCATCTTTTGGCTAGACTGTTCTATCACAATGAGGAGGCCTTGATGATGCAACATGGTGAATTCATGATGACATTTTCCTTTTCCCGT
LG13_15989438	1751059521	2H	58.8952	2	58.0524	morex_contig_1904362	#N/A	#N/A	#N/A	#N/A	C	G	GTGTTACTTTCATATTTGGGGGTATGGTGGCCCTAATTGGTGGCGGGAATTCATGTTATGGAAGAACCAATGTGATGCTGAATGGATCATTG
LG11_62054768	1751054341	2H	58.8952	2	58.0524	morex_contig_1607948	HVVMRXALLEA0118H13	contig_1069	2	63.417	G	A	AGGGAAAAACCAATTCAAGCTCAAGAGGTAGCAGACATTAGCCCAAGAAATAACACAGATGAATTCAAACGCATCCATGTGAGGTTTGCTAC
LG11_12674062	1751052592	2H	58.8952	2	58.0524	morex_contig_1586749	#N/A	#N/A	#N/A	#N/A	T	A	CCTTTGGAGGGATGCAATGCGCTGGCGCACGAATTCCTTGATCAACATGCCAACTCTGAGCCAGTCGGCTTGTAGAACCCGCATCCTCGCCA
LG04_69269395	1751036080	2H	58.8952	2	58.0524	morex_contig_141331	HVVMRXALLEA0354A18	contig_43739	2	145.352	C	T	TATTGATGATTTTCTCTACAGTCCCAGGAATTCAGTGGTGCCTTTAGTTTTGTCTTTTGAGCAAATGTGTAAAAATGTCATTTCGTGATAAG
LG02_42609386	1751025748	2H	58.8952	2	58.0524	morex_contig_57419	#N/A	#N/A	#N/A	#N/A	G	A	GCATGAATGGACTAAATGGGCCTCTAGAATTCATTAGAAATTCCAAAAATGATTATTTGTCTGACTAGAAATAGACCAAATTCCAGCAAGTC
LG01_45720581	1751019913	2H	58.8952	2	58.0524	morex_contig_38592	#N/A	#N/A	#N/A	#N/A	A	G	AGATGTTTGAGAATTCTTGTAATATTTACCTGGGATACCTTGTGGACCCCCAAGCTTGAGATTTTGTATCTNNNNNNNNNNNNNNNNNNNNN
LG13_37133786	1751059851	2H	58.8952	#N/A	#N/A	morex_contig_1936880	#N/A	#N/A	#N/A	#N/A	A	G	AACTCAAATAAAAAACACAGAACAGATGCCAGAAAGAAAATTATGTAGAGAATTCTGTAAAAACAATTCAGATCAAAAAGATCATTTGGTGA
LG15_128166047	1751065631	2H	58.8952	2	58.0737	morex_contig_2587193	#N/A	#N/A	#N/A	#N/A	C	T	nnnAATGCACTTCTTTTCACAGTAGGGGTACTCAAATGAATAGGCAGAGGAATTCTTTGAGTACTTATGAACATAGTGGTTTGAGGAATAGT
LG10_95731106	1751050183	2H	58.8952	2	58.7819	morex_contig_1567412	#N/A	#N/A	#N/A	#N/A	T	C	TGGCACTACCGCGCCCACAAAAGAAGTGATTGCGGCTGGAATTCCTGATCATATGACATATACGAACTACTCTCGCAGCACAGGTAATACAT
LG07_99153626	1751046177	2H	58.8952	#N/A	#N/A	morex_contig_563551	#N/A	#N/A	#N/A	#N/A	C	T	NNNNNNNNNNNNNNNGATAGTTACATTGTTGAATTCGAACATGATCTCACATGTAATTATTGTGAGAGAGGGAAATATTGTGGTAGAAACTT
LG12_61248261	1751057938	2H	58.8952	2	57.0467	morex_contig_1754633	#N/A	#N/A	#N/A	#N/A	A	C	TTCAAATTTTTTTAAATAAGTTTACTTGGGGTTGTATCAAAAAACAAATTCTATTTTGTTAGGTGAAGAGAATTCTTTCACTTTATGCCATA
LG12_52406197	1751057796	2H	58.8952	2	58.0524	morex_contig_1742746	#N/A	#N/A	#N/A	#N/A	A	G	TTGTGCTTTTATGTGATATTTATATCGTTGAATTCATTCGTGACGCCACTAAAAATTATTATGAGGGAGGAACATATGCTTGTAGGCATTGT
LG03_84334711	1751032053	2H	58.8952	2	59.5609	morex_contig_100008	#N/A	#N/A	#N/A	#N/A	T	C	AAGGGGAATTCCTAGGAATTCTTATGGAAAAACATCTGGGAAGTCGCACATAACTGGAATGCTTTCAATTCCCTCGAGAGGTGACATATTCA
LG14_20892554	1751061530	2H	59.0258	#N/A	#N/A	morex_contig_2160450	#N/A	#N/A	#N/A	#N/A	A	G	ATCTTCTACCTTGGAGTATTACTATCTGGTATGTCAGGAATGTCGTGAAAATTACACACGTCTTAAGAATTCTTGNNNNAGTAATACTTCTC
LG01_147583169	1751023971	2H	59.1343	2	58.6402	morex_contig_50731	HVVMRXALLEA0090N03	contig_46342	2	60.7688	A	G	GCCGCTTAAAGGAGGCATGTATGGAGCAGTGGAGGGCAACACCGGTAGGCGACGAATTCAGCTCCTCCAGCTCATCTGTAGGCTCCTCCACC
LG14_33509852	1751061695	2H	59.2554	2	58.7819	morex_contig_2183179	#N/A	#N/A	#N/A	#N/A	T	C	TTTATAACTCAAAGAATTCTCAAAATTAGGACTACCCAAAGAATTTTTATATCAGCATTGTGTAAAATATTCAGCTCAAAAAGTCGTCCAGT
LG05_23616417	1751038946	2H	59.3509	2	58.3569	morex_contig_182543	#N/A	#N/A	#N/A	#N/A	T	C	ACGAGCAAGGGCAAAGCCGCCGTCAAGAATTCATCCATCATCGACGAATCCCAAGCCGGCGAAGAACAATCAGAGGTAAAAATTTACCCTTT
LG01_148922423	1751024022	2H	59.4522	2	59.2068	morex_contig_50914	#N/A	#N/A	#N/A	#N/A	C	T	TGGGTTATGTTAAGAATAGGCAGATCCTAGTAAGCCAAAGCACTTGTACATTTGAAGAATTCTTGGATAATGCTTTTCCCTATGATATTCCC
LG14_7903131	1751061347	2H	59.5899	2	59.4193	morex_contig_2137289	#N/A	#N/A	#N/A	#N/A	T	C	TGTTCATTCTCATGGTCATTTTCGGTGAATTCAATTTAGATATTTGTGTTCATCATATCCTTGTCATCCTTGTAATTCCTCCCATGTTGGAA
LG13_23490161	1751059638	2H	59.7678	2	59.0652	morex_contig_1915818	#N/A	#N/A	#N/A	#N/A	A	C	TATATTTAAAAAACTTCAATACCTTGCTTCAATTTAGTTTTCTTCATTTTATTTTAGAATTCACAATTATGTACGCATCTCACTTGCTTGCA
LG12_81591164	1751058281	2H	59.7678	#N/A	#N/A	morex_contig_1782474	#N/A	#N/A	#N/A	#N/A	C	T	GGTATTCCTCNNNNNGATATTGAAGATAAGGAATTCAGTGTTTCTTGAAGAAATACAGGCTGAATACTTTGAAGCGTGAAGATTTACTCTTT
LG06_110137731	1751044270	2H	59.941	2	58.9235	morex_contig_352639	#N/A	#N/A	#N/A	#N/A	G	T	CCCGGGCTGTAAACCGACCGAACTGTATCTGCTCGGATGGAATCGCTGGGTAGTCTGTTGTTAGACTGAGAAATAGCAGAATTCTGGTGCTG
LG15_116514102	1751065471	2H	60.0594	2	59.2068	morex_contig_2570505	#N/A	#N/A	#N/A	#N/A	A	C	ACCAAGTGACACCTGAACGGTGGTCTTGGGAACCCTGCGCACATCATTTGGGGCCATAACGGAAACTTCGGCCGGAATTCCATGCGGGTTCT
LG15_136693088	1751065781	2H	60.1875	2	58.0524	morex_contig_2600839	HVVMRXALLEA0205K08	contig_351	2	68.2056	T	C	ATTGGGTGCTACCCTGTGATTCCGGTAGTAAATTTCATGCACAACCAAACAATAGAATTCAAATTGGAGTCCATTTCCTTTTCATCTTGAAT
LG12_57522167	1751057883	2H	60.1875	2	58.9235	morex_contig_1749613	#N/A	#N/A	#N/A	#N/A	T	C	ATAAAAGAATCCAAAATCGAGAATTCAAAGTTTGTGAATATGTTCTATTGTACAATTCCCTTCTTAGTTTTTTTGCGGGAAAACTTCTCTCC
LG05_82058326	1751040203	2H	60.1875	2	58.0524	morex_contig_219913	#N/A	#N/A	#N/A	#N/A	A	C	CATATTATGATATTTCCATATCCATTCTGAGATATATTTCCATGCGAATTCCATCGTCACTTCACATGACTAGTTCATTCATCATTATATTA
LG14_46152866	1751061835	2H	60.1875	2	58.0524	morex_contig_2206265	#N/A	#N/A	#N/A	#N/A	C	T	CTGTCTTCTCTGTTGTTGGTCTTGAAGCCGGTTGCGTTGCTAAGTGTTTGGTTGAATTCTTTTTCGTAGCTGTTCGAGACCCTGCAGGGGTC
LG13_109430913	1751060823	2H	60.1875	#N/A	#N/A	morex_contig_2053948	#N/A	#N/A	#N/A	#N/A	A	G	TGGATTAGATGTAAGTCTGGATGTGATGTTCCATCTCCTGTAAAGGGATTAGCATCAGTTTCTCAAGCATACCCGAAGGGAATTCAAAGAAA
LG13_10542273	1751059450	2H	60.1875	#N/A	#N/A	morex_contig_1896052	#N/A	#N/A	#N/A	#N/A	G	T	NNNNNNNNTTGCCCTGTCCACCTCGATTCCTTTTTTATAAATCTTGTGGCCAACAAGAATTCCCTCATTGACCATGAAGTGGCACTTCTCCC
LG12_112630336	1751058760	2H	60.1875	2	59.2068	morex_contig_1825884	#N/A	#N/A	#N/A	#N/A	A	G	CTTCTTGATCTAGCAAGANNNNNGAAGAGGTAGCTGAATTCTCTGTAACACCCTGATTTTTCAAACCTTTTCTTTTCAAAATATTTTGAAAA
LG12_104035863	1751058638	2H	60.1875	#N/A	#N/A	morex_contig_1813714	#N/A	#N/A	#N/A	#N/A	T	G	TGAGCAGAGGTGGGGGCATGGTGCAGGCAACTCACTAAGGCCTTGGTGCCCGAATTCATGTGTGGTACTCACTGACGAGTCGGCAGACTCAT
LG12_20142146	1751057193	2H	60.1875	2	58.0524	morex_contig_1700462	#N/A	#N/A	#N/A	#N/A	G	A	TTCCTACAAGAATTCTTATGGAAATTTAAATAAGATGACCTCTCATTTTGACAATAATATTAAAGAATTCATTAGCTCGCAAAAAGGTTTCA
LG11_5979928	1751052348	2H	60.1875	2	58.7819	morex_contig_1584356	#N/A	#N/A	#N/A	#N/A	A	T	TAGACAGTAGACCATGAAGAATTCTATAGAGAAACAAAGTACTTTTTCATTTTTGCAGAGTGCATGGAGTTGCCCATATTGCTTCGGTAAGC
LG11_2745232	1751052232	2H	60.1875	2	58.3569	morex_contig_1583250	#N/A	#N/A	#N/A	#N/A	T	C	TTCAGACTCCACAAGGTGCTAGTGGGCGACGACAACGGTTTTAACCTTATTTATGAGGATACCCTGGATAAAATGGAATTCGACAGATCTCG
LG11_1791766	1751052198	2H	60.1875	2	58.0524	morex_contig_1582926	HVVMRXALLMA0110I02	contig_351	2	68.2056	C	G	NNNNNNNNNNNNNNNNNNAAATAACTGAATTCCAGTAGTGTTGGGTGTAGAGTTGCATATGAGCACAACCTATCACTGACAAACGGATGGGC
LG05_142610504	1751041716	2H	60.1875	2	59.3484	morex_contig_257403	#N/A	#N/A	#N/A	#N/A	T	A	AGTGATGTATGGGATCATGCAAGAGATTCTTTTGGAAGAAAGAAATTTTATGTAAGTTTCATCAATGATTACAGTGAATTCACTTCAATCTA
LG05_61044119	1751039820	2H	60.1875	2	58.0524	morex_contig_205971	#N/A	#N/A	#N/A	#N/A	A	G	GTATGATTTGATCTTGCTTCTGTGATTTGGTACTTTCCCACCGTGGTTCTGACCATGATTAACCCTCTTTGAATTCTTTACGTAGACAAGTT
LG04_121715631	1751037635	2H	60.1875	2	58.0524	morex_contig_159680	HVVMRXALLEA0130I23	contig_1467	2	74.4	T	C	CACCTAATTCTCCATCTCTTCATTATGCATGTGTTTAATGATGTCATCAAGATTCTCTCTCGTGCTTGAATTCAAAAAGTTTTATCTTTAAA
LG03_89621682	1751032201	2H	60.1875	2	58.0524	morex_contig_101583	#N/A	#N/A	#N/A	#N/A	A	C	CCGAGCATTGCTTGAGGCAGCGCAACAAGAGAATTCGACTGTTTCTCAGTCGCACAATAAGTTACACAGTGATTCACCCAGGGCAGACACAG
LG03_4716816	1751029466	2H	60.1875	2	58.7819	morex_contig_79027	HVVMRXALLEA0219F14	contig_46334	2	49.0133	A	G	CCTGGCATCTTTAGAACATTATAAGCATAGTGGGATGCTGCCACGAATTTCACCAAGGCTGGGCGACCAAGAATTCCATTGTATGGCAGGGA
LG01_53001658	1751020231	2H	60.1875	2	58.7819	morex_contig_39392	HVVMRXALLEA0241G14	contig_46790	2	98.3801	T	G	GCCCTTGCGTGTCTGGATAGGATAGCGTGAGAGAAGAGAGAGAAGAAGAACTCCTCTTGTAATTTGAATTCCTCTAGTACAATTTCCCCCAA
LG01_14126799	1751019095	2H	60.1875	2	58.0382	morex_contig_8446	HVVMRXALLEA0011F17	contig_43635	2	150.821	A	G	AAACTAGCAGGACACATGATATTACTCTCGGAAGACCTGAACCTGGATAAACCCCTCATATGACACCGATCCATGAATTCCAGCCATGCTTG
LG15_76377682	1751063997	2H	60.3201	2	58.6402	morex_contig_2549599	HVVMRXALLMA0045E09	contig_48420	2	66.7892	C	T	AGAGCTAAGCGAGAATTCTTAGAAAAGGCTCTTCCATCTGGTTTTATCGTAATTATCATGAATATATTAAAATGATTAGTGTTTCTCCTATT
LG01_81171514	1751021301	2H	60.4544	2	57.0113	morex_contig_42483	#N/A	#N/A	#N/A	#N/A	A	G	TCTTGTTGTCGCTGCTCTTGGGGCTATTCCTCCTCTTCATTGGTGGTGCATTCTTCTTCATCTACTTGTTCTGGTTCTGGCCCTACGTTATC
LG14_20424778	1751061528	2H	60.6429	2	58.0524	morex_contig_2159599	#N/A	#N/A	#N/A	#N/A	A	G	TGTGGTGCCCACCATTTCGGCCCAATAGGTTTTATTGGCGTTCTGGATTTAGATAGAATTCAGGAAAATATAGTAATATTTAAACGTCCGTA
LG02_60041721	1751026424	2H	60.8086	2	57.153	morex_contig_60269	#N/A	#N/A	#N/A	#N/A	G	C	TTTTTTGTGAATTCCGAGAGATCCGTAGCTCGATTTGCGACGATCCTTATATGTTTTTGCACCATTTCTCATGATGCATCCATTCATGCCAT
LG03_131558178	1751033382	2H	60.9134	2	58.0028	morex_contig_116039	#N/A	#N/A	#N/A	#N/A	C	T	CCTTCTTGATGCAGCAACAGGGGCGGAGAGGTAGATGAATTCTCCAGAACGGCGGCATAGTGGTGGTCGTGATGAACAGGCCCGGGCGCATG
LG06_72307668	1751043649	2H	61.1271	2	58.0524	morex_contig_314358	#N/A	#N/A	#N/A	#N/A	C	G	AATCCTAGGTAACTACTTGAATTCCCAACTCCCAAAATCTTTCGGTTATGCAAACGGGTCCATGAATACAAAGAGCAAAACCTCATACAACT
LG08_38491026	1751046699	2H	61.1271	#N/A	#N/A	morex_contig_783317	#N/A	#N/A	#N/A	#N/A	T	C	AGACAGAGAGCTAGTTAGGGGATCTAAGCTACGTCAACAAAAGTCCTTCGCTGGCGCTTAGGAATTCTTCTTGTTNCTTCTCTGGTTTGTGT
LG05_73709713	1751040066	2H	61.4397	2	58.0028	morex_contig_214287	#N/A	#N/A	#N/A	#N/A	A	G	GGAAGTCTGGATAGTGCTGACTGAATTCATTACGCAGCTCCCAAGTTGCGTCCTCCTATGGAAAGACTTCCCACTGGATCAACACGTACCAC
LG08_55117695	1751046791	2H	61.4397	#N/A	#N/A	morex_contig_824434	#N/A	#N/A	#N/A	#N/A	A	G	GCCTGCAAATTATGAAAAAGCAATGGTGCGCCCAGATTCCAACAGATGGATAGAGGCCATGAATTCCGAGACAGGTTCTATGTATGAAAACA
LG06_147392181	1751045047	2H	61.6314	2	57.153	morex_contig_386312	#N/A	#N/A	#N/A	#N/A	A	T	CCCAATGTTCCTCTAGAAATCGAAGGATTGGAATTCCTGGCCGCACCTATATTATTGAAGTCTTCTAACACTGACCTTATACTTGGAACGGA
LG12_104286321	1751058644	2H	61.7542	#N/A	#N/A	morex_contig_1814055	#N/A	#N/A	#N/A	#N/A	A	C	nnnnnnnnnnnnnnnnnnnnnnnnnnnnnnnnnnnnnnTTGGAGCAGATCCGCGCATTGTTGCAAGCGGCGCAGCAGCAGAATTCCGCTGTT
LG03_38445972	1751030667	2H	62.0324	2	58.7819	morex_contig_87194	HVVMRXALLEA0336G13	contig_46788	2	111.864	A	G	ACGAGGTCGAACCATCACGACAGACGACAGATCCTCCTTTAATAGTATAGATTAAGTACTGTACTAGTGAATTCGCTGTCTTATGTGGTCCA
LG03_38445982	1751030669	2H	62.0324	2	58.7819	morex_contig_87194	HVVMRXALLEA0336G13	contig_46788	2	111.864	C	A	ACCATCACGACAGACGACAGATCCTCCTTTAATAGTATAGATTAAGTACTGTACTAGTGAATTCGCTGTCTTATGTGGTCCAACTGGGTATG
LG15_88924700	1751064545	2H	62.3052	2	58.0737	morex_contig_2553224	#N/A	#N/A	#N/A	#N/A	T	C	TATTGCATTAGCAAGATACAACACATCTGGGTCATGAATTCGCACGAAATGTAACAGCCCGGAACCGGTGCTCTAGAAGGTTCCCTTTTCAT
LG15_75122936	1751063937	2H	62.3052	2	58.6402	morex_contig_2549289	HVVMRXALLEA0174F03	contig_44106	1	50	T	C	ATCTGGGCTGCAATTTTTTCTGCACTAAAGATAGAAGAGAATTCCCGGGTTTGTTCAGCAGGGTATAATGTAGCTTCAGCAATCATGTTGGG
LG12_110498744	1751058720	2H	62.3052	2	58.7486	morex_contig_1822846	#N/A	#N/A	#N/A	#N/A	C	A	CGAAATGTTAATCTCGGTGGTACCGAGTGCACTAAATGTAAGAAATTTGAATTCTCGATGATACCGATATATGATTCTTGTTGGTACCGATA
LG11_53456380	1751054060	2H	62.3052	2	58.0028	morex_contig_1603920	#N/A	#N/A	#N/A	#N/A	A	G	CAGGAAAAATCTCTGGAAAGTTTCAAGTCATTTGGAGCAAGTAGGATTTTCTGCCTTTTTCTCGGTTTCCGTGTCCAGAATTCTAGTTTCCA
LG05_80917987	1751040177	2H	62.3052	2	58.7819	morex_contig_219127	#N/A	#N/A	#N/A	#N/A	C	G	GTTTGCGTTGTGTGACATAGGTGGTGGCTCCGGTTCTAGCTCCAGGCGCTCGAATTCTTCTCGGGATACAAGTTCCAAGCACCTTCGCAATC
LG05_53478174	1751039624	2H	62.3052	2	59.3484	morex_contig_201084	#N/A	#N/A	#N/A	#N/A	C	G	TCAAGTAAGAATTTTGGAAAACTCTTGCCAAACCAGAAGGGATGGAAAAGAAGTCTCATAAGAATTCTCTCAAGGTAGAATTTTCAAAAAGA
LG03_139746500	1751033590	2H	62.3052	2	58.0524	morex_contig_119069	#N/A	#N/A	#N/A	#N/A	C	T	CTTCCGGCCCTCTCCGGTCGTCCGAAGACCTGGCGTCCAGGTACTGTAGGAATTCCATTGCCACCCAACAGATCCAAAACATCGGACTTCCG
LG03_67788242	1751031562	2H	62.3052	2	59.4901	morex_contig_95070	#N/A	#N/A	#N/A	#N/A	A	G	AGACAAAACCCTCAAATCATCTCGAATAAAAATGAATTCAAGGCGATTTCGGCCGGGTGATTAAAGGCGGTAGATGAACTGGGATAAGAGAT
LG07_37970063	1751045632	2H	62.4144	2	58.0524	morex_contig_442406	HVVMRX83KHA0069J22	contig_553	2	66.7892	C	G	GCTATAAAATAGCATGAATTCATTGCTAAGGAAATCAAGAAGCTGGAAGCGGTAGGTCTTATTAGGGGTGTGCTTCACCCCACGTGGCTAGA
LG07_37970045	1751045630	2H	62.5022	2	58.0524	morex_contig_442406	HVVMRX83KHA0069J22	contig_553	2	66.7892	C	T	AAAAAGGTCTGGAAATAAGCTATAAAATAGCATGAATTCATTGCTAAGGAAATCAAGAAGCTGGAAGCGGTAGGTCTTATTAGGGGTGTGCT
LG03_149091762	1751033858	2H	62.6922	2	59.0652	morex_contig_122542	#N/A	#N/A	#N/A	#N/A	C	T	TGGTCCTAGGCTAATCAGAGCTTATCTGTCTGAATTCTGATGACTCCAACAACCGGCAACCACAACAACCGATCAGAAATTAGACTTGTCGT
LG11_2462567	1751052220	2H	62.8726	2	59.4193	morex_contig_1583154	#N/A	#N/A	#N/A	#N/A	T	C	GCAAAATTCAAAACATTTTGTGAATTTATTTGAATTCACCAACACTTTTTTTACAATTTGTGAACATTTTTTATTTTCTTGTGAACATTTTG
LG03_55618091	1751031172	2H	62.8726	2	58.9235	morex_contig_91720	HVVMRXALLEA0318B14	contig_471	2	66.12	A	C	TGAAAATCCTTGAGATACATAAAATTTTTGATTTGAATTATTTTCAAATGGAATTCAAATTATCATCAAAGAAATAATTGGGGAAAGTCCTT
LG02_20193523	1751024864	2H	62.8726	2	58.0737	morex_contig_53922	#N/A	#N/A	#N/A	#N/A	A	G	ATGCCTATGACATCAATGGATACACTTTCTATATGGAGGCCACAGACAAGTTAAAAGGTGTGTACCAGAATTCAGGGGTGACACTACATGCA
LG13_40131096	1751059907	2H	63.056	#N/A	#N/A	morex_contig_1941548	#N/A	#N/A	#N/A	#N/A	A	G	nnnnnnnnnnnnnnnnnnnnnnnTGAATTCAATTCAAGCTATCCGTGTTCGTCATGTCCTTTTCATCCTTGTAATTCTTTCNNNNNNNNNNN
LG03_108108516	1751032816	2H	63.1585	2	58.9235	morex_contig_107752	HVVMRXALLEA0200L06	contig_64	2	65.6674	A	T	AAATTCTCTATGAAGTTTCAGGTCATTTGGAGGCCAGTGATTTTTAAGTCTTTTTCTTGGTTTTCACGTCTAGAATTCAAGTTTGCGGCAAT
LG10_56524712	1751048701	2H	63.2731	2	58.6402	morex_contig_1559174	#N/A	#N/A	#N/A	#N/A	C	T	TGATGTGAAGGTTGTCCACATCCCATTTGCAATGGATTAAGGTCTGGAATTCATATTCTTCATTTAAAATGAGGGACGGGTCAACATCACGG
LG11_33857387	1751053370	2H	63.4061	2	58.7819	morex_contig_1595431	#N/A	#N/A	#N/A	#N/A	A	G	AAATGAATTCTTGAACATGGTTCGGTCAGCATGAATAATGTTACGGCCTTATTTTAACTGTTCTAATTTCGAAGCAATTCACAATGATAGTA
LG10_103671950	1751050503	2H	63.4061	2	58.0737	morex_contig_1569321	HVVMRXALLEA0030N17	contig_2465	2	63.7355	T	G	AACTCGGGATCAACAGAGAATTCATAATCTTTATCAGTAACGAAGATAGAAGAAGTAGCAAACTTAGGAGCACATTTCATTCTCTCTAGCAT
LG10_73303947	1751049373	2H	63.4061	2	58.9235	morex_contig_1562466	HVVMRXALLHB0147H20	contig_471	2	66.12	A	G	TATCTTCCTGAAGTTGGCGATGTCCTTGCCCTTACGAACTCCTTGGTTGAATTCCACAAGCTTTGGAGGCACCCAAGTGGTACCTAACCAAT
LG06_82319706	1751043843	2H	63.4061	2	58.9235	morex_contig_324202	#N/A	#N/A	#N/A	#N/A	A	G	TCATTTGGAGTCCAAAGAATTTTTCAGCCTTTTTCTTGGATTTCGGGTTCAGAATTCCACTTTCCGGCAATCGCCTCCTTTGTGATGTACCT
LG04_142548398	1751038250	2H	63.4061	2	58.0737	morex_contig_166387	HVVMRXALLEA0103G21	contig_46121	2	66.7892	T	G	ACTACTCCCCTTTGATACCATAGAGGAACACATCAGGTAGGTTTGAAGAATTCTCTTCAGCTTATATAATACAGTACTACTCCATCGTGCAG
LG04_96642658	1751036919	2H	63.4061	2	58.7819	morex_contig_150061	HVVMRXALLRA0021B18	contig_664	1	21.5305	C	T	TTCCTCCAATTCCGCTAGTGCAACATAACTCTCCATTAAGCGCTTATGAGAGCTGTCCACCGAAGATGGCGTTTTGGAATTCAAATTTGAAT
LG04_19249375	1751034453	2H	63.4061	2	58.6402	morex_contig_130252	#N/A	#N/A	#N/A	#N/A	G	A	GGCTTCCCTAAATACAAGGATGATGGCTCGGAATTCATGCAGGAAGACTACGCGCAATGTGTAAAGGATGTGCGCCCTGCGGCGAGCCGCCT
LG03_43750979	1751030812	2H	63.4061	2	58.6402	morex_contig_88562	#N/A	#N/A	#N/A	#N/A	G	T	TCACGTAGCTCTATATTTCCTGAACAAACATGTACTACCCCGGTTGTTGCTACGTGAATTCGAGCCGGGTTTGCGAAGGTTCCCACACCGGG
LG03_43750954	1751030810	2H	63.4061	2	58.6402	morex_contig_88562	#N/A	#N/A	#N/A	#N/A	G	C	ATTGGGTAGACGTGATCCCTATTTGTCACGTAGCTCTATATTTCCTGAACAAACATGTACTACCCCGGTTGTTGCTACGTGAATTCGAGCCG
LG02_9525498	1751024412	2H	63.5542	2	58.6402	morex_contig_52391	#N/A	#N/A	#N/A	#N/A	A	G	TGAGGTGAGTGAATTCGAAATCTACTCCATGGCAATATAGATTCGGTCGCGTTGCCTCTATTTTCGACGGATTTGGAGTCTAGATTGTGTGG
LG04_6892029	1751034115	2H	63.7741	2	58.9235	morex_contig_125463	#N/A	#N/A	#N/A	#N/A	A	T	AGAATTGTACAGTTTTACTCCTATTCACCATCCATACACAACCATGGTTAGCCGAATTCACGGGTGCCCTCCAACATATCAATTTTCCCAAG
LG05_138540133	1751041630	2H	63.9185	2	57.7195	morex_contig_254274	HVVMRX83KHA0075H23	contig_44602	2	157.81	C	G	TTGTCTGGTTGTGAATTCCACCTATAAGGGCTGGTCCAATGCCAGAATAGAAGCAAACTTTAATATGTGTTCTCGTTACCTTGCATGTCAAC
LG02_95171849	1751027551	2H	64.064	2	58.6402	morex_contig_66701	#N/A	#N/A	#N/A	#N/A	C	T	TTGAGGTAAACCATGACGAATTTATCCAAATACGCCACGAAGATCGAATTCATTAAGTGGGGGAATGTGTCTAGGGCATTGGTTAGACTGAA
LG16_4542063	1751066013	2H	64.064	2	57.0467	morex_contig_2633132	#N/A	#N/A	#N/A	#N/A	G	A	ATCTTGGATGAAATCGTCATAGATTTATGACGAATTCATCAACGACATTTGATAAAACGTCATGTATGAGCATATTTCTTGTAGTGAATCAT
LG15_114114881	1751065402	2H	64.064	2	58.6402	morex_contig_2567502	#N/A	#N/A	#N/A	#N/A	G	T	GAGCGCTGGCAGAATTCATCGTTGAATGAAGACCCACGCCATACTAAGAAGTCTAAGAAACAATTCTCCCCGGCAGGGAAGCACCCAAGGAA
LG15_105937906	1751065155	2H	64.064	2	57.7195	morex_contig_2561281	#N/A	#N/A	#N/A	#N/A	T	C	CTATTCCTCGCGTTATAACTGAAGGAATTCGTTGGGAGCAAAACCTATGGTACAAAAGTTTCAACGGGTAGGCAATCATTCGATTCTTGATT
LG15_77027008	1751064034	2H	64.064	2	58.0028	morex_contig_2549754	HVVMRXALLEA0172E15	contig_1176	2	68.2056	C	G	GCCGAATTCAGTGTTTTGACCTTTGTTTGGCCCTATTTGATAATCTGGATTATGAAGATAGATTATAnnnnnnnnnnnnnnnnnnnnnnnnn
LG15_76564289	1751064010	2H	64.064	2	58.6402	morex_contig_2549641	#N/A	#N/A	#N/A	#N/A	A	G	ACAAGAAATACTCAACTTGTCTTCCAAGACATAAAAATAAAACAGCAAAAGTAAGCTGTGCCCCCGAAGGCAACGAATCGGAATTCTACGGA
LG15_29490899	1751063118	2H	64.064	2	59.6822	morex_contig_2472357	#N/A	#N/A	#N/A	#N/A	T	C	nnnnnnnnnnnnnnnnnnnAATTCCTTGAAATCCATGGTAGTAACTTCACAACTACTCAAAGTTTAACGTCTTCTACTCCACTTCACTACAA
LG14_91607906	1751062314	2H	64.064	#N/A	#N/A	morex_contig_2291897	#N/A	#N/A	#N/A	#N/A	C	T	GGCCATCCTAGAATTCTAGTTGGTCCAACTGCGGTGAACGTACGCGCGGGGCAGGCCCTGCCGACGCAGAGTGCTAAATGTATTCTGAAGTT
LG14_7538062	1751061337	2H	64.064	#N/A	#N/A	morex_contig_2136647	#N/A	#N/A	#N/A	#N/A	A	G	nnnnnnnnnnnnnnnnnnnnnAGCATCATGGGTCGGAATTCGACGCGTATTTCTGAAGATCCCGATCCTTACTATTTCCAGCACCAAAATCT
LG14_7314101	1751061333	2H	64.064	2	57.7195	morex_contig_2136244	#N/A	#N/A	#N/A	#N/A	C	G	TAAAACCTGGGGGCTGAGCAAAATATACTTATTCCTCTAGCTTACCACTGAGGAATTCACTTTTCACATCCATTTGGTATAGAGTAATATTG
LG14_6191237	1751061321	2H	64.064	2	58.0028	morex_contig_2134263	#N/A	#N/A	#N/A	#N/A	T	G	ACAATTAAATAATTAAGATAAATATGTCATTTCAAATGATTTTTGAATTGGGAATTCAAACCAGATGCAAACTAAGGTTTTACCAACCACAT
LG13_53809914	1751060078	2H	64.064	#N/A	#N/A	morex_contig_1963040	#N/A	#N/A	#N/A	#N/A	C	G	GAAAAGGATCAGATTCAACTGAAGGGATCAACATAGGATCAACAGAGAATTCATAATCATTATCAGTCACAAAGATGGATGAAGTAGCAAAG
LG13_33392968	1751059803	2H	64.064	2	59.0652	morex_contig_1931057	#N/A	#N/A	#N/A	#N/A	A	T	CCAACAAAACTTAAAGGATGCAAAATGGTTGAAGAATGACATGAAGAAACAAGCAAGAATTCACACAAAATTCCGGCAGCACTTCGGTAGGA
LG13_12631406	1751059473	2H	64.064	#N/A	#N/A	morex_contig_1899226	#N/A	#N/A	#N/A	#N/A	C	T	CGAGAGCTAGGTCAGGTGAGTGTTCGGCAACAAAAATACTTCCTTGGCGCTAGGAATTCTTCNNNNNNNNNNNNNNNNNNNNNNNNNNNNNN
LG12_105341527	1751058660	2H	64.064	2	57.153	morex_contig_1815526	#N/A	#N/A	#N/A	#N/A	G	T	CACACGGGAGTATATATAATGAATTTTTTCTGGTAAGAATACATGCTCGGGAAGAATTCAAAGTCCCGGAGGCGCATGAGGGCCCCACAAGC
LG12_100687639	1751058572	2H	64.064	2	58.0737	morex_contig_1809013	#N/A	#N/A	#N/A	#N/A	C	T	CATGCCATCTACCTTAACCTACATGCATTCTAACTTGGAAGCATTCTAGATCGCAGGTCCATCTCCTACAATGAATTCTTCTCCAAACTCCG
LG12_73509047	1751058146	2H	64.064	2	58.0524	morex_contig_1771326	#N/A	#N/A	#N/A	#N/A	T	C	CCAAAGTTGTCTTGTCAATTCTTTTTCAATCGTTGTGCTTCGCTCCAGTGAATTCAATCCTCTCCAATATTTGCAAGACAAATCTCTTTTTT
LG12_16493309	1751057127	2H	64.064	2	57.8612	morex_contig_1695777	#N/A	#N/A	#N/A	#N/A	T	C	ATAGCCTTCTTCTCCTGGCTGAAAAACTGGAATATAACAGAACTCTGAATTCTGCAGCAATGCATGATTTTCTCTCATGACGGTCAACATTG
LG11_122726213	1751056242	2H	64.064	2	59.4901	morex_contig_1645347	#N/A	#N/A	#N/A	#N/A	A	G	TTCGATGAATAGTGGGTTTACGATTAGATTATTAATTGAAAGTAGTTAAGTCTTTTATGAATTCTATTATGCATGATTATCATAGCTTTGTA
LG11_108917360	1751055828	2H	64.064	2	58.9235	morex_contig_1634779	#N/A	#N/A	#N/A	#N/A	T	A	TGGAAGATCGGCCGATCGACTACACCACCATCATCGGAATTCCCAAGGGCAACAAGCGCGTGGCAGTGCGCTACGTCCCCCTGATGCTGCTC
LG11_104431416	1751055669	2H	64.064	2	58.0524	morex_contig_1631800	#N/A	#N/A	#N/A	#N/A	T	C	TCGATATAGGAATTCCGCAGCCGATGAACGGTGGGAATTTCCAACGGACATTTGAGCTGGATACTGAACCCCTCACCCTAAACTCATCGAGA
LG11_91837553	1751055264	2H	64.064	2	58.9235	morex_contig_1623866	#N/A	#N/A	#N/A	#N/A	T	G	ACCAAGAATTCATGCATGGATATTTTCATATGCAAAGTTTTTATTTCAATAATCATAGACCTGAATTCATTTACCATAAACCCAAACAACCA
LG11_81790081	1751054968	2H	64.064	2	58.6402	morex_contig_1618123	#N/A	#N/A	#N/A	#N/A	A	C	GTGGTCGGTGGCGCCTGGTGCCACAAAAGCTTTCATGACCTTTTCGCTGAATTCCAGGCTATGTCCCCATCGGTCAGCCACACTAGGTGGCT
LG11_80491877	1751054935	2H	64.064	2	58.9235	morex_contig_1617406	#N/A	#N/A	#N/A	#N/A	A	C	ATCTTCATCATGATTTCGGTAAAAATCGGGTGAGAGATCCTTTTCTAAGAATTCCCACTTAACTTTTTACTTAGCGGTCCTGTCCATACTTT
LG11_40989861	1751053668	2H	64.064	2	58.0737	morex_contig_1598411	HVVMRXALLEA0279E11	contig_2723	2	64.048	A	C	CTTTTATCTCATAATATGCAAGGTTTAAACCAAGAGGGAGAATGCCGGCATATGGAATTCTCGACCTGAAAAACCTACGTCAGAGATACCTA
LG11_21472013	1751052932	2H	64.064	2	59.3484	morex_contig_1590241	#N/A	#N/A	#N/A	#N/A	A	T	CCCTAAGAAGTATTCCCATCGTGTCCAAGTTCTTAACCAAAAACTAATAATCATAGAATTCAATAAGAAATGATTATCAAGGGTAATTCTAT
LG11_21471999	1751052930	2H	64.064	2	59.3484	morex_contig_1590241	#N/A	#N/A	#N/A	#N/A	C	T	GGGCACACACTTTCCCCTAAGAAGTATTCCCATCGTGTCCAAGTTCTTAACCAAAAACTAATAATCATAGAATTCAATAAGAAATGATTATC
LG11_8852058	1751052437	2H	64.064	2	58.7819	morex_contig_1585376	#N/A	#N/A	#N/A	#N/A	T	C	ATATCTAGAGAAGGTGCTTGGGAATTCTTGTCCATCTAATTGGTCAAAAGATCTAAATCAACCAAACAACAATTAGATGTCCTTGAATGAGA
LG10_140523326	1751051751	2H	64.064	2	58.9235	morex_contig_1579356	#N/A	#N/A	#N/A	#N/A	G	T	GTTCCATTGAAGATGCGTCGAATTCACTCCTTCCAGATGTTCCAGATGGTGTAAAGGAAGTGGCCGCTCTGCCTTCTTCTGTCGTCCTTGGT
LG10_127832079	1751051315	2H	64.064	2	58.9235	morex_contig_1575623	#N/A	#N/A	#N/A	#N/A	G	A	AGAGTAAGTAATTTTTTGGGTTATGTGGTGATAGTGGTAATAGTAGTGAATTCACAACGTAAGTAATTTTGTGGGCTATGTTATGATCTCTA
LG10_114806051	1751050887	2H	64.064	2	58.7819	morex_contig_1572042	HVVMRXALLEA0357E21	contig_1176	2	68.2056	T	G	TGTCNTAGGATTTTGTGAAAAGAGTAGGGTTGAGGGAACCGGGTTCAAAGCCTTTCTTCATGAAGAATTCTTTTAGAGTGTCATACCATGCC
LG10_98490171	1751050299	2H	64.064	2	59.0652	morex_contig_1568061	#N/A	#N/A	#N/A	#N/A	G	A	CTTTTTTAGATTCATAACCATGAAACAGATCAGATTCTACAAAAATAACGAGTTCACGATCAACAGAGAATTCATAATCCTGATCATCAACA
LG10_98359266	1751050285	2H	64.064	2	58.6402	morex_contig_1568028	#N/A	#N/A	#N/A	#N/A	G	A	ATGGGACTAAACTTTAGTTCCACCTCTTGCCTTTGCACGAATGGGCTAAGTGTGCCTCTAGGATTTATTAAGAATTCTAAAAATGATCATTG
LG10_94416886	1751050114	2H	64.064	2	58.7819	morex_contig_1567100	#N/A	#N/A	#N/A	#N/A	G	C	GTCCACCTGCCCGATCACCGAATTCTTTTGAACTAGGCGCTTTACAAATTCTGTTCTATAGAGAACTACATGAAGGAGGTCTTCAAGGGCCT
LG10_64142848	1751049013	2H	64.064	2	58.7819	morex_contig_1560630	HVVMRX83KHA0068L21	contig_44602	2	157.81	A	T	AGGCATGTGTTCCTCGAGCCAATCCATGCCCAGTATGACGTCGTAGGTTCCCACGGCCAACACTTTCAGATCCGTGTAGAATTCATGTCCTT
LG10_53691065	1751048576	2H	64.064	2	58.9235	morex_contig_1558624	HVVMRXALLEA0285F01	contig_1257	2	62.82	T	G	TTTAGTGCACTCTTAGTATATTCTTAATACACGTTGAACATTTTGCAAATACATGATGTATATTTTTTGAATTCTTCTTTGAACTTTTTCTA
LG10_518800	1751048184	2H	64.064	#N/A	#N/A	morex_contig_1434485	#N/A	#N/A	#N/A	#N/A	A	C	GTTTTGCCGAAATGTCAATTTATTTCCATTTCGGTGAATTCGAGCAAACTCATTATGTCCCATTTTTAGGCAAGGTCATGCCAAAAAATTAT
LG09_12121975	1751047420	2H	64.064	#N/A	#N/A	morex_contig_1089560	#N/A	#N/A	#N/A	#N/A	G	T	TTCTAATTGCTTTGAGCTACTCTTTTTTGCGAATATTTTATGTAGTTGATACGTCGCCGAATTCTCGGATGGAGCGGTCATCGAAAAGGATT
LG07_55492277	1751045824	2H	64.064	2	59.4901	morex_contig_466272	#N/A	#N/A	#N/A	#N/A	G	C	GTTCGGTGATATTTCGGTATAGTTGAGTTATAGGTGTTGTTAAACGAAAGTTGTTGTGAATTCCAGATGAGGTCCCGGACGTCATGAGGAGC
LG07_24331315	1751045390	2H	64.064	2	59.0652	morex_contig_424605	HVVMRX83KHA0170D09	contig_44687	2	65.6558	A	G	CTTGAATCATTTGCAAAAGCTCCGTTGGTCTAGACTCCTCGTCCGATGGAGCATCAGAATTCATTGTTTTCCTTGAAAAAATGCAATAAAGT
LG07_7298373	1751045171	2H	64.064	2	58.9235	morex_contig_399802	#N/A	#N/A	#N/A	#N/A	G	C	TGAGAATATTTCAAGAATCGGAATTCCCGAGTTTGAATCGGTCTGACCGAGATTTGGAAACTGGTCTAGGTCATCGTATGGGTACCACCGAG
LG06_133516620	1751044834	2H	64.064	2	58.6402	morex_contig_371369	#N/A	#N/A	#N/A	#N/A	G	A	CTTTATATGAATTCCTCTCGCAGTGTATCAATATATGCAATGATATAGCATAAAATATACATAATGATGAATGGTGGTTTTGCCACAAATNN
LG06_133516594	1751044832	2H	64.064	2	58.6402	morex_contig_371369	#N/A	#N/A	#N/A	#N/A	T	C	TTGATATGAAAACCTATGCAAGATGACTTTATATGAATTCCTCTCGCAGTGTATCAATATATGCAATGATATAGCATAAAATATACATAATG
LG06_130860225	1751044757	2H	64.064	2	58.6402	morex_contig_369823	HVVMRXALLMA0072L07	contig_46446	2	95.6364	G	C	ATTTTCTTTGAACACTGGGGGCTCAATATCTTGGGTATGGGTGTCAGGCCAGAATTCAGGTCCAGGGACAGGGTACACAATGTCTTTGTATG
LG06_113363568	1751044335	2H	64.064	2	58.7819	morex_contig_355921	#N/A	#N/A	#N/A	#N/A	A	T	TTGCAATACATGTTGAATTCTCCGCATGCTTGTAATCAAAATAAAGTTTTACTAAACATATTGTGGATGCTATGATTAAATCATTTGAAGAA
LG06_113363557	1751044333	2H	64.064	2	58.7819	morex_contig_355921	#N/A	#N/A	#N/A	#N/A	A	C	GTGCTTCCTTATTGCAATACATGTTGAATTCTCCGCATGCTTGTAATCAAAATAAAGTTTTACTAAACATATTGTGGATGCTATGATTAAAT
LG06_95201029	1751044045	2H	64.064	2	59.4193	morex_contig_337189	#N/A	#N/A	#N/A	#N/A	T	C	ATTTGAATTCTTTTAAATATTTTCCCTTGCTTCTTTATTTTTTTCTTCCCCAAGAAATACCCCAAAAAATAAATTCCTGCAAGCAAGAAAGA
LG06_79056345	1751043794	2H	64.064	2	58.6402	morex_contig_320965	#N/A	#N/A	#N/A	#N/A	G	A	ATAACTTTTTTTGTTAGGTTTTTGGGGATTCTAAATCTTCAACGGGGTTCCACTTGTTGAATTAGGATGTAACTTTTCGAGTAGATGATTTT
LG06_39266650	1751043069	2H	64.064	2	58.9235	morex_contig_284370	HVVMRXALLEA0279L07	contig_45965	2	134.885	G	A	ATAGGGATTTTCATCAATTATCAAAACCACACATGTAGAAATATGCTCTAACAGATACACAATAACTTGAATTCATCAATGTAATGTACGCA
LG06_31627372	1751042871	2H	64.064	2	58.7819	morex_contig_279641	#N/A	#N/A	#N/A	#N/A	C	G	AAAATGTCGTTGATGAATTCGTCATAAGTCTATGATGATTTCATGAGAGATTGTCATAAACCATTTGAGGAGATCAAATCTACATACAAATT
LG05_146808730	1751041808	2H	64.064	2	58.0737	morex_contig_260781	#N/A	#N/A	#N/A	#N/A	T	C	TTCTGACTGCGAAGCGTCCTAGATCGTGGGTCCATTTTCGACGACGAATTCTTATCCATACTCTGGTTCCTCCATGCCTGGCCAATTAAATA
LG05_146808712	1751041806	2H	64.064	2	58.0737	morex_contig_260781	#N/A	#N/A	#N/A	#N/A	C	T	TGCCTTAACATACATGCATTCTGACTGCGAAGCGTCCTAGATCGTGGGTCCATTTTCGACGACGAATTCTTATCCATACTCTGGTTCCTCCA
LG05_146808696	1751041804	2H	64.064	2	58.0737	morex_contig_260781	#N/A	#N/A	#N/A	#N/A	A	G	GTGAACCCATGCCATCTGCCTTAACATACATGCATTCTGACTGCGAAGCGTCCTAGATCGTGGGTCCATTTTCGACGACGAATTCTTATCCA
LG05_108334480	1751040798	2H	64.064	2	58.6402	morex_contig_237820	#N/A	#N/A	#N/A	#N/A	C	A	GGCAATGGAGAGGGAACCCTTTTCTAGTTGGACCCGTCGCTTGGCAAGGGTGTCGAATTCCCTGTCAATGGCGGGAGGAAAGGCGCCTACAT
LG05_81791545	1751040197	2H	64.064	2	57.0822	morex_contig_219720	HVVMRXALLEA0318O16	contig_47598	2	139.7	A	C	CAAAAATGCATAACTATAGGGATAAAAGTGGAATTCACTCAAAGCAAACTATAACTCGACATTAGATTAATAAGTTAGTCCATAAAAACAAT
LG04_144074228	1751038270	2H	64.064	2	58.7819	morex_contig_167024	HVVMRXALLMA0198D03	contig_64	2	65.6674	G	C	GGGAAAATATGGCATTTCTCATCATGAATTCGATCGATATCCCGGAAGATCTCAAAAAACTGATGATGATCACGACACATTTGTCGAGAAGT
LG04_129128986	1751037877	2H	64.064	2	58.0737	morex_contig_161520	HVVMRXALLHC0160A01	contig_64	2	65.6674	G	T	AGACGAAGAGAGAATTCAGAGAGAGAAAAAGTAGTAGAAGGGAAGAATAGAGAGAGAGAGAGAGAGAGGACAGGAGCCTAGTGTTGGTCCTC
LG04_104348494	1751037107	2H	64.064	2	58.711	morex_contig_153522	#N/A	#N/A	#N/A	#N/A	A	G	GCATCCCCAACCTTGTGGCTTTGCATCCCCAACCTTGTGGATTTGCATATCATTAGCATAATGGATATTCAAGGAATTCATACTAGCAACAT
LG04_93840451	1751036843	2H	64.064	2	58.0737	morex_contig_148912	#N/A	#N/A	#N/A	#N/A	G	C	TAGATTTGGCTTTGTCTATTTTATGCAAGCATGAATTCCAACATGAAACACCATTATGAGATTTACCCTGATGCCCAAGTCAAGAGATGATA
LG04_89185118	1751036713	2H	64.064	2	58.6402	morex_contig_147151	#N/A	#N/A	#N/A	#N/A	T	C	ATAGTTGGCGAGCACCTTCTCATATCTTCCTCTGGCATCTTGGACGCCTATTGTGTATATGCCGAGGAATTCTGTCGGGTTGAGCTTTCCGT
LG04_89185104	1751036711	2H	64.064	2	58.6402	morex_contig_147151	#N/A	#N/A	#N/A	#N/A	C	T	AGTGCCAAAGGGAAATAGTTGGCGAGCACCTTCTCATATCTTCCTCTGGCATCTTGGACGCCTATTGTGTATATGCCGAGGAATTCTGTCGG
LG04_78011066	1751036352	2H	64.064	2	58.7819	morex_contig_143639	HVVMRXALLHB0082F21	contig_47597	2	139.7	C	T	AAAACTCATCTCGAATTCATGAAACTTGGCATGCTATAACGGAATAGCACATGAAATGTTGTGGTATTTTTTGTATCCAATTTGAGAGAAGG
LG04_71846602	1751036143	2H	64.064	2	58.9235	morex_contig_141983	HVVMRXALLEA0248D08	contig_45199	2	156.7	A	T	CTATTGCTACCACTAAGGATAAAATGATGGGGTGTATTCATATTAATTGAATTCTCTTTGTCTACATCATGTCATTATTCTCCAAGAATTAC
LG04_65327042	1751035966	2H	64.064	2	58.7819	morex_contig_140411	#N/A	#N/A	#N/A	#N/A	G	T	ACCGTTCATCGGCTGCAGAATTCCTATAACAACCACCCTCAAAATTTCAGCCCGATCCAACTGTCCAAACACTAGAAAACATCCGATGAGTA
LG04_65016965	1751035954	2H	64.064	2	58.7819	morex_contig_140341	#N/A	#N/A	#N/A	#N/A	A	G	AAGTTTAGGGTATATCCTGGAATTCCCTGAATTGTTTTAATACAGAAATTATTTATTGCGTTAGCATAATGTCATCACTGCTTGAGCAGGTC
LG04_55382102	1751035659	2H	64.064	2	58.9235	morex_contig_138452	#N/A	#N/A	#N/A	#N/A	A	T	TTAAATGAATTCGACCTGTAGCCCCCAAGGGTCATCTCATCTTCATTGGATGAGTCTGATCTTCAATTTTCTGAAAATGAATTCGACCTATA
LG04_45026680	1751035331	2H	64.064	2	59.0652	morex_contig_136795	#N/A	#N/A	#N/A	#N/A	T	G	CCTCAAGTATATATCCTATGTTATGCTTATGTATAGTAGTACTAGAAACATACTAATGGGAATTCTGGACTCCCGTAGAACGCCTTTGCATT
LG04_43357587	1751035284	2H	64.064	2	58.9235	morex_contig_136551	HVVMRXALLMA0183B11	contig_1176	2	68.2056	C	T	ATTTCAGGAATTTTAAAAAATGTTCACAATTTTGGAAAATGTGTCCCTGAATTCAGAAACTATTTACAAATTGCAAAAAAGTTCACAAAATC
LG04_25196841	1751034589	2H	64.064	2	59.0652	morex_contig_132626	#N/A	#N/A	#N/A	#N/A	T	G	TCTCGAGCTTGATCCTCCCCCTTGAATTCCTTGCCCTTCTCCTTGGTGGCCCCTACTCGTTCCTCCTCCTTCAGTTCCATCTTCAATAGCCA
LG04_19318714	1751034456	2H	64.064	2	58.0028	morex_contig_130281	#N/A	#N/A	#N/A	#N/A	C	G	GAGCACCGACTTTATGCCAAATTCAGCAAGTGTGAATTCTGGCTGCATAAAGTTGGATTCTTGGGTCACGTGTTGACAGCGGAAGGGTTGAT
LG04_628732	1751033899	2H	64.064	2	57.8612	morex_contig_123078	#N/A	#N/A	#N/A	#N/A	T	C	CTCACTCGGATTAGCTTTTTCTTAGGCGAATTCTAGTTCACAACCAAGAAGTGAAGGTAGCTCTTGCAAACTAAATGATGGTCATGTCCATC
LG03_123070233	1751033193	2H	64.064	2	58.6402	morex_contig_112982	#N/A	#N/A	#N/A	#N/A	C	T	AAGAACATGCTTAAAGAATTCCTTGACAGTTACAAACTATCTACCGACATGTTGTTTGTGGCTAATCCCACAACCTCGGATACGAGGGGCCA
LG03_108108582	1751032818	2H	64.064	2	58.9235	morex_contig_107752	HVVMRXALLEA0200L06	contig_64	2	65.6674	C	A	CGTCTAGAATTCAAGTTTGCGGCAATTTTCCTCGTTGTGACATACCTTTTAAATTGAGAGAGAAGGCATAAGAATTGTATTATAATGCGCAG
LG03_99057275	1751032507	2H	64.064	2	58.7819	morex_contig_104685	HVVMRXALLEA0317O21	contig_44602	2	157.81	T	C	TAATTAATGAATTCGTAAATTGTGTGCTCAAGATCACATGATAACTTATTATTATTGGTACAAGGATTTCCATAATAATTACCATAAGAGTT
LG03_99057245	1751032505	2H	64.064	2	58.7819	morex_contig_104685	HVVMRXALLEA0317O21	contig_44602	2	157.81	A	G	TCCTCTACCATAGTATTAAATACTTTTTGATAATTAATGAATTCGTAAATTGTGTGCTCAAGATCACATGATAACTTATTATTATTGGTACA
LG03_97221926	1751032439	2H	64.064	2	58.5052	morex_contig_104075	HVVMRXALLEA0349F06	contig_47598	2	139.7	T	G	GCCTCGAGCCACCACCTATGTCACACAACGCAAACACAAGAAAAGGACAAAAGAATTCAAGACAAAGACCAAAGCAAACCAGAAAACCCCAG
LG03_77476339	1751031848	2H	64.064	2	58.0737	morex_contig_97925	HVVMRXALLEA0190I08	contig_1176	2	68.2056	C	T	CACCCCTGTTTGTGTACCCCGACACAAATGTCCCTCCTGCATAATAATTTTCTATAGAACCATGAATGAATTCAACAATATAAATATCACAT
LG03_75151430	1751031764	2H	64.064	2	58.9235	morex_contig_97228	HVVMRXALLMA0100C16	contig_2465	2	63.7355	G	A	CACTCAAATGGTTGGCCTTCAAGGCTAAGTCACATATATTTTTCAGAAATAGGGAATTCATCGATGTTCGGACTACTACCATTCGAGGACAT
LG03_59032437	1751031305	2H	64.064	2	59.5609	morex_contig_92651	#N/A	#N/A	#N/A	#N/A	T	C	GTGGAATTCATGGCATAATATCATGTGTTGTACGTATCTCTCAACCATAGCTTCGTTCAATGTTCTTTTGTGTTAACCGGCTAGTATGTCAT
LG03_59032426	1751031303	2H	64.064	2	59.5609	morex_contig_92651	#N/A	#N/A	#N/A	#N/A	A	G	TTTGCATGCATGTGGAATTCATGGCATAATATCATGTGTTGTACGTATCTCTCAACCATAGCTTCGTTCAATGTTCTTTTGTGTTAACCGGC
LG03_51400833	1751031040	2H	64.064	2	58.7819	morex_contig_90586	#N/A	#N/A	#N/A	#N/A	T	G	CATCAGATCATGCAACTCCCTGACACTAGAGGAATTCCTTGTGTGCATTAAATGTCACTTCATAACTCGGTGATCATAAAAGTTCTCTACAG
LG03_44346397	1751030840	2H	64.064	2	58.6402	morex_contig_88716	HVVMRXALLEA0067A08	contig_471	2	66.12	A	G	ACCTCCTGTATGGTGAAGTTGGATCCATTGTCCGTTATTATGCTGTGCGGGACACCATAAAGGTGTAGACGCTTGATATGAATTCAATCACC
LG03_32929488	1751030468	2H	64.064	2	58.9235	morex_contig_85783	HVVMRXALLEA0260K04	contig_45353	2	65.2092	A	C	AATCAAATTCTTGAAGACATGCTTCAGGCTTGTGTTATCTCTTTCGGCAAGAAGTGGGAAGAATCTCTTCCTTATGCCGAATTCTCTTATAA
LG03_14537412	1751029796	2H	64.064	2	58.7819	morex_contig_81268	#N/A	#N/A	#N/A	#N/A	G	A	AACAAACACATGATTAAGATGCCACATACCATGTACTCCTATAGGATTTGAAAACATTAGAATTCTTCAATATGTACTTATGGATCATACCT
LG03_11796148	1751029724	2H	64.064	2	58.0737	morex_contig_80611	HVVMRXALLMA0131P04	contig_45199	2	156.7	A	G	TAGAGCTTCTTCTAGAGAATTCACCTTTAGGGAATTCCTTAATAGGATCGCCCGCATAATTCTAGAACCCACTACTTGAGATCCTTTTCTAG
LG02_125948653	1751028544	2H	64.064	2	58.7819	morex_contig_72862	HVVMRXALLEA0373A10	contig_471	2	66.12	G	T	CAACTTGAGGGGCAAAGAGAGGCTTAAGACGTTGAGGAGTCAAGTTGGTTGGCTCATAACTGGGAGGTTGAATTCATACGTTGTTGTCACTG
LG02_113920998	1751028160	2H	64.064	2	57.8612	morex_contig_70382	HVVMRXALLEA0248I19	contig_44602	2	157.81	T	C	TCGCAGAAACAATGGTCATGTTGTAGAAAGAATTCCTGAAACAACAGTCGCGTTGCTGAAAACAACTCCTAAAACAAATAGTCGACGAATCG
LG02_38017544	1751025589	2H	64.064	2	58.7819	morex_contig_56674	HVVMRXALLEA0310K01	contig_47597	2	139.7	A	G	AAGAAAGATTTCAGGAGTTCTCATGTGGGAATTCCAGTAGTTACGTAGGATTTTTTTCCAAAAATGTTCTATTCCGAGCAAATATCAATCTC
LG01_144127222	1751023823	2H	64.064	2	58.0028	morex_contig_50254	#N/A	#N/A	#N/A	#N/A	G	A	GAAAAACCTAGGGTTCGACAGCGGACGCTTCCCGGGTTCTCTGCGTGTCGGGGGAAGGCCCCTTGAATTCCCTCGATGAAGCAGATTACGTC
LG01_99460045	1751022066	2H	64.064	2	58.7819	morex_contig_44583	#N/A	#N/A	#N/A	#N/A	T	C	AAATTTGAAATTTTACTTTTTCTGAAAATTGTCGTAGCCCTAAGCAGCAGTTTCCTGAATTCCCAACCATAAATTTTATTCGCAATATTAAT
LG01_91880469	1751021748	2H	64.064	2	58.7819	morex_contig_43700	#N/A	#N/A	#N/A	#N/A	C	G	CCGAGGCCCGCCTACTTGTGGCCCACGGCGCGGCGCGCGTTGTTGGCCTGGGAGCGCTCCCCGTCAAGGCCCAAGAATTCGACCCTTGCGAG
LG01_80981070	1751021287	2H	64.064	2	58.9235	morex_contig_42463	#N/A	#N/A	#N/A	#N/A	A	G	TACCGGAATTCGAAAAAATGTTCTGGAATTTTGTAAAATGTTCCGGATTTTTTATAAAATGTTTCGGATTTTCAGAAAAATGTTCCAGAATT
LG01_44237482	1751019872	2H	64.064	2	59.0652	morex_contig_38326	#N/A	#N/A	#N/A	#N/A	G	C	CATAGATAGTATTCTAGATTTGATCTCTTGAATGAATTCATCATGGATAGAATCTAGAAGAATGGGAGGACACCCCCCCCCCCTCCCACACA
LG01_4226242	1751018663	2H	64.064	2	59.5609	morex_contig_5927	HVVMRXALLEA0115H24	contig_47598	2	139.7	G	A	TTCAAACTCAAGCAAGACACCACCATGTCCGTCAACCACATTTCAGAATTCTTTAACCTTTGGACGGTTGTGCATGACTTCCACCTTGATGA
LG10_56524684	1751048699	2H	64.2066	2	58.6402	morex_contig_1559174	#N/A	#N/A	#N/A	#N/A	A	C	TCACCCTACGCCGAGCTTTCTGGTTCTTTGATGTGAAGGTTGTCCACATCCCATTTGCAATGGATTAAGGTCTGGAATTCATATTCTTCATT
LG15_31668848	1751063130	2H	64.3415	#N/A	#N/A	morex_contig_2476971	#N/A	#N/A	#N/A	#N/A	G	A	CATATAAGAATTCTGAACATAAACTCACAAATCATCGGATCTCAACAAAAACACCGCAAAAnnnnnnnnnnnnnnnnnnnnnnnnnnnnnnn
LG15_79384903	1751064132	2H	64.4589	2	58.0737	morex_contig_2550354	HVVMRX83KHA0197O19	contig_45199	2	156.7	A	G	TGCTCTTCTTGGTCATCAACACCCTGAATTCATTGCTACAACACGCCGTGTCATCTGGCATCATCCGTCAGCCCACGCATCGCCACACCGCC
LG04_19249327	1751034451	2H	64.5638	2	58.6402	morex_contig_130252	#N/A	#N/A	#N/A	#N/A	C	T	CGAGAAATAGCTTATGCCCCCGAACTTAAGTCAGGCAAAATAGCCGGTGGCTTCCCTAAATACAAGGATGATGGCTCGGAATTCATGCAGGA
LG07_149687031	1751046480	2H	64.6597	#N/A	#N/A	morex_contig_687812	#N/A	#N/A	#N/A	#N/A	A	C	GCATGCACAACAATANNNNNNNNNATTCATTTAGAATTCATTTGAGCTCCTTCTTGCATATTCATGGAGCAAGCATACTTnnnnnnnnnnnn
LG02_115863147	1751028232	2H	64.7499	2	58.7819	morex_contig_70791	HVVMRXALLMA0110C13	contig_39210	2	66.7892	A	C	TAGTGGGGTGACGCCCCGAATTCCGTGCTTGTAATGTCGTTGTCATGCTACAGTGCGTGTGATCCTCGAGATACTGCAGATCTTTCTCGGGC
LG11_6889089	1751052379	2H	64.8252	2	58.6402	morex_contig_1584674	#N/A	#N/A	#N/A	#N/A	G	A	TGATCTATCAAGAGGAAGAACAGGTAGATGAGATTTGATCGAACATGACGGCATGGTGGTGGTGGTGGCAGCGGAATTCTGGTAGGGCTTCG
LG14_126035624	1751062668	2H	64.8908	#N/A	#N/A	morex_contig_2359999	#N/A	#N/A	#N/A	#N/A	G	C	AGCGGACGGCAAAGAAGGGGCTGACGGCAAATAACTGAATTCCACTAGTGCCCAGTCCAATCTGAGGCCACCATCGAGATCCCCTGGTCTCC
LG06_48357944	1751043238	2H	64.9579	2	59.4901	morex_contig_292152	#N/A	#N/A	#N/A	#N/A	G	A	CATATTTCTTCTTGACAGTAGGGGGAGGGAATTCAAAGTCTCCAATAGTAAATGTTGAAAAAATCTCAATGGAGTTGATACTATGAACTTGA
LG07_143935611	1751046440	2H	65.0221	2	58.3569	morex_contig_673636	#N/A	#N/A	#N/A	#N/A	G	A	AGCACCGGTAAGAATTCACTATTGAATGGAAATACCAAGAATTAATGGAGATGCATGATAATCAAGAGATCATGGTCCACCTGAGAGGAAAA
LG13_12563397	1751059471	2H	65.0854	2	58.9235	morex_contig_1899126	#N/A	#N/A	#N/A	#N/A	G	C	CATTATCAACAGGGTATATCTTTACAAATTCCACAAGAAGACTTCCTATGAATTCCTCACTCAGAAGAAACCCATTGTGAGTTATTTCAAAG
LG06_39266670	1751043071	2H	65.1462	2	58.9235	morex_contig_284370	HVVMRXALLEA0279L07	contig_45965	2	134.885	G	A	TCAAAACCACACATGTAGAAATATGCTCTAACAGATACACAATAACTTGAATTCATCAATGTAATGTACGCATGAATTCTGTATGTAGTCAT
LG04_109003475	1751037205	2H	65.2201	2	58.9235	morex_contig_155847	#N/A	#N/A	#N/A	#N/A	T	A	TGCAATCTGGTCTAGGTCATCGAGTCGGTACCATCGAGATTCATATATCGGTTTCATCGAGAATTCAAAAGTTTCCACATTTGTTGCAACTC
LG05_31190720	1751039138	2H	65.3236	2	58.0028	morex_contig_187123	HVVMRX83KHA0092L02	contig_650	2	131.329	C	T	GATACCAAATAGGAAAGCGCGCTCATCGAATTCATCATGAGAATCAGGAAATCTTCGCATGGAAACTTTCTCACATGTCAGGTGTACCGAGA
LG14_12059684	1751061431	2H	65.4333	#N/A	#N/A	morex_contig_2144664	#N/A	#N/A	#N/A	#N/A	C	A	GGCCAAACCAACCCAAAACTTTGTAGAAGAAATAGAAGGCTATACTAAATCATGGATAAAAGAGATCAGCAAAGAATTCAAATAAAACAAGG
LG14_149537338	1751062898	2H	65.5348	2	57.7904	morex_contig_2408682	#N/A	#N/A	#N/A	#N/A	G	A	TATCTTCTCTCACTGATTTTAAAAGGATGAATTTGAATTCACAGGAAAAAAGGGGAAAGTCTTTTTTATTCCCTCTCATTCAAAAGTTTTTT
LG05_91047098	1751040397	2H	65.6138	2	58.9235	morex_contig_226065	HVVMRXALLEA0349I23	contig_44602	2	157.81	T	C	TTGCTTAAAGTAATCTGCTGTCAGTAGATAGTTTGAATTCAATTCGCAATAAATTTGGCATAATGTTGAAAGATCGATCTAGGTCCACAGGG
LG06_19985618	1751042437	2H	65.6669	2	58.7819	morex_contig_275294	#N/A	#N/A	#N/A	#N/A	G	A	ACCTAAGACCTTAAGTATGTGTCTTTTCTTGGTAGAATTCACACGCGTTCTTACCATCGATCTACACTATTTTTGTAGTGAATACACAAACA
LG11_32291828	1751053326	2H	65.7242	2	58.0737	morex_contig_1594722	HVVMRXALLEA0284B10	contig_53	2	63.53	A	T	CTTTTGGAAACCGCAAATTCAATTTTTCCCTAAATTTTGAAAAAAGGTTGTGAATTCAAAAGTTCAATTTTTTAAAAAATGGTCTGGAATAT
LG07_26507018	1751045433	2H	65.8011	2	57.153	morex_contig_427725	#N/A	#N/A	#N/A	#N/A	C	G	ATCTTAACAGCGTCTTCTTGAATTCATACCAAGTTACTACTCCACTAAATCCTTGTATGGCGTGATGCATTTTCCACCAGATAGAAGCACTT
LG14_126035643	1751062670	2H	65.8611	#N/A	#N/A	morex_contig_2359999	#N/A	#N/A	#N/A	#N/A	C	G	GCTGACGGCAAATAACTGAATTCCACTAGTGCCCAGTCCAATCTGAGGCCACCATCGAGATCCCCTGGTCTCCCTGGTCCTCCTAGAGCCTT
LG13_53809888	1751060076	2H	65.9771	#N/A	#N/A	morex_contig_1963040	#N/A	#N/A	#N/A	#N/A	T	C	TACAACCGTTTCAGACTCNNNACCATGAAAAGGATCAGATTCAACTGAAGGGATCAACATAGGATCAACAGAGAATTCATAATCATTATCAG
LG02_2195195	1751024144	2H	66.1274	2	58.0028	morex_contig_51344	#N/A	#N/A	#N/A	#N/A	A	G	ATTTTCGTAATTTAAGTTTGATCATAAATTTAACCAAAGTGGATGACTGCGGTGAAAACAAAAAGTATACCATTGAATTCATATTTCAACGG
LG08_139284328	1751047309	2H	66.2757	#N/A	#N/A	morex_contig_1033204	#N/A	#N/A	#N/A	#N/A	T	A	TCTGAGTGTGGACTCATTGCAAGAATTCATTTGCCGGTTTTTCCTCACTTTAAGGAATACAAAAATAATGCTACTCTAGTGGAGGACTACAT
LG12_90975915	1751058426	2H	66.3915	#N/A	#N/A	morex_contig_1795535	#N/A	#N/A	#N/A	#N/A	T	A	AAATCTGTTCCTTGTCATCAATTAAACTTGATGANGGATAAACATAACATAATTCTTATTATTTTCATAGTAATCTGAATTCTTCTTCCGGA
LG13_3052385	1751059350	2H	66.562	#N/A	#N/A	morex_contig_1884887	HVVMRXALLEA0245H04	contig_53	2	63.53	T	G	GCAATTGCAATGCAAAAAACAGGCAGCAATTCAGAAAATGCAGTTAAAGGGGAATTGAATTCATCGGTCAGTTACCATGTCCCCAGGGAGCT
LG15_75787219	1751063971	2H	66.684	2	58.9235	morex_contig_2549453	HVVMRX83KHA0170D09	contig_44687	2	65.6558	T	C	CTTCACATCTTTGAAATATTCCAGGAAGGAGAGCGAATTCTTTGTCGTCACCCGTTCCTTGAATCCAAGAGGGCTTATGTTGTCCCCCAGCA
LG05_29524732	1751039104	2H	66.9665	2	59.915	morex_contig_186098	#N/A	#N/A	#N/A	#N/A	T	A	CGACTTCAGATCGAATTCTACCAATTCCCTTTGTTATTCGAACTAATCTTCATGTTGCCCGTCTAGCATTCTGCATTTCCGCATTTCAGATC
LG13_94021906	1751060633	2H	67.235	2	59.0652	morex_contig_2028113	#N/A	#N/A	#N/A	#N/A	A	T	AATTTCTTCCAAGGAGTAGAAATCTTTTCGTTGCTTCCTCCAAAAATAAGTGATTGTCATAATAGACACTTTTTGAATTCCTTCTCATGCAA
LG04_103311042	1751037079	2H	67.4438	2	58.9235	morex_contig_153040	HVVMRXALLEA0028B22	contig_46070	2	66.9084	C	T	ATAAGAAATAAATATGGAATTCAGAGAAGACTCAAATCTTTTATCATGAATAATCACAACATAAACCCACAATTCATCGGATCCCAACAAAC
LG15_121792335	1751065547	2H	67.5996	2	58.0028	morex_contig_2577793	#N/A	#N/A	#N/A	#N/A	G	C	AGAATGCCAAAAACCTCATAAAGAATTCTCATATACCGGGGAATGTCTACGGCATCTTAAAGAGAGGGGTAACCACACGTCGTCAATTATCA
LG14_58293262	1751061937	2H	67.7989	2	58.7819	morex_contig_2228742	#N/A	#N/A	#N/A	#N/A	A	C	ATTTTACAAAGATTTTTACTAGAATATTTAAGAATTCATGGGCCAAAAATATACAGCGGAGGGGCCACAAGCTAACAGGACGTGTTGCCCCT
LG06_19748176	1751042429	2H	67.9788	2	58.9235	morex_contig_275243	#N/A	#N/A	#N/A	#N/A	G	C	CACTAATAAAAATTGCAAAAAAATCCATTCTCATGCTTAAAAACGCCTGTTTTCGTTTCCAGTTTCACACTGAATTCTAAGTCCCCTCTTGC
LG15_49082498	1751063282	2H	67.9788	#N/A	#N/A	morex_contig_2514383	#N/A	#N/A	#N/A	#N/A	C	G	CCATTCAGATGGTTGTACGTGTGTGTCCCTAGGTTTGTAAAGATCAGGCTCCCGAATTCCAAGACGGGGACCTCTCTTGCTTGANNNNNNNN
LG11_140465892	1751056691	2H	67.9788	#N/A	#N/A	morex_contig_1663352	HVVMRXALLEA0217A23	contig_45965	2	134.885	A	C	GAACATCCTGAAGGAATGATGATGAATTCATCAGGATGACCTAACTCAGAGAATTGAGGACCTCAACGAAAAGGATGAATTTCTTCGGGGAG
LG07_10206492	1751045207	2H	67.9788	2	57.7195	morex_contig_404132	#N/A	#N/A	#N/A	#N/A	A	G	CACTGTCAATCTTAGGATGATGTGGCAATCACCATCACCATAAGAGTGAATTCATTGTCCATTAACTACCAAGCAATGGCATTATTAGGAGT
LG01_113430375	1751022666	2H	67.9788	2	58.9235	morex_contig_46286	HVVMRXALLMA0047C07	contig_422	2	139.7	C	T	TCTATGATTTATTTTTGATCATAAATTTAACCAACAAGACCGATCGCGATGGGAGCAAAAATTTGTACCACTGAATTCGGTGATATGATTTT
LG04_45026689	1751035333	2H	68.1776	2	59.0652	morex_contig_136795	#N/A	#N/A	#N/A	#N/A	C	T	TATATCCTATGTTATGCTTATGTATAGTAGTACTAGAAACATACTAATGGGAATTCTGGACTCCCGTAGAACGCCTTTGCATTCTGTTGTTT
LG03_65354368	1751031502	2H	68.3004	2	59.3484	morex_contig_94372	HVVMRXALLEA0381H09	contig_2723	2	64.048	C	G	TTACCATAATGAACGTTAGTAGTTGCGGATGTTTGCTAATAGTTCTAATGATAAGTGCAAAGAATTCCATGTAAGGGATGACATGCTAGCAG
LG15_76564302	1751064012	2H	68.4254	2	58.6402	morex_contig_2549641	#N/A	#N/A	#N/A	#N/A	A	G	AACTTGTCTTCCAAGACATAAAAATAAAACAGCAAAAGTAAGCTGTGCCCCCGAAGGCAACGAATCGGAATTCTACGGACCATTCACGTGCA
LG04_120118651	1751037576	2H	68.5476	2	58.7819	morex_contig_159337	#N/A	#N/A	#N/A	#N/A	T	C	ATCCAAATGTTGGTGCCCTTCTCCGTAAAGGAATTCTTCTTCTACTGGACTTTGATCAAGGGGGCGATAACGATTGTACTCACCAATGTGCT
LG03_11787381	1751029722	2H	68.6703	2	58.0737	morex_contig_80611	HVVMRXALLMA0131P04	contig_45199	2	156.7	T	C	CTAATCTAGGAAAAAAATCATAAGGATTTCAATTTTCCAAAAATTCTATAGAATTCCTTTAAATCAAAGAGGCTATAACCATTCTTCAGTCC
LG02_74847266	1751026976	2H	68.8082	2	59.0652	morex_contig_62875	HVVMRX83KHA0059G08	contig_43457	2	65.6714	C	T	CTTGTTTTCGGAATTCAATGTCTTATGAAGCAAAACAAGGATAACAGGAAAGCATTTATATGTATGTTTACTACGGTGAATGCTTATATTAG
LG04_4524188	1751034048	2H	68.9586	2	59.4901	morex_contig_124559	#N/A	#N/A	#N/A	#N/A	G	A	GCCTTTCTTCATGAGGAATTCCTTCAATGTGTTATACCATGCCCGAGGATATTGCTTGAGGCCAGAGAGAGCCTTGTTGAGTCTGAAGACNN
LG05_31190761	1751039140	2H	69.1078	2	58.0028	morex_contig_187123	HVVMRX83KHA0092L02	contig_650	2	131.329	A	C	AATCAGGAAATCTTCGCATGGAAACTTTCTCACATGTCAGGTGTACCGAGAGAATTCGATGAGCACCATCTCAATGTAGATCCCAAGATGAA
LG14_143369694	1751062835	2H	69.224	2	57.2946	morex_contig_2395672	#N/A	#N/A	#N/A	#N/A	A	G	ACATCAAAATCGGTGCCACCAAGAATTCCATTTCGGCCCTAGCGATTTTCCCAGTGACAGAACCTTTGCCAAACCCTAATCTCTCGGTACCA
LG02_128876603	1751028631	2H	69.3296	2	59.4901	morex_contig_73463	HVVMRXALLEA0287J23	contig_1069	2	63.417	C	G	GGTTGTCTTGTCAGATCTCATTTACGAGAGGCTAAAGAATTCAAGTTCTCTAGTTACCATGAAGGATTCCCTTGATAAGAGGGATGAAGACC
LG11_143965598	1751056755	2H	69.4163	2	58.9235	morex_contig_1667659	HVVMRXALLEA0248K19	contig_37779	2	67.9517	G	C	GATTGGCTTTCTCGTAATGATTAAACCATGCTCGATAGTTCTCTCTCTCATTCTTCTATGAAGGAGGCTATTGAATTCAGGTGGGGTCTTTT
LG09_12473084	1751047424	2H	69.5058	6	88.5977	morex_contig_1090427	#N/A	#N/A	#N/A	#N/A	G	T	GCACGACCCTAAGGAGTTCGATAAGTTCTACAACTTAGCTCTCAGGGCTGAGGTAGCTTTGCCTAGGGTGGAGAATTCTAAGAAGCGCTTCA
LG02_70321223	1751026815	2H	69.6641	2	58.6402	morex_contig_62060	#N/A	#N/A	#N/A	#N/A	C	T	TGCTACCGTAACAAAAGTCCTTCCTTGGCGCTAGGAATTCTTCTCGTTACTTCTCTTGTTTTGCGACGGTTTTTCCCTTGAAGAGnnnnnnn
LG01_11762437	1751018975	2H	69.786	2	58.0737	morex_contig_7698	HVVMRXALLHB0101J06	contig_64	2	65.6674	A	G	TTAAACAAATGAGATGAACCTATCCAACAAGAATTCGGCATTGCACTTTGAGGGTCACTACACTACATAGGTACATGTCTTGCTGCTCCCGC
LG15_78373695	1751064084	2H	69.9617	2	58.7819	morex_contig_2550094	HVVMRXALLEA0226J09	contig_2723	2	64.048	C	G	GTGAATGTGATCGGGTCGGTTCCCCATCTATGCTAAACTAAACCCAGTTTGCTCACGAATTCTTCATATGTGTTCTAATTGTCACCGTTCAA
LG10_114800838	1751050885	2H	70.1596	2	58.7819	morex_contig_1572042	HVVMRXALLEA0357E21	contig_1176	2	68.2056	A	C	GGAAATTCAGGTTCCTCATATATGCACCTTGCACGCTACGATGGAATACCGACTCGGACAACATGAAGGAATTCAACTTAAGGGGCAGTGTA
LG04_27499304	1751034648	2H	70.1596	2	58.9235	morex_contig_133558	#N/A	#N/A	#N/A	#N/A	T	G	AGAGGGCAAATTGAATTCGTGTCTCCCATGGATGACTCGCCATATGAGTTGACGGGGGTGTCTCCATCAGTCGCCGGCTCATCCGGGAGGCT
LG03_38746741	1751030677	2H	70.1596	2	58.6402	morex_contig_87263	HVVMRXALLEA0086E10	contig_45199	2	156.7	C	T	CTAAAACATGATAGGCATGACTGGACATTATTCCCATGTTTCCTCGAGAATTCTTGATCACTATAAGAAACACTTTTGGAATTTAATTTGTC
LG05_59399694	1751039780	2H	70.4414	2	58.6402	morex_contig_204887	#N/A	#N/A	#N/A	#N/A	C	T	GTAAATTTCATGCACAACCAAACAATAGAATTCAAATTGGAGTCCATTTCCTTTTCATCTTGGATTTTGAATTCTAATCCAATTCATTTTCA
LG11_109678536	1751055850	2H	70.7565	2	57.4363	morex_contig_1635313	#N/A	#N/A	#N/A	#N/A	T	C	TGTCAAGTGTGGTGGGCCAGCCTGACTGTCTGAATTCTCTGGATTATTTTCCCACATCGGGATGGGTCGGTACTGGCATGGGAGAAGGCAGT
LG04_113323541	1751037330	2H	70.8817	2	58.6402	morex_contig_157793	#N/A	#N/A	#N/A	#N/A	C	G	GCCCCAAGTGTGTCGCCGCTAGCCCACCTCTCGTGAATTCGTCGCTGCACCTCCAAAATTGAGGCACAAATCGAACATCAACCACCTCCCTC
LG05_20882060	1751038883	2H	71.0102	2	58.9235	morex_contig_180881	#N/A	#N/A	#N/A	#N/A	C	A	TTCCTATTTGGATTTCATTTTCGTATTTGAACCTATTGCTATTTCAAATTTCAAATGAATTCATATATTAAAATAAATATGAGAGGAGGAAC
LG04_129293484	1751037885	2H	71.1623	2	58.7819	morex_contig_161565	#N/A	#N/A	#N/A	#N/A	A	C	GAATTCACGTGCCACACATTGGTTAACTTGGACCGGAAAACTGAAGATTGAATTCACGTGCCTTTTAGCTATGTGCATTTCGTTGGAACCTA
LG15_50576765	1751063300	2H	71.1623	#N/A	#N/A	morex_contig_2517712	#N/A	#N/A	#N/A	#N/A	A	G	NNNNNGTGGTTGTAACATCGGGGGGAATTCGACGTATCACCCTAGTTGGATTCCGAACGATGTATCCGTNNNNNNNNNNNNNNNNNNNNNNN
LG13_3052364	1751059348	2H	71.1623	#N/A	#N/A	morex_contig_1884887	HVVMRXALLEA0245H04	contig_53	2	63.53	C	T	CTCCACCCAATTTGGATATATGCAATTGCAATGCAAAAAACAGGCAGCAATTCAGAAAATGCAGTTAAAGGGGAATTGAATTCATCGGTCAG
LG12_94941839	1751058500	2H	71.1623	#N/A	#N/A	morex_contig_1801029	#N/A	#N/A	#N/A	#N/A	C	T	ATTACAATCAGGTGGTTCAACAATAGGTGTAGAATTCAAGTCTTTCTTAAGTATTTCAAAGGATTCTACACAATCATCATAAAAAACAAAAG
LG12_63912189	1751058000	2H	71.1623	2	57.7195	morex_contig_1758191	#N/A	#N/A	#N/A	#N/A	A	G	TCGCCTCATCCTTTTGTTCGGGGGTTCTTGAACTTCTTCGGGGCGCGGTCGCATCATTTCCCTCCGAATTCCGTTGCCCACCTTTCTTCCTT
LG11_128734002	1751056454	2H	71.1623	2	58.0028	morex_contig_1649847	#N/A	#N/A	#N/A	#N/A	G	T	CCAATTGAATTCACCTTAAAATTCATGTAGAGTGCGGAGATATTGATGAAACAATCTGACGTTGTGGCAGAATTCGAGTCAAACTACAAGTC
LG11_27013368	1751053122	2H	71.1623	2	58.9235	morex_contig_1592573	#N/A	#N/A	#N/A	#N/A	T	C	AAAAAATTGCATTTATTAAAATGGCCATATCTTTTAAAACCGTGCGTCGGATCGCAATAAGTTCATATGCAAAACATGTAGAATTCCATGTG
LG07_58888779	1751045885	2H	71.1623	2	58.0737	morex_contig_471089	#N/A	#N/A	#N/A	#N/A	T	G	GCTGGGTCATGATGATGGCGGCTTAAACATTTCATGTTCAAGATTGGCCATGACTTATTGAGCCGAAGGCATAAGGTGAATTCAAAAGAGCC
LG06_82319688	1751043841	2H	71.1623	2	58.9235	morex_contig_324202	#N/A	#N/A	#N/A	#N/A	A	G	TCCTCGTGAAGTTTCACGTCATTTGGAGTCCAAAGAATTTTTCAGCCTTTTTCTTGGATTTCGGGTTCAGAATTCCACTTTCCGGCAATCGC
LG05_140151838	1751041661	2H	71.1623	2	58.6402	morex_contig_255511	#N/A	#N/A	#N/A	#N/A	G	A	AGTGTTTGTGACCGAAGGTTGTTCGGAGTCCTAGGTGAGGTCCCATAAATGACGAGGAATTCGAGAATAGTCCCGAGGTGAAGATTGATATA
LG05_57501723	1751039720	2H	71.1623	2	58.0382	morex_contig_203666	#N/A	#N/A	#N/A	#N/A	G	C	TCTTTTATTTTAGGAAAGTTCCTGGCCCATATTTAGAATTCAATCTCGCCCATATCCCCACCTTCTTCCTCCTCTCGTCACCTTCCTTCTAT
LG04_104103002	1751037101	2H	71.1623	2	58.9235	morex_contig_153408	#N/A	#N/A	#N/A	#N/A	T	G	GACTTCAAGAATTCAACATGCAAGCTCAATTACAACAACACCTAGAATAGATAATTACTTCTACAATAAACCACTTAAGCAAAAACTAATTG
LG01_91367945	1751021724	2H	71.1623	2	58.6402	morex_contig_43647	HVVMRXALLEA0377B07	contig_1245	2	66.7892	T	C	CGATCTTCTTGGAGTTCTATCCGATGTAATATTATTTTGTGGTGTCTTTGTTGGGATCCGATGAATTCTACGTTTATGATCAGATTATTCAT
LG01_15330401	1751019148	2H	71.1623	2	58.6402	morex_contig_8892	HVVMRX83KHA0165F04	contig_1245	2	66.7892	G	A	AGGTCTGCACAGCTGATGGCGTAGACCTTCTTTGTCGTTTGCCAGCCGACGACAAAGAGCTGGCTGGCGGCAAATTGCTGAATTCCAGTAGT
LG13_75697118	1751060383	2H	71.3188	2	57.8612	morex_contig_1998220	#N/A	#N/A	#N/A	#N/A	T	C	NNNNNNNNNNNNNNNATGAATTGTGAGTTTATATTCAGATTGTCTATGAATATTATTTGAATCAATTCTCTGAATTCTTATATGCATGATTT
LG13_75697136	1751060385	2H	71.4168	2	57.8612	morex_contig_1998220	#N/A	#N/A	#N/A	#N/A	C	A	AATTGTGAGTTTATATTCAGATTGTCTATGAATATTATTTGAATCAATTCTCTGAATTCTTATATGCATGATTTCATAACTTAGCAAGTCTT
LG04_75808069	1751036223	2H	71.5102	2	58.9235	morex_contig_143043	#N/A	#N/A	#N/A	#N/A	C	T	AAGGCAGCAGACACAATGAATTCCTGGAATATAGGAAAATGTTTCAGGGTACCTTGTAATAACAAGAGCTACGGTAAATGAGAGTATGAATG
LG03_14537437	1751029798	2H	71.5977	2	58.7819	morex_contig_81268	#N/A	#N/A	#N/A	#N/A	G	A	ATACCATGTACTCCTATAGGATTTGAAAACATTAGAATTCTTCAATATGTACTTATGGATCATACCTCTTTGGATTGAGGGAATTTTAAAAC
LG03_14534401	1751029802	2H	71.8523	2	58.7819	morex_contig_81268	#N/A	#N/A	#N/A	#N/A	G	A	GTTCGTCAACAAATTGATCTTTTGGAACGAATGAATTCACAGAAGTGCTGGATCCGTACAACGTTTTAAGATATAGAATTGTTACCACGCTC
LG15_97458521	1751064835	2H	72.1252	2	58.7819	morex_contig_2556794	HVVMRXALLEA0172P17	contig_46205	2	150.685	A	G	TACTTGTGGGTCATCACTCATCGAGAAAACTACTTAGAATTCCTGTAATAAACGAGACAACACAAGAGGTAGGTCTTGTGAAGTATTGGTCC
LG08_76271806	1751046920	2H	72.1252	#N/A	#N/A	morex_contig_876838	#N/A	#N/A	#N/A	#N/A	A	G	TTGAATGAATTCTTGACACCATGGTTCAACCGATAGATATCTTCGTAGAATCTGTAGGAGCCAATATGGACATCCATGTCCCTCTATTGGTT
LG05_75505266	1751040100	2H	72.2799	2	58.0524	morex_contig_215492	#N/A	#N/A	#N/A	#N/A	G	A	CGTCTTGATCCCAAGAATTCATTTGCTAATTATAGTAAAGACAAACTAGTAGATCTTGCTAATATGTATGTTGCTGACTTCTCTACATATGA
LG07_50283898	1751045770	2H	72.4369	#N/A	#N/A	morex_contig_458772	#N/A	#N/A	#N/A	#N/A	G	C	CTCAGTATGTTGATGAATTCAGCATGCTCGCTTGTTATGCTCCTCGAGATTTGGCCGATGATGCGGCCAAGCAGGAnnnnnnnnnnnnnnnn
LG01_120507474	1751022911	2H	72.645	2	58.0028	morex_contig_47177	#N/A	#N/A	#N/A	#N/A	C	T	TTATGCTCCAGAGCTCAATCCAGAAGAAGTGGGAGCCGGGTTTCCTGTGTTGAAGGACGATGGGTCTGAATTCAGCAATGCAGATTAACAAT
LG11_123017714	1751056266	2H	72.8236	2	57.153	morex_contig_1645552	#N/A	#N/A	#N/A	#N/A	T	C	GGGTTTTTGACGATCTGAATTCAAAAAACCCGTCCGCTAGAATATATACTCGTCGCTGTCGGTGCCACCGAGATTACGAAATCGGTGTCACC
LG15_111947718	1751065331	2H	73.0093	2	58.7819	morex_contig_2565588	#N/A	#N/A	#N/A	#N/A	A	T	ACAGAGAGGGATATTACCAACAGATGGAATTCTGACCTGGAAAAAGCTACGTCAAGCCGCCTAGCCTATACATCTCCAAATAAGCTGAAAGT
LG15_43317645	1751063242	2H	73.1548	2	58.0524	morex_contig_2501807	#N/A	#N/A	#N/A	#N/A	C	A	CAATTGGCACTTCCTCCTAAACAACTCCCGTGAGAGAATTCACCCGTTTACTCTTTGTTGGGCGTTGGGATACGTACTTAATCCTCTTTCGC
LG15_111947675	1751065329	2H	73.2333	2	58.7819	morex_contig_2565588	#N/A	#N/A	#N/A	#N/A	C	T	GAGTAATTCTAATGCCTTTTATCTCATAATATGCAAGGTTTACACAGAGAGGGATATTACCAACAGATGGAATTCTGACCTGGAAAAAGCTA
LG14_37092107	1751061732	2H	73.2333	#N/A	#N/A	morex_contig_2189676	#N/A	#N/A	#N/A	#N/A	C	T	ANNNNNNNNACCAAATGAAGTTAGAAATAGTTGAATTCTCTGACCTAAAAGCAAAAAAAGAATCACTGAAAACAGTAAGCACAGACAAAATA
LG09_125300921	1751048063	2H	73.2333	#N/A	#N/A	morex_contig_1371708	#N/A	#N/A	#N/A	#N/A	G	A	AGTTCAAACCAGCAGACGATACCAAGGTCATTGAATTCACGCCGGGCGACTCAACCAAGCAGTTCACTATTAGGGCGGGTCTTGACACCAAA
LG02_102213751	1751027806	2H	73.2333	2	57.932	morex_contig_68057	#N/A	#N/A	#N/A	#N/A	G	T	GAAGACCTCGAATTCCACGGGGACCTACTTGAGCAAGGCAAGGAGCCCTTTGACCATGTATGAGAAAATGTTTTTTGCATGACATGTTGATT
LG05_95841962	1751040504	2H	73.2333	2	58.9235	morex_contig_229373	#N/A	#N/A	#N/A	#N/A	A	G	TCCGTCAGTTTTCACGTGTTTTGGAGTTGTACACAATAGGTCTCATATTTGCTCCTTTTCCAGTCTAGAATTCCAGCTGTCGGNNTTCTCCC
LG03_30871096	1751030416	2H	73.2911	2	58.7819	morex_contig_85260	HVVMRXALLMA0075F15	contig_713	2	157.81	C	G	AATGTGCTCCTCAAAAGCACGAACGAACGAAGAAAGTTGTTTGTCCATTGGAACTTGAATTCCAGAAGATACTCGCTTGTGTGAACAATTGT
LG02_71356276	1751026879	2H	73.4336	2	58.7819	morex_contig_62241	HVVMRXALLEA0095N02	contig_44870	2	65.2443	G	A	ATCATTACTTTGCTCACTAGTTCCACTTTGTAAACTTGTCGACTGCTACAAACAAGAATTCAAAGCCCCCGGTAGCACGGGGGAGAGGGCCG
LG06_147296884	1751045045	2H	73.5919	2	58.0524	morex_contig_386196	#N/A	#N/A	#N/A	#N/A	A	G	GGGAAAATAAGTTTTTGCGAAAAGATTCATTTGGAAAGGCCCCGGGTTTTGAATTCATAAATACCATTAAATCCAAGACAAAAAAAGCAAAT
LG13_127335157	1751061017	2H	73.737	2	57.0113	morex_contig_2084255	#N/A	#N/A	#N/A	#N/A	C	T	CATGAATTCAGTAATCAATCAGAAGAGCATGGTCCGACTACGGACGAAATCAAATGATAAAATAGTGTCCATCCTTGCTATCCCAGGCTTGC
LG13_140416799	1751061151	2H	73.967	2	59.5255	morex_contig_2106918	#N/A	#N/A	#N/A	#N/A	G	A	NNNNTCACATTAACCCACACACATATGACGCAGAATTCTTCCAAGAAATGTGTCTTTCCAATAAACGTTTCAAGAACCGATCTACCTCACCC
LG05_72988618	1751040046	2H	74.2347	#N/A	#N/A	morex_contig_213819	HVVMRXALLEA0369A21	contig_44602	2	157.81	C	G	CATACACACACGTTAGAGTAACACCAGGTAACAAAAGTTTATTGCTTTTTTTATTTTTGATCAAAAGAAATCTAGAAATTCAGAAAATCATT
LG04_140099174	1751038189	2H	74.4909	2	58.0524	morex_contig_165374	#N/A	#N/A	#N/A	#N/A	C	T	TTTCAGAATTCGGAATGCTTTATTTTGGACGGTTGCAGAAATGTTCATATGCAGAAATTTTGGATGTTAACTATGTAGAAATTCTGTTAGGC
LG06_4506933	1751041956	2H	74.4909	2	59.4901	morex_contig_267243	#N/A	#N/A	#N/A	#N/A	C	T	GTCATTGGGCAGTGTCTTGTATATATTAGCCATGGAGTTGTGATTCTTCTTAGGTTCTGAATTCATATCCAAGTCCTCTGCTAGTGACTTTG
LG15_35734156	1751063191	2H	74.4909	#N/A	#N/A	morex_contig_2485604	#N/A	#N/A	#N/A	#N/A	A	C	ATATTTCCAACCACTCCTAAGATTTTAAACATTTTTGAGAACTTCAAAGTTTTTGAATTCAAATTTAACTTGAATTCAGTGGCTTTTTGCAT
LG05_4172345	1751038533	2H	74.4909	2	57.7904	morex_contig_171616	#N/A	#N/A	#N/A	#N/A	T	G	CTAAAACTCCAAAGGCAAGCATCTTGAATCCAAATTTGCATAAAGTTGTGTGATGTTTGTGGTAGTGCATATATTGCGTGAATTCGGATTAT
LG06_126828605	1751044633	2H	74.7014	2	58.0737	morex_contig_368588	#N/A	#N/A	#N/A	#N/A	C	T	CTTGCTTCCGTAACACAAAAATCATATTAAATAATATAGGTCTTCGAATTCAAGATAATAGAAAATGATCTGAAATACATGGCACCAAGATG
LG05_35418564	1751039244	2H	74.9749	2	58.0524	morex_contig_189706	#N/A	#N/A	#N/A	#N/A	A	G	TCACCCCGGCGTTCTCCATGACGAGGAGGGAGTAATTCAACCTCGGGGCTGAGTGCATTTAATAGAAGATATGTGTTTGAATTCTCTCTCTC
LG14_107839456	1751062488	2H	75.0834	#N/A	#N/A	morex_contig_2323597	#N/A	#N/A	#N/A	#N/A	T	C	GTGAATTTCTGATTTAAAAGAATTCCAGAAAAATGCCAGAACTTCGAAAGTTCATAGATATTAATATGTAACTCCAATGAAAATAATTTATA
LG10_92205909	1751050033	2H	75.2761	2	59.5609	morex_contig_1566583	#N/A	#N/A	#N/A	#N/A	A	G	CAGGTGTGCCTAGATTTATGTGTATTTCACTTCAAAGGTTTGCGGTGAAGTATTTGAATTCTAGTTCGTATTCTTTGGTTTGATTATTTATC
LG05_103920441	1751040679	2H	75.4288	2	58.0524	morex_contig_234830	HVVMRX83KHA0083J10	contig_44272	2	66.7844	C	T	TGTAGCAGAGAGAGGGAGGCGGCGGGGGAGTTAAGGGAGGGGGGTTGTAGGGAAAGAATTCTGACGGGGCAGAAGAAGTAAGGAAGGAGGAG
LG11_137137244	1751056626	2H	75.608	2	59.2068	morex_contig_1659235	#N/A	#N/A	#N/A	#N/A	A	G	TTCGTCTTTCTCATGATGATCGGACATTACTTGATTCTTGCGCTGCAGGTTCTTATATGAAGAAGACTATTGAATTCAGATGGGATCTTTTG
LG12_47921422	1751057702	2H	75.7751	2	58.0524	morex_contig_1736770	#N/A	#N/A	#N/A	#N/A	A	G	ATGCATTCTGATTGGGAAGCATCCTAGATCGCGTGTCCGTCTACGATGACGAATTCTTCTCCGAACTCTGGTCCTTCCATGTCTGGnnnnnn
LG15_80924205	1751064195	2H	75.7751	2	58.6402	morex_contig_2550769	HVVMRXALLMA0212I01	contig_43456	2	156.7	A	T	TGTGGTGTTTGATCAGCCATCATCTCTCATCTATATATGAGGCATTTGGATTTTTCTTAGAAAAATAGAATTCCTATTTTCATCCAAATCTA
LG05_93955073	1751040455	2H	75.7751	2	58.0524	morex_contig_228061	#N/A	#N/A	#N/A	#N/A	A	T	ATCATAGGTAACTACTTGAATTCCCACCTAGTAACTCCGAAAAATTTCCGGTTGTGCAGTCGGGTCCACGAATACAAGGAGTAAANNNNNNN
LG15_75129881	1751063941	2H	75.9281	2	58.6402	morex_contig_2549289	HVVMRXALLEA0174F03	contig_44106	1	50	G	A	GAGAGTGGTAAAAGTACAAGAATTCTCCACACTTGTAAGAGCCCAAGACCGATGCTCCAGAAGATTCCCCTTTTATTCCGTTACCGACGTGT
LG11_91405879	1751055244	2H	76.0966	2	59.4193	morex_contig_1623609	#N/A	#N/A	#N/A	#N/A	T	G	TATCTCTGAATATGCAAGGTACATCACGAAGAGGGAAGTATCTAGAAATTGGAATTCTAGACAGAGAAACCGAGAAAAATGCAGAAAAATCA
LG10_120717276	1751051095	2H	76.2073	2	57.7195	morex_contig_1573612	#N/A	#N/A	#N/A	#N/A	T	G	CCACGGAGGTGTAATCGAGCCGAGTGCTTTGGGTGTAGGAGAAAGTGCTTTGGGTGTAGGAGAATTCACGGAGTTCATCCGAGTCAAAGATA
LG02_147905305	1751029272	2H	76.2785	2	59.5609	morex_contig_77530	#N/A	#N/A	#N/A	#N/A	G	T	TGCATGCAGACCTAACCGGTCGTCCTAGCTAGATCGGAGGTTTCTCCCTCGGTCAACGAATAAGGTTCGGAGAATTCGAATTCTTTACTGAC
LG02_82042559	1751027172	2H	76.3458	2	57.4363	morex_contig_64214	#N/A	#N/A	#N/A	#N/A	A	G	AGTTGACCTCCCTCAGTGTAGCCAACATAACCTGGAGGTGATCCGATAAGTTTGGACACTGTATGTCTCTCCATGAATTCACTCATATCTAA
LG15_56788807	1751063347	2H	76.4313	#N/A	#N/A	morex_contig_2532863	#N/A	#N/A	#N/A	#N/A	A	C	ACTCTCTCAAATTATGAATTCAGACATTTAAACGCACAAGAAGACAACAACAACAACAACCAAGCCNTTCAGTCCCAAACAAGTTGGGGTAG
LG12_40771266	1751057571	2H	76.5454	2	58.5052	morex_contig_1727359	#N/A	#N/A	#N/A	#N/A	T	G	GCATGGTTTTGGTAATTGATTACAATCCCTATGGGCTAATGGTTGCCTTGAGTTATATTCGAAGAATTCGTCCATAGACACTTCTTGAAGTC
LG14_27794665	1751061622	2H	76.6693	2	58.6402	morex_contig_2172868	#N/A	#N/A	#N/A	#N/A	G	A	CTAAGTAGTTTTTAGCAAGGAATTCTCTACAGGTGCTACAAGTAGGAGTGATAGATAATTTTGTAGCAAGANNNNNNNNNNNNNNNNNNNNN
LG05_5730412	1751038564	2H	76.6693	2	57.0467	morex_contig_172369	#N/A	#N/A	#N/A	#N/A	C	T	TAGCATTGTATTGCAACACCTTCAATTCTTCCGCAATTGCTTCATGATTCGGTTCCTTTCCACCACCAAAGAATTCACCTTGCAAACCAACA
LG01_93965944	1751021862	2H	76.6693	2	57.5779	morex_contig_43935	HVVMRXALLEA0165O20	contig_46218	2	66.7892	A	G	TGGAGTCGGACCAATCCAGGAATTCCATAGATTTCGACAGTCACGTAGCTTGCGCTGCGCGTGAGCCTGTAATGCCCCGGACACACCCGCCG
LG15_88924683	1751064543	2H	76.6693	2	58.0737	morex_contig_2553224	#N/A	#N/A	#N/A	#N/A	A	T	TGTGTCCAAAGAGAAGGTATTGCATTAGCAAGATACAACACATCTGGGTCATGAATTCGCACGAAATGTAACAGCCCGGAACCGGTGCTCTA
LG15_87254887	1751064456	2H	76.6693	2	58.0524	morex_contig_2552645	#N/A	#N/A	#N/A	#N/A	T	C	CTCCAGCAAAGGTTTCGAGAGCTGGGCTGCCTCCTAGGCGCAACCCCCGCAAGAATTCTACAAAAGCATCTACTAAAGTGGAGGTCGTTAAA
LG15_75122962	1751063939	2H	76.6693	2	58.6402	morex_contig_2549289	HVVMRXALLEA0174F03	contig_44106	1	50	C	T	AAAGATAGAAGAGAATTCCCGGGTTTGTTCAGCAGGGTATAATGTAGCTTCAGCAATCATGTTGGGTGGTTTGTTGTAAAGTGCCTCAAAAG
LG14_66741204	1751062064	2H	76.6693	#N/A	#N/A	morex_contig_2244532	#N/A	#N/A	#N/A	#N/A	T	A	TACTACCGCTCCTGCTAGGAGCGGTACTACCGCTGGATACTGAAACTGCTGTAACATTCACATACAGACTCGGAATTCAACGAAACCAAGTT
LG14_58814138	1751061951	2H	76.6693	2	58.0524	morex_contig_2229716	#N/A	#N/A	#N/A	#N/A	G	A	CACCATCCTCATTGGTGCTCCTCTGGTGATGCGTATGTTGGGGAACGTATTAATTTCAAAATGAATTCCTATGTCATGCAAGGATCTATCTA
LG12_110498786	1751058722	2H	76.6693	2	58.7486	morex_contig_1822846	#N/A	#N/A	#N/A	#N/A	T	C	AAATTTGAATTCTCGATGATACCGATATATGATTCTTGTTGGTACCGATACAATGACCTAGACTGGTTTTCCAAACTTGGTGAGACCGACTT
LG12_91473538	1751058446	2H	76.6693	2	58.0524	morex_contig_1796234	HVVMRXALLEA0305A18	contig_48692	2	131.329	C	A	CCATTACCAAAGAATTCACCTTGCAAACCAACATGAACAATGTCACAAATGGTGGGGCTATGACCAAGAATATGAAAATTTATACCATCAAA
LG12_91473516	1751058444	2H	76.6693	2	58.0524	morex_contig_1796234	HVVMRXALLEA0305A18	contig_48692	2	131.329	C	G	TGCTTCACGATCTAGTTCCCTTCCATTACCAAAGAATTCACCTTGCAAACCAACATGAACAATGTCACAAATGGTGGGGCTATGACCAAGAA
LG11_96900328	1751055446	2H	76.6693	2	58.0524	morex_contig_1626992	#N/A	#N/A	#N/A	#N/A	C	T	AACTAGATGAAAGTTATCTTTTATAATTCATGTTTTCCATTTGTTTTCTTATTTGTGTTTTTCATGAATTCTTATTTTATTAGCATTATTCG
LG11_70616975	1751054635	2H	76.6693	2	58.0524	morex_contig_1612142	#N/A	#N/A	#N/A	#N/A	C	G	CCAGCGTAAGGCGACTCATGGAGAGGCCTCGAAGGCGGCTCAGAGAGAAGGCCCAAGAAGAGGAGGAATTCCCTCCAAAATAAATAAGACCT
LG11_57361847	1751054196	2H	76.6693	2	58.0524	morex_contig_1605716	#N/A	#N/A	#N/A	#N/A	A	T	AGGAAGTTGGTGAGCCCGACATTTGCAACGAATTGCATGAATTCTTCATAAAAACCAGCTTCACTCAAGAAGGGTGTATTTGGCCATTCACA
LG11_40376391	1751053621	2H	76.6693	2	58.0524	morex_contig_1598153	HVVMRXALLMA0161C13	contig_43456	2	156.7	C	G	ATTTCATTTAATATTTTTTAGAAGATTCCATTGAATTCAATAGAGTCGTTCATATCGGAACCGACCGCACACGCATCGAGCAATGTTTGATC
LG10_92205937	1751050035	2H	76.6693	2	59.5609	morex_contig_1566583	#N/A	#N/A	#N/A	#N/A	T	C	ACTTCAAAGGTTTGCGGTGAAGTATTTGAATTCTAGTTCGTATTCTTTGGTTTGATTATTTATCGGAGCTTCTTTTCAAACAACCGGCAGGA
LG10_86806087	1751049805	2H	76.6693	2	58.0524	morex_contig_1565383	HVVMRXALLEA0248K07	contig_43456	2	156.7	T	G	TCCTTCGCTTATGAATTCTTCATGGGAGATCAATAATTCATTTGGCCCGAGAGCAATGTGAGCGCTTCCTAGGACATGTTGATTATAGAATT
LG10_74006575	1751049393	2H	76.6693	2	58.9235	morex_contig_1562618	#N/A	#N/A	#N/A	#N/A	C	T	CTGCTCGTTGTCCTGCTTTTTGTATAACTGTTTCTTCTTTTTAGTGAGGAATTCTACTTGGCGATACTCTTGGAGGTCATGGACGGCAGTGC
LG10_71645947	1751049325	2H	76.6693	2	58.0524	morex_contig_1562137	#N/A	#N/A	#N/A	#N/A	C	G	CTACAATGATGATCACTTTTAAGGTCACTATGTTCCGCAACTAGGGCAGCGCATGGTTGAATTCAACGACAAGGAGAAGCTGTTCAATCTCA
LG07_114968028	1751046270	2H	76.6693	#N/A	#N/A	morex_contig_602309	#N/A	#N/A	#N/A	#N/A	G	C	TCCGGAGGAGCCTTCGGTAAAGTCATATCAAATGATTACCGGTACTTATGATCGTATGCAACAGGAATTCTTAATATTATAGCATGCAAAGT
LG07_114968016	1751046268	2H	76.6693	#N/A	#N/A	morex_contig_602309	#N/A	#N/A	#N/A	#N/A	A	T	AATGCAAAATACTCCGGAGGAGCCTTCGGTAAAGTCATATCAAATGATTACCGGTACTTATGATCGTATGCAACAGGAATTCTTAATATTAT
LG07_37970022	1751045628	2H	76.6693	2	58.0524	morex_contig_442406	HVVMRX83KHA0069J22	contig_553	2	66.7892	G	A	GTCCCCACGCATGTCCTGTCAAGAAAAAGGTCTGGAAATAAGCTATAAAATAGCATGAATTCATTGCTAAGGAAATCAAGAAGCTGGAAGCG
LG06_118129339	1751044423	2H	76.6693	2	58.9235	morex_contig_360872	#N/A	#N/A	#N/A	#N/A	G	A	GTCAGAACCGTTTGCGTCTTTTGGCTCACATATGTGAATATGTCACTAGAATTCAAATGTCAAAGAACCTTGGTTGACGTGACTAGTTATAA
LG06_44485608	1751043190	2H	76.6693	2	59.4193	morex_contig_288801	HVVMRXALLEA0248K07	contig_43456	2	156.7	G	T	CGAAATTCCTCTACAAATTCTACTAGTATACCCTATAATCTTGATAACACAATAAAGGAATTCATTCATTATCAAAAAGTTTTCAATACAAT
LG05_143219032	1751041734	2H	76.6693	2	59.4193	morex_contig_257876	#N/A	#N/A	#N/A	#N/A	G	C	CACGTCTTTCCAAAAAAATGTTTCAAGAACCGCTCTACTTCACCCAAACATGGAAGTAGACAGCGACAGTGAATTCGACTTCACCCCTGAGC
LG04_37106460	1751035018	2H	76.6693	2	58.0524	morex_contig_135707	HVVMRXALLEA0380A12	contig_553	2	66.7892	A	G	ATGAGGCTTGGCTTCTGCACATGGAGCTTGAACAAGATGGAACTGAGGAATTCATCAAGGGAGAGGAACCTATTGACCCTAGGGAAGTGCAC
LG03_98137589	1751032479	2H	76.6693	2	59.4193	morex_contig_104374	#N/A	#N/A	#N/A	#N/A	T	G	GAATCAGCGGTGGCTCCGGTGGAGAATTCGACACCTCGACCATTGCTATGGCAACAGACAACAACGCCAGAGATTGACACGTTGACGGnnnn
LG03_94618912	1751032345	2H	76.6693	2	58.0524	morex_contig_103196	#N/A	#N/A	#N/A	#N/A	C	T	AGCTCAGGAGAGCTCTTCTCCTCGCCCACGGCCGCCCTGTGTCGTTGACGATCTCGCCTTGAATTCGACCGCCCGAGCCTCCTCTCCACTCC
LG02_135471857	1751028891	2H	76.6693	2	58.0524	morex_contig_74868	#N/A	#N/A	#N/A	#N/A	C	A	GGGGGGTGAAAAGGAGATTTTATGAATTCATCACTTAGGAATTTATGTGTGAGGAAATTACTAAATCACGAACAACCTCCAGCGGAATAAGT
LG02_95796274	1751027577	2H	76.6693	2	58.9235	morex_contig_66817	HVVMRXALLHB0140J03	contig_48171	2	66.7892	G	C	TTCTCGATGCCAGAAAGGCTTTAGAATTCAGCAGATAACTCTGTCGTTCTCGATGCTCGCTCACCACCGGAAAGCCCAGAAGTTCTCAACCT
LG02_95796265	1751027575	2H	76.6693	2	58.9235	morex_contig_66817	HVVMRXALLHB0140J03	contig_48171	2	66.7892	G	T	ACCCGGAATTTCTCGATGCCAGAAAGGCTTTAGAATTCAGCAGATAACTCTGTCGTTCTCGATGCTCGCTCACCACCGGAAAGCCCAGAAGT
LG02_69419241	1751026796	2H	76.6693	2	58.0028	morex_contig_61902	#N/A	#N/A	#N/A	#N/A	G	A	GCTCAGGCCACTGAATTCTATAAAGAGCTCTTTCGCGCGCCCCTAGCAATATTTTCCACTTAGACCCCGACACTTTGTCCGTGGAAGAGAGG
LG02_23524949	1751025019	2H	76.6693	2	57.7195	morex_contig_54439	HVVMRX83KHA0082J16	contig_1245	2	66.7892	G	A	TGAGAATTCCAAAAAATGTTCATGATTTGCAAAAAAAAAGTCAAGATTTATTCATAATTTTGAAATATCGCTATGGATTATTTCTCGTTAGT
LG06_73302243	1751043688	2H	76.7932	2	58.0524	morex_contig_315340	#N/A	#N/A	#N/A	#N/A	T	A	NNNNNNNNNNNNTTGGAGTTGTGCAGAATAGGTCTCTTTGATTTAGTCCTTTTCCGGTCCAGAATTCCACCTGTCGGCATCCTCCCTCTTCA
LG07_105980968	1751046234	2H	76.9819	#N/A	#N/A	morex_contig_580256	#N/A	#N/A	#N/A	#N/A	G	C	TATCACCCAACCACCTTCTCCCGCTTAATGAATTCAATCTTCATCGAGTATTTGGATAAACTGATCATGGTTTACCTTGATGACATCCAGAT
LG04_131274952	1751037949	2H	76.9819	#N/A	#N/A	morex_contig_162161	HVVMRXALLEA0286I01	contig_43456	2	156.7	T	G	ACTTAAAGAATTCTTGAATGCTAATTTTCCCAAAACATTCCCTTGTCCTAACACAAAATTTTTAGTATCCAGATTACCAGGATGTCCAATTT
LG03_58096154	1751031278	2H	76.9819	2	57.7904	morex_contig_92406	#N/A	#N/A	#N/A	#N/A	C	T	GTGCGCTTCCTGGACTCCGAATTCTTCCTGAACACGTATTCTTATGTGTAAAATTCTTTATATATACTCCTGGGTGTTTTTACCACCGCATG
LG05_44498223	1751039420	2H	77.0953	2	58.0524	morex_contig_195375	#N/A	#N/A	#N/A	#N/A	A	G	TATCCTATGCTGCCTTCCATGATGTGCACACGTGGGGAATTCCTGTTGTAGGGTGTGCAATATGTTCATGATTCGTTTATAGTGGGTGGCTT
LG07_17319954	1751045320	2H	77.3599	#N/A	#N/A	morex_contig_414508	#N/A	#N/A	#N/A	#N/A	C	G	GGTATCTTCNNNNNNNNNGGAAGCACAAAGAGATGCTCCTCAACGTGCTGCACCAATTGAAAAATATTTATTATGGAATTCCTTCGGGTATG
LG02_90079650	1751027407	2H	77.3599	2	58.6402	morex_contig_65731	#N/A	#N/A	#N/A	#N/A	T	C	TTTACATGGTGGAAATGACCGGTAACATCGGTGACCTTACCCCTCAACCGAACGATGACAAATCTGGGGAGGAGAATTCAAAGCACCAAAAG
LG06_71246742	1751043631	2H	77.3599	2	58.0524	morex_contig_313340	#N/A	#N/A	#N/A	#N/A	G	T	AGGGCCACTACCTGTCCGTCGAGACTCTCCTAGTAAAAACAACATCTTCAAAGATAATGGAGAATTCTGGATCTTCGTGGAACCGAGGGTCG
LG12_91473331	1751058442	2H	77.5208	2	58.0524	morex_contig_1796234	HVVMRXALLEA0305A18	contig_48692	2	131.329	G	A	TGTAGCACATCCAACTTAGATTCACTAATGCATTCTGTACCTTCATGCATATCAACCAAAGTGCCCAAAATATCCTTGGAATTCTCAAGACG
LG11_19035181	1751052807	2H	77.7697	2	58.0524	morex_contig_1589229	#N/A	#N/A	#N/A	#N/A	G	A	ATCCACAACATGTTATGCCATTCACGTTTTGACTTGAAAACTTAATAGTTCTTGTTGAATTCTGAACCTTCTCTAGTTTTGATGCCATATAT
LG11_19035166	1751052805	2H	77.7697	2	58.0524	morex_contig_1589229	#N/A	#N/A	#N/A	#N/A	C	T	ACATGGCATTTTGTTATCCACAACATGTTATGCCATTCACGTTTTGACTTGAAAACTTAATAGTTCTTGTTGAATTCTGAACCTTCTCTAGT
LG06_53073478	1751043335	2H	77.9266	2	59.4193	morex_contig_296377	#N/A	#N/A	#N/A	#N/A	A	G	GTGCTCGGCTCGACTGAGCTATGGTCCAAACATCTTTACGAACAGAAGTGGACATCATGAAGAATTCCCCAAGCGTCAAGCTCCTCCGCGTT
LG02_121475689	1751028398	2H	78.0195	2	58.7819	morex_contig_71920	#N/A	#N/A	#N/A	#N/A	C	G	AACGCGCGTTGTGGGCGCGCGCTAGGTGTGCATGGTAGGTGCTCGACCGAATTCCAATACATGCTAGAGGGCTTGGTTTGAGGTGCAACTTA
LG15_31489261	1751063128	2H	78.1396	#N/A	#N/A	morex_contig_2476587	#N/A	#N/A	#N/A	#N/A	G	A	TTTTAGGGAATTCAACAATGTATAGACCACCGCTACTGAAACCAATAAAGACAATTTTATGGTTGCCGTTGCGAAACACTCGGCATTCAACT
LG10_100868488	1751050395	2H	78.294	2	58.7819	morex_contig_1568607	#N/A	#N/A	#N/A	#N/A	C	A	CAGTCAAGTGTTTACTGAATTCAGTTAACTCAACATATATGCTTCCATATGTTAGCCACTTGTGAGTTTGAGTTCAAAACACACCACACATC
LG03_32548483	1751030444	2H	78.4217	2	58.7819	morex_contig_85687	#N/A	#N/A	#N/A	#N/A	C	G	TTCTTGAGGGGTTTACTGGAATTCTACGGGCTGCAGCTCCACAACCTCACCCCTGGTTCAATCCTTCACATCTCAGGCTTCGTAGCCTTGTG
LG02_85483028	1751027266	2H	78.5658	2	58.6402	morex_contig_64855	#N/A	#N/A	#N/A	#N/A	G	A	TCTATGAATTAAAGAAGGGAGAGGCCCGCTAAGTTGATGGCTAAGGGGGAATTCCTAGAAAAAGCTCTCCCACTCGATTTTTACCGAAATCA
LG04_43356447	1751035281	2H	78.7276	2	58.9235	morex_contig_136551	HVVMRXALLMA0183B11	contig_1176	2	68.2056	A	G	TTTTTGAATCCATGAACAATTGTAGAATTCATGAACCTTTTTCAAGTTCGCAAACTTCTTTGAATTGTAGATGCTTGTTGAATTTATGATTT
LG04_45022134	1751035339	2H	78.8607	2	59.0652	morex_contig_136795	#N/A	#N/A	#N/A	#N/A	C	T	GACCCAATCCCCTCATACCCACAAATTACAAAGGAAGACTGAACTGAATTCAAAAGGGCTAGGCCGGTGATGATTTTATTATGAAGAGCGTT
LG06_108871613	1751044252	2H	78.9738	2	59.3484	morex_contig_351321	HVVMRXALLEA0221O11	contig_43457	2	65.6714	T	G	TGCAGAGTATTGGTGCTTGATTCCCTCATCACTAAGAAACTCGTTCAAGTTGTAGTTCTTGAATTCGGTGCCATTGTCGCTTCTAATTAACA
LG10_60000257	1751048854	2H	79.1333	2	58.7819	morex_contig_1559839	#N/A	#N/A	#N/A	#N/A	T	C	CTTGACCCGAAGGAGGACGGACACGGGTTCTGTGCATGACTTTCTAGAATTCAGAGTTAGCTTGTAACAAAGATATGAGCCGGCTCAATAAG
LG10_60000236	1751048852	2H	79.1333	2	58.7819	morex_contig_1559839	#N/A	#N/A	#N/A	#N/A	C	G	CTTCAGGTGCCAGGTCATCCACTTGACCCGAAGGAGGACGGACACGGGTTCTGTGCATGACTTTCTAGAATTCAGAGTTAGCTTGTAACAAA
LG10_60002231	1751048860	2H	79.2893	2	58.7819	morex_contig_1559839	#N/A	#N/A	#N/A	#N/A	C	A	TCAAGAGCGAAGATGACTTTTACTTTCAACTTTGAGGTGTTTTTCTTTATTTTTCAGGATGGAATTCTAACATGGATGAATCCAAATTAAAC
LG08_85596461	1751046985	2H	79.4111	#N/A	#N/A	morex_contig_899966	#N/A	#N/A	#N/A	#N/A	A	G	TCTCCCCCTTCTTGATCCAGCAAGAGAGACGGGGATGTAGAAGAGTTCTCCGGCNNNNNNNNNNNNNNNNNNNNNNNNNNNNNNNNNNNNNN
LG06_68831088	1751043587	2H	79.6102	2	58.0524	morex_contig_310991	#N/A	#N/A	#N/A	#N/A	C	G	GTAGTACCGCTTGGCTATTGCTATGGTGGGTGGGTAACACACTAGTGGAATTCTGTTTTTTGCCGTCTGCCAAAGCTTTGCCGTCTGCTAGG
LG03_127831513	1751033299	2H	79.7938	2	58.9235	morex_contig_114673	HVVMRXALLMA0184G15	contig_46839	2	66.83	G	A	AGAAGAATTCAAGGAGCTTTATAAACAAGTTTTTCCAACGACCTGTTCTTGCCTATTTCGAACATCTGGAGCCAAGCAATGACAAGCATTAT
LG08_29169201	1751046635	2H	79.8839	#N/A	#N/A	morex_contig_760244	#N/A	#N/A	#N/A	#N/A	C	G	ATACATTTGAATTCTTGCTTGTTGAACTTTCTGATTAAGTCCTTGGTGTACTTGGTTTGTGAGATAAACGTACCTTCTCTCTATTGTTTGAT
LG08_29169189	1751046633	2H	79.9759	#N/A	#N/A	morex_contig_760244	#N/A	#N/A	#N/A	#N/A	T	G	ATGGGGGTTCTCATACATTTGAATTCTTGCTTGTTGAACTTTCTGATTAAGTCCTTGGTGTACTTGGTTTGTGAGATAAACGTACCTTCTCT
LG12_126969573	1751058962	2H	80.0882	#N/A	#N/A	morex_contig_1846579	#N/A	#N/A	#N/A	#N/A	T	C	NNNTCCGACAAATGGCTGAAGGCCATGAATTCCGAGATAGGATCCATGTATGAAAACAAAGTGTTTAACTTTGGAAGAACTACTTGATGGNN
LG12_50696797	1751057762	2H	80.0882	2	59.3484	morex_contig_1740465	#N/A	#N/A	#N/A	#N/A	A	T	ATTATTGGAAAGCATGTCATCCAAGAATTCTTTGAGTATTCGTTAGCTTCTCCTCTCATCAAAAGAATCTATACTTGACGAAACAAATTGTT
LG03_70854920	1751031618	2H	80.0882	2	58.7819	morex_contig_95936	#N/A	#N/A	#N/A	#N/A	G	T	TGCTGGCACACCAAAAGGGGCGAGAATTCGACCACGCCATGTCGGCCCGTGGTCATGCGAGTACACTTTCCGGCATACAAAAAAAGGACTAT
LG15_103061685	1751065046	2H	80.0882	#N/A	#N/A	morex_contig_2559597	#N/A	#N/A	#N/A	#N/A	A	G	AATAGAGGTACATGAGATGAACTTCAACTCCCACAAGCCCAAGGGAAAGAATTCTAAATAATAGAATACCAGCTTTAAGGAGAAGGGAAAGA
LG02_58355420	1751026354	2H	80.2436	2	58.7819	morex_contig_59989	HVVMRXALLEA0089M01	contig_44079	2	65.1038	G	A	TCACTCATTATGAGACAGAGGGAGGATTGTCTAATCCATGAAATGTTTTTATAAAATTGTTTTTTGGAATTCTGAAATTTTTGTAATTTCAA
LG05_128298172	1751041402	2H	80.4021	2	57.8612	morex_contig_247455	#N/A	#N/A	#N/A	#N/A	C	T	TCCTACGCATGCCGTGGAAGATCAAACTAAACAGGGAATTCACACGCATTGCGCTAGATCAATATTTCAACAAAATACCATGATAAATAAAA
LG11_81841588	1751054972	2H	80.5097	2	59.0652	morex_contig_1618153	#N/A	#N/A	#N/A	#N/A	C	G	TATCAAGCTTACAGACTTGAAATGGTGAATTCTTATCCTCAAACCCACGAGGTGTTGGGGAACGTTGCATGGGAAACCAAAAATTGCCAACG
LG11_81841566	1751054970	2H	80.5097	2	59.0652	morex_contig_1618153	#N/A	#N/A	#N/A	#N/A	G	T	CGTTTCAGTCCATACAAGGCTTTATCAAGCTTACAGACTTGAAATGGTGAATTCTTATCCTCAAACCCACGAGGTGTTGGGGAACGTTGCAT
LG05_5291798	1751038550	2H	80.5097	2	58.6402	morex_contig_172156	HVVMRXALLEA0154L21	contig_44079	2	65.1038	G	A	AAGAATGAGAAGAAGACTGTTGTACCTGAACATGTATGGATCCAGCTGTAACAAGTTTGGAGAATTCAGCACACGAATATCCCAACACTATC
LG05_25774921	1751039002	2H	80.6642	2	58.9235	morex_contig_183842	#N/A	#N/A	#N/A	#N/A	A	G	TATGCTTGCTCCCCTCTGACGGGGAAGTGCACGAGCCTAAGCCTGAGGAATTCGAGAACTTCCTCCTCACCTTAACTGTGGGGGAAACTAGG
LG12_88537610	1751058387	2H	80.9282	#N/A	#N/A	morex_contig_1792136	#N/A	#N/A	#N/A	#N/A	T	G	GCATGCCACGGTAGAGGGACCGGCGACTCACTCATGGGAGGATTGTTATGTGATGCAGGAATTCTGGGCGGAGGCGCTCAGAAGAGGTCAAG
LG05_114317976	1751040938	2H	81.0653	2	59.0652	morex_contig_242018	#N/A	#N/A	#N/A	#N/A	C	T	GCTACTACCAAACATTATCAGGGAATTCGGCCTCATCGCATCCCCGCTCACGCGCCTGCTCTGACACGACGCCTGCGCCTAGGATGCGGAGG
LG03_122739508	1751033181	2H	81.3075	2	58.0737	morex_contig_112867	#N/A	#N/A	#N/A	#N/A	G	A	TGCTCAGCCACAAAAACCCGAGTAGCATCGACTGGACTACCAGCGGGAGCAACAACACCAGAATTCTGAACTTGGCCGGAAGGCACACGTCA
LG14_123638616	1751062655	2H	81.5021	#N/A	#N/A	morex_contig_2355151	HVVMRXALLHA0158A16	contig_1412	2	149.028	G	T	CTGCCGTACCGGCTTAACCTTGGGGTTAGTATTGATGTGGTGCTTAGCGAATTCTCTCGGCAAACCCGACATGTCAGAAGGTTTCCATGCAA
LG12_126969586	1751058964	2H	81.719	#N/A	#N/A	morex_contig_1846579	#N/A	#N/A	#N/A	#N/A	G	A	GGCTGAAGGCCATGAATTCCGAGATAGGATCCATGTATGAAAACAAAGTGTTTAACTTTGGAAGAACTACTTGATGGNNNNNNNNNTATTAA
LG11_21448686	1751052924	2H	81.9412	#N/A	#N/A	morex_contig_1590231	#N/A	#N/A	#N/A	#N/A	G	C	TATTTCACCTTCACTAGTCTCCCTCCTCACCTGAATTCCACTGGCTGGGTCCCCCCTCTTCCCTGTTTCGAACAAAAGTTTAACACCTCAGT
LG02_32859378	1751025357	2H	82.2217	2	59.2068	morex_contig_55862	HVVMRXALLEA0155A14	contig_2864	2	73.5053	G	A	TTCCTGAAGTTGTTAACTTCTTGAGAACTTCCCTTGGAATTCTAGAGAAGTACAACATGTAGGAAGGCGATGCTGCTTGAACAGGAATTATT
LG04_106892226	1751037158	2H	82.3182	2	58.0524	morex_contig_154764	#N/A	#N/A	#N/A	#N/A	T	A	AAAGTAAAAAAGTGAGAGAAAAAAGAGAGGAGAGAAAGAACAAAATTTGGATCTATTTAGACTCAAACCTATATGTGAATTCGGATTGGGAA
LG04_106892252	1751037160	2H	82.4226	2	58.0524	morex_contig_154764	#N/A	#N/A	#N/A	#N/A	G	A	GAGGAGAGAAAGAACAAAATTTGGATCTATTTAGACTCAAACCTATATGTGAATTCGGATTGGGAACTCTTTTGTGCAGTGTTCAATAAACA
LG10_113777348	1751050861	2H	82.5355	2	58.0524	morex_contig_1571783	HVVMRXALLEA0325K21	contig_46197	1	46.6138	C	A	GGCTAAGAAATGTTTGTTTGCATTGAGAGACACTCTTGCTCCAAAGGAATTCAAAAAAATGATAGTAAAGCTTTTGGAAATCTGGTGGTCTA
LG15_86004943	1751064417	2H	82.6462	2	59.6822	morex_contig_2552246	#N/A	#N/A	#N/A	#N/A	C	T	GGGTGGCTGGAAGGAATTCCTCTATTTGTCCTCAAATTCGAACTTGATTTCAATCCACCATGAAATTTGCAAGTCCAGCAGCTAGCTCGTAG
LG16_1236414	1751065972	2H	82.6462	2	62.4894	morex_contig_2626685	#N/A	#N/A	#N/A	#N/A	T	C	nnnnnnnnnnnnnnnnnnnnAATAGGCGATTTTTATGAATTCAACAATTAGGAATTTCCTTGTGAGGAAACTGCTAAGTAACGAACTAGTTA
LG05_126863800	1751041336	2H	82.6462	2	59.6822	morex_contig_246765	#N/A	#N/A	#N/A	#N/A	T	G	GGGGGTGAATAGGTGATTTTTATGAATTCGTCACTGAGGAATTTGTGTGTGAGGAAATTCCTGAGTAACGAAGTACTTGCAGCGGAATAAGT
LG08_42534843	1751046719	2H	82.7567	#N/A	#N/A	morex_contig_793308	#N/A	#N/A	#N/A	#N/A	C	G	GATGACGGTTGACCCTCCCACGAAGGAGGGACTATTGGTGATGAGGATGGCTTTGATTTCCCCCTCCCCGGAGGGGAATTCCCTCGGCAGAA
LG11_110953348	1751055902	2H	82.9105	2	58.0524	morex_contig_1636193	#N/A	#N/A	#N/A	#N/A	C	G	GCAAAACGACAAGAGGCCAGAGTCTTGAAGAACACTGGGGACTGGAGTGAACCAAGGAATGAATTCCATGTATGCATGAGGATTTTGACGGT
LG03_63640420	1751031427	2H	83.1578	2	58.7819	morex_contig_93929	#N/A	#N/A	#N/A	#N/A	G	C	CATCAAACCTCATTTGGTCCGATCTCTCAAAGAATTCGATTGTTGATACGTCTCTGTTTTATCTATAATTTTTTATTGTNNNNNNNNNNNAT
LG10_50989604	1751048446	2H	83.3602	2	59.915	morex_contig_1558132	#N/A	#N/A	#N/A	#N/A	A	G	AAGACATGGAGCAGGTTCATCCTTATGTTTCCTCCAAAGGCACGACCTCTGAATTCTCTACTTGTTTCCTTATGTTTCCTTATAAGGCAAGA
LG15_93394181	1751064729	2H	83.5978	2	58.0382	morex_contig_2554958	#N/A	#N/A	#N/A	#N/A	G	A	TTGGTTGCCGTGTGAAAATGTGGCAGAAAATGCCGTGAATGTCCGAGTCGAATGGCCCGTTTGCGAATTCGTCACCTAAACGCGTTGTAGGC
LG15_90837887	1751064612	2H	83.8376	2	62.4646	morex_contig_2553916	#N/A	#N/A	#N/A	#N/A	T	C	ATCCACTGGCTCCGCCTCTAGCGGAACCTTGGTGGGCATCAAACCGATGATGAATTCCCACCTTGCTACATGCCATGAATCCTCTAATTTTC
LG06_118024285	1751044419	2H	83.8376	2	59.915	morex_contig_360761	HVVMRX83KHA0023N13	contig_2769	1	49.8452	G	T	AATAGAAGCATTTAAGGTTCCACGTGAAGAATTAGCGGTTTCACGCTCAATGCATTCCACACATGGTGGAATGAATTCTTCCTGAGCGGTAC
LG04_33599887	1751034846	2H	83.8376	2	59.7025	morex_contig_135238	#N/A	#N/A	#N/A	#N/A	A	C	CCGCGACCGCGTCTTCGAAGAAGCCTGGAACGTGGCCAATCAAGAATAATTAGGTCGCGTCGTCTTGGAATTCATATCTCGTCACAAGTCAT
LG02_15403622	1751024638	2H	83.8376	2	63.5977	morex_contig_53222	#N/A	#N/A	#N/A	#N/A	G	A	ACCAAGCATTTGGTGCCGCCAACAACTGGATTTATCACAAACTCGACACCAAGCCCGGTCTCTATGCTCGACTTTGGAATTCTAGCTTCTCC
LG01_72254337	1751020902	2H	83.8376	2	59.7025	morex_contig_41479	HVVMRXALLEA0321D14	contig_4884	2	69.13	T	C	ACTCAAACTATCGTAAGCCAAGAATTCAATACTTATTTTCATCACATCAATATATATGTTGAGTTGATTAGTCAACAGACAACGCTCTTGTG
LG16_1236444	1751065973	2H	83.8376	2	62.4894	morex_contig_2626685	#N/A	#N/A	#N/A	#N/A	G	T	TTTTATGAATTCAACAATTAGGAATTTCCTTGTGAGGAAACTGCTAAGTAACGAACTAGTTACAGCGGAATATGTACTCGGATGTAAGCATC
LG03_23931263	1751030158	2H	83.8376	2	62.0397	morex_contig_83526	#N/A	#N/A	#N/A	#N/A	C	G	AAACCATATCATGCGTTGGGAAGTTGAGAATTCGGCAAGAAGCTCAGTGATAAAATCGTATGGGAGCATCCCTGCCGACAATTAATTTCACG
LG01_146628708	1751023938	2H	84.0295	2	62.4646	morex_contig_50596	#N/A	#N/A	#N/A	#N/A	G	C	TCGGGGAAAGAATTCGGCATGAAAATAAACCGTGCCAAATTCCTCTCATGTGGACCCACCAAGTCAGCGATTCTGTGTCGCGGAGAAGCTTC
LG11_44738567	1751053827	2H	84.2259	2	59.915	morex_contig_1599996	#N/A	#N/A	#N/A	#N/A	C	T	AAGATCGATCAAGAAGTTGCCCTTGGCAAGGAATTCTCTAAGGACAGGCAAACCATCATCGACTGAGTGAAGGAGGTGCCCGACTGAGTGCA
LG06_130054396	1751044743	2H	84.3719	2	62.4646	morex_contig_369485	HVVMRXALLEA0110P03	contig_46197	1	46.6138	C	G	GAACGAATTCACAAAAAAAGAGGGTTGTGTGGATCATAATGATGGAGAGAGCAGAACTAACTCCTTTTCAAGAAAATAAGTTTTATAATGGA
LG13_128687604	1751061036	2H	84.512	2	59.0649	morex_contig_2086589	#N/A	#N/A	#N/A	#N/A	C	T	TCATCCACATCTACCCTGAATTCAGACCTATCAAACTCCTCACCTGGGTAAGGTTTCCTGTCTTTATCTTGTGATGAGATCCTTTTTAAAAG
LG10_149840785	1751052116	2H	84.6767	#N/A	#N/A	morex_contig_1582296	#N/A	#N/A	#N/A	#N/A	G	A	AAGCAAATTACGTGGAGGGGGTGGGATTTGCGGGAATTCAAACCACCGCCGCGTAGGACTGTGACAACCTAGTCAAATCCTTCATCCTAGTC
LG14_106049167	1751062464	2H	84.931	#N/A	#N/A	morex_contig_2320057	#N/A	#N/A	#N/A	#N/A	T	C	TTGTTGAATTCTTCCGGACATAGGCAATTGAAGATAATGTCGCACGCTTGTGCATTGAATTGCAACATCTTCAGTTCTTCCGCTGCCGCGTC
LG02_85378404	1751027263	2H	84.931	2	62.4646	morex_contig_64832	#N/A	#N/A	#N/A	#N/A	A	G	GCGCCACCACGCTCACCTCCGGTGAGAATTCCCCGAAGAGTCGGGAGGCTTGTGGGTAGACGTGGAAGCCGGGAATCGGGTAAGTTGCCAAC
LG01_75300047	1751021039	2H	84.931	2	61.4696	morex_contig_41820	HVVMRXALLEA0342I21	contig_45489	2	70.5	G	T	AGATTTGGTTCTATGTGTTTGCATCACCATAACCAGATAAAACATTGTCTTGTTCATGTAGTGTAGAATTCATAGAAAAATCGGGCGAAAAC
LG01_27487302	1751019491	2H	85.1297	#N/A	#N/A	morex_contig_21262	#N/A	#N/A	#N/A	#N/A	A	G	nnnATACAAGCATCCAAGTAAGAGGAGAACTTTCTGTGAATCACGGGATTGGAAGCAGTTTGCATAGAATTCACCACAATTTTCTCAAAGGA
LG02_140042137	1751029035	2H	85.2987	2	62.4646	morex_contig_75823	#N/A	#N/A	#N/A	#N/A	A	C	TCTGTTAAGTCCTTTTATAATACTATTAACTTTGGGTGTGTGGCCTGTGTCATTGATGACAAGTTGTGGAGAATTCTTTGTCCACAAAATAT
LG15_90208459	1751064578	2H	85.564	#N/A	#N/A	morex_contig_2553692	HVVMRXALLEA0246P11	contig_45251	2	68.2056	T	C	TCTATATAGTTTAGATGACCAAGTGAAGTTCACGAATGACTTTTCTTTGGCATTGTTCATGAATTCTCCTTTTACCGGGGCAAAAGAGAAAA
LG14_91955659	1751062320	2H	85.564	#N/A	#N/A	morex_contig_2292567	#N/A	#N/A	#N/A	#N/A	A	C	TTTATGTTGGTGCTGTCCGAAGGTGCCTTCCATGCCGCTCACACCTGAGGAATTCCCACTGTAGGGTGTTGCAACACGTACATGATTCTCTT
LG13_52912215	1751060059	2H	85.564	#N/A	#N/A	morex_contig_1961606	#N/A	#N/A	#N/A	#N/A	A	T	CTATGAANATTATTTGAATATTCTCTGAATTCTTGTATGCATGATCTCATATCCTAGCAAGTCTCTTCGAGTTATTGGTTTGATTTCGCCAA
LG11_45930247	1751053848	2H	85.564	2	64.5892	morex_contig_1600515	HVVMRXALLEA0280E13	contig_35620	2	71.12	A	G	ATTTGCGAGTAATGCATCGCACACACTTTGACCAAAGGTTCTCTGATTGTAGTGCCACGTTAGCAGCATCCTGTAGTAGTGAATTCAACAAT
LG04_139597531	1751038165	2H	85.564	2	64.4051	morex_contig_165175	HVVMRX83KHA0204E15	contig_396	2	71.12	C	T	AATGAATTCAGTAGGCAGAAATTTCTGTACCGACTTTAGTTTTCTTATTATTTTTCGTTAAATACAATAAATACCATGGTTATCCTATTGTC
LG04_139597504	1751038163	2H	85.564	2	64.4051	morex_contig_165175	HVVMRX83KHA0204E15	contig_396	2	71.12	C	G	TAAATCATTTTCAAGAGGGATGAGGTCAATGAATTCAGTAGGCAGAAATTTCTGTACCGACTTTAGTTTTCTTATTATTTTTCGTTAAATAC
LG11_104580951	1751055675	2H	85.7613	2	67.4929	morex_contig_1631903	#N/A	#N/A	#N/A	#N/A	C	A	TGAGAGGAGATGGGCCACAAAATGGAAGGAGTACAGCTATGTGACTCCAAAATACATGAAGGAATTCTCTTTGAAGCCTCCATGCCAAAGGC
LG11_79657996	1751054921	2H	85.7613	2	67.3513	morex_contig_1616932	#N/A	#N/A	#N/A	#N/A	C	T	AATTTAAAAACCTGGTTTCTCAATATTGTGTCCATACCGCTACACAAGATGTTGGGAATTCATTCAAATTTATTGCACATGGCATGTATATA
LG11_10737207	1751052508	2H	85.7613	2	64.4476	morex_contig_1586065	HVVMRXALLEA0107P06	contig_35620	2	71.12	C	A	AATGAAGAACCTACTGAATTCACTGGTAGAAATATTTACCACATCAAAGATATGTAAGAATTCATAAACATAATAAAAGGAAAGGTAAGCCT
LG05_32262229	1751039164	2H	85.7613	2	67.3513	morex_contig_187775	HVVMRXALLEA0273O11	contig_1129	2	73.75	G	C	ATTCAATTTTAAGTTCAACTACTTCGAATTCAGTTCACTTGCTAGTTGAACTAGTAGTAGATTCTAGTTCAACTCCGTTGAATTCAAAATTA
LG04_90456841	1751036759	2H	85.7613	2	67.3513	morex_contig_147617	#N/A	#N/A	#N/A	#N/A	C	G	TATGGAATTCTCGAAAAGTGAAAAACATGTAGAAAACAACAACTCGCAGTGGGCACTAGGCTAATAGGTTAGTGCTAAAAATAATATAAATT
LG04_90456807	1751036757	2H	85.7613	2	67.3513	morex_contig_147617	#N/A	#N/A	#N/A	#N/A	T	C	NCAAAAAGTTTCAGGGCAATTGGGCTTCGTTTGGTATGGAATTCTCGAAAAGTGAAAAACATGTAGAAAACAACAACTCGCAGTGGGCACTA
LG15_120793359	1751065533	2H	85.7613	2	67.4929	morex_contig_2576377	#N/A	#N/A	#N/A	#N/A	C	A	TCCTCTTAGTTGTTGAATTTGGCCACGGTCAGCTGAATTCTCAACTCATCGCTGAGTCATTCCATGAATTTCTCCTGCTTGGTCGCATCATC
LG15_88794754	1751064533	2H	85.7613	2	67.2805	morex_contig_2553179	#N/A	#N/A	#N/A	#N/A	G	C	TGGCACGCCATCACCATGATGCCCACTAGCAAGGCACCAGGGCCGGGCGGATCACGGTAGAATTCCTTGAATCATGCTGGCCTATCATCAAA
LG14_134727819	1751062744	2H	85.7613	#N/A	#N/A	morex_contig_2377718	#N/A	#N/A	#N/A	#N/A	A	T	GGTGAGACCAATATATGAATCTTGGTGGTACCGAAACGATGACCTAGACGACTTTGCAAATCTCGGTCAGACCGAATTCAAACTCAAAAATT
LG10_69848527	1751049234	2H	85.7613	2	64.5892	morex_contig_1561791	#N/A	#N/A	#N/A	#N/A	A	G	TCTTGGTGAATTCACATGCTAGCCGCATGCAGTCAGCCTATTATGAATAAATCTGGACATTTAATTGTTGTTGAAAAGGACCGGGTCTTTTA
LG10_69848468	1751049232	2H	85.7613	2	64.5892	morex_contig_1561791	#N/A	#N/A	#N/A	#N/A	C	A	TGTTGCTTGCGAGTGTAACCGTTGCCTCATTCCCTTCTCAATGAAAATGAAAATAGGTTTCTTGGTGAATTCACATGCTAGCCGCATGCAGT
LG05_32249388	1751039170	2H	85.7613	2	67.3513	morex_contig_187775	HVVMRXALLEA0273O11	contig_1129	2	73.75	G	A	nnnnnnnnnnnnnnAAATAGATTTACTGGCCACCTTCTTTAGTTGATTTCCAATGATATAATTCCTTAATATGAATTCCACAACATATTCAT
LG05_23198930	1751038939	2H	85.7613	2	62.4894	morex_contig_182285	#N/A	#N/A	#N/A	#N/A	G	C	nnnnnnnnnnnnnnnnnnnnnnCATGCTCGATACTTCTTGTTCTCGTTCTTTTATGAAGACTATTGAATTCACATGGGATCTTTTGGAAAGA
LG01_8355723	1751018834	2H	85.7613	2	66.289	morex_contig_6810	#N/A	#N/A	#N/A	#N/A	A	G	TTTAGGTCTGAATTCGTACTGTAACTAGAAGAGGAAGCTTACATACAATGTTCAGTTTCTTCAGCTAGAAAATCATTGTTACAAATGATGTG
LG11_5044508	1751052317	2H	85.8842	2	67.4929	morex_contig_1584026	#N/A	#N/A	#N/A	#N/A	C	T	AAAATGCAATATGGATTATATGAAGAGAATGATGGTCAATAGGGCAGTTGCTTTTACATGCGATGAATTCTCTAAATAAACACTAGATTGGT
LG07_9463696	1751045197	2H	85.9862	#N/A	#N/A	morex_contig_402998	#N/A	#N/A	#N/A	#N/A	A	G	ATTATCATGATCCTATTTTCAAGACATATGTAGAATTCTTCTCAACAGTTATTCTCTCAAGATCTTGATCCATCATGGCTCAAACCATAAGC
LG13_134220415	1751061081	2H	86.1841	2	64.8725	morex_contig_2096165	#N/A	#N/A	#N/A	#N/A	G	A	GTAAAGAATTCGGCCAAGACTATTTGCTAAGTCCAAAATTGAACGTCACCATGTTAGATCTTGCCCACTAAAGAAAAGCCCCAAAGTCACAA
LG04_15079759	1751034316	2H	86.342	2	62.4646	morex_contig_128601	HVVMRX83KHA0164I21	contig_47862	2	70.5	C	G	CTATTTGAAGACTTTGACTAAAGACTTTCTCAATTTCCTTGTCACGAATTCTTCAGTCACCTTGTTCTTCACCTACTCATCCAATTTACAAG
LG02_14774553	1751024622	2H	86.4352	2	67.2805	morex_contig_53129	HVVMRXALLEA0302M18	contig_1129	2	73.75	T	C	TATGAGGCCCAGGAAAATCCAAGAATTCAAATGAATTTAGAATTTGTTGCAAGTCTCGTTGTTTTGCCAATCGAATATTTTCTTGTATTGAA
LG15_148780990	1751065930	2H	86.5761	2	58.0524	morex_contig_2622279	#N/A	#N/A	#N/A	#N/A	G	A	CCAGAATTCTATCTGCGTGCATTCTTCCTCTTGGTGTAAACCTCACATATTATGAGATAAAAGGCATTAGAATTACTCCATAAAGTGGTATA
LG14_47753481	1751061847	2H	86.5761	#N/A	#N/A	morex_contig_2209207	#N/A	#N/A	#N/A	#N/A	G	A	CATCAACAGAAGGGAGTTCAATGATAGCCACAAACAAGATCACAGCTGTTGCGGCAACAAAAGTCCTTCCTTGACGCCAGGAATTCTTCTTG
LG15_68790520	1751063660	2H	86.5761	2	67.4929	morex_contig_2547858	HVVMRXALLEA0237H04	contig_1435	2	73.895	C	A	AATATTCCTACAATAACCCTATCATATAGAATTCATGTGAAATTCCTCCAAACAAAAGGAGACCTTAGATGGGACGTCCAGCGCCATCATGA
LG04_139598156	1751038159	2H	86.7671	2	64.4051	morex_contig_165175	HVVMRX83KHA0204E15	contig_396	2	71.12	A	G	TTGTGATGTTTTGTTAACTTTATGTTGTGACCCAAAAAAATTCCGAATTTTTTTCTTGGAAAAATGAACCTCTTGAGGAGGAATTCATACAA
LG05_32263392	1751039166	2H	86.9132	2	67.3513	morex_contig_187775	HVVMRXALLEA0273O11	contig_1129	2	73.75	C	A	TAGTAAATTCTAGTTCAACTCCGTTGAATTCAAAAGTAGTTCAACAAGATTTGGAACTAGTTCACCAACATTCAGTTATAAGTTCAACTACT
LG08_61322071	1751046834	2H	87.0467	#N/A	#N/A	morex_contig_839788	#N/A	#N/A	#N/A	#N/A	G	A	GGCCAGAGAATGTCTGGAACTTGGGTAGAATTCACGAAGCTTCTGAATGTGTGTGACGAGGGGATGCAGACTGCCATTGGCTTGTGATGTCC
LG13_14200071	1751059499	2H	87.1499	2	67.3513	morex_contig_1901621	#N/A	#N/A	#N/A	#N/A	C	A	TATCATACACATGTTATCCTAACATAAGAGCAAGGCACTTGGCACAAATTGATCTCATTTGTATAACCATGAATTCCTAAGAAGATACCAAT
LG11_92519611	1751055302	2H	87.3118	2	65.3683	morex_contig_1624258	#N/A	#N/A	#N/A	#N/A	A	G	ATGAGAAAGATGTGAGGGAGACACACATGCAGAGGCAGGGGGTCGGGCATGGTGCTCGGGCAGGGGGCTTGGAATTCCGGCGATCGTCGACG
LG11_92519627	1751055304	2H	87.4031	2	65.3683	morex_contig_1624258	#N/A	#N/A	#N/A	#N/A	C	T	GGAGACACACATGCAGAGGCAGGGGGTCGGGCATGGTGCTCGGGCAGGGGGCTTGGAATTCCGGCGATCGTCGACGTCAGCCAGAGGCGACG
LG10_89850757	1751049917	2H	87.5112	2	64.5892	morex_contig_1566063	HVVMRXALLMA0163F03	contig_45303	2	71.1	C	G	AATCCTTCCCACATGATCTTCGCGTGCGAATTTAGGGAATTCCAGCTTTGGACCCTTGGTTATAGACTTCATAAATTGTACTTGCATTTCAT
LG03_4046336	1751029448	2H	87.6196	2	64.4051	morex_contig_78874	#N/A	#N/A	#N/A	#N/A	C	T	TATATGCTATAAAAGTTAGGCTTGAATTCATAGTCAAAATTAGGTTCAATTTCGAGGGGGGGGGGGCTTATATACATGGACGAGGGAGTGCA
LG06_32764668	1751042901	2H	87.7128	2	67.3513	morex_contig_280236	#N/A	#N/A	#N/A	#N/A	A	G	GGAGTGCCAAGAGAATTCGCTGAGCAGCACTTTAATGTGGATCCGAAACCAGTGCAACAAAACCTCCGTCATTTTAACGAGGAGAGACACAA
LG16_2753473	1751066001	2H	87.8594	#N/A	#N/A	morex_contig_2629618	#N/A	#N/A	#N/A	#N/A	T	G	CACACTCCAAATGAAAATTTCATGGAGAATATTTTTGGAATATTGAAGAATTCCTGGAACAAAAATACACCACATGAGGGCTGTCAGCTGGG
LG07_33225311	1751045517	2H	87.8594	2	69.9207	morex_contig_437388	HVVMRXALLEA0310H03	contig_45303	2	71.1	A	G	AGTTGTACCTCTTTATATAGTGAATTCTCCCCACCTCTCCAAGTGTGTGTTGAGAAGAGAAAAGGAAAGACCACACGCACGCTCACTCACCT
LG01_68968644	1751020785	2H	87.8594	2	64.5892	morex_contig_41117	#N/A	#N/A	#N/A	#N/A	C	A	ATAACAACATACTAAGTAGATCATACTACTACGAATTCAAATGAAGACATATAGGATAGGTACACATCAAACTTACCACTTATATACATCTC
LG12_115922448	1751058810	2H	87.8594	#N/A	#N/A	morex_contig_1830596	#N/A	#N/A	#N/A	#N/A	T	C	TCGGCTTTCTCATGATGATCAAGTACTACTTGATTCTTCTTCTACTGGTTCCTTTATGAACAGGACTATCGAATTCAAATGGGATCTTATTG
LG11_128373299	1751056434	2H	87.8594	#N/A	#N/A	morex_contig_1649568	#N/A	#N/A	#N/A	#N/A	G	A	TTGCTGAAGGCGGCCATGCAGCAGAATTCCGCAGTGTTGCAATCACGGCACCGCATTCACAGTAAGTCCATCCAGGCGGACACCGTGTAGTC
LG11_23664520	1751053021	2H	87.8594	2	64.4051	morex_contig_1591198	#N/A	#N/A	#N/A	#N/A	C	G	ACCATATATATATGAGATCACCTTCCGAGAAAATAGACATAATAGGTAATTAAGAATTCAGAAATCATACCATATATATGAGATTACCTTCC
LG07_86073315	1751046092	2H	87.8594	#N/A	#N/A	morex_contig_531538	#N/A	#N/A	#N/A	#N/A	A	T	NTTGCTCCTTGGTATGTGACTCATCCAATTAGTTTTTGCAACCATGTGAATGGCCTTCTGATGAATTCATGATTCAGGCAGGTTTCAAAGAC
LG06_15469795	1751042264	2H	87.8594	2	67.4929	morex_contig_274341	#N/A	#N/A	#N/A	#N/A	A	G	GTGCAACGAATTCTCAAAAACTCGATAAAAACAAACAACAAGCGGATGAATAAGGCGCGGCGTGCCGCCGGGCGCTGCCTGCTAGTATACCG
LG04_90456776	1751036761	2H	87.8594	2	67.3513	morex_contig_147617	#N/A	#N/A	#N/A	#N/A	C	G	CCTCGGTCTTCTTTTGGTCNNNNNNNNNNNNNCAAAAAGTTTCAGGGCAATTGGGCTTCGTTTGGTATGGAATTCTCGAAAAGTGAAAAACA
LG02_51764456	1751026098	2H	87.8594	#N/A	#N/A	morex_contig_58866	HVVMRXALLEA0125I09	contig_1760	2	81.8142	C	T	TTTTCAATATGATGATATCTACTATCATCAATACCTACTACAAGTCCAGATAGCTGGAATTCACTATATTTGACAGTTATGCTGAAAAACAA
LG07_23703393	1751045383	2H	87.8594	2	58.0524	morex_contig_423678	#N/A	#N/A	#N/A	#N/A	A	G	GTTTGGCAAGTTTTTTTATAAAAATATTTCCCACTGAATTCACAGAATGAAATGAAATGATTTTAAGGAGACACTCAAGTCCCACAATACTT
LG14_55425438	1751061915	2H	87.8594	#N/A	#N/A	morex_contig_2223383	#N/A	#N/A	#N/A	#N/A	G	A	TCTTTCTGGATCAAGAAGGCGAAGATCATCGTCGAGTCGTACGTATGCTGAATTCGGAGGTTCCGTCCGTTCGGCGCTAGNNNNNNNNNNNN
LG11_75894381	1751054816	2H	87.8594	#N/A	#N/A	morex_contig_1614879	HVVMRXALLEA0222H16	contig_1760	2	81.8142	G	C	AAAATAATCTTGCATGTTGAATTCTTTGAGTGCCAAGTAGTATGCATGCTTGGTATGGCCTCTAGGCATCTATATGAGTAGTTGCTACCAAT
LG10_111455170	1751050754	2H	87.8594	#N/A	#N/A	morex_contig_1571209	#N/A	#N/A	#N/A	#N/A	G	C	CTGCTTAGTTCCTGTGGAAAACTAACGTAGCCAGTGTAAATAGTCAGAGAATTCCACTTGGGTACAATGACACGTACTACTAGTAGTCTTCA
LG10_71066562	1751049294	2H	87.8594	2	67.4929	morex_contig_1562030	HVVMRXALLEA0282M16	contig_1435	2	73.895	C	T	TATTGGCCCAACTAGGCGATGAATTCGCTTCCATCTCGTGCCTATTAGGCAGACCCAAGCATTCGCGGATTTCAGAAAAGTTCATCTCTTTT
LG12_90994593	1751058428	2H	88.0704	2	67.2805	morex_contig_1795566	#N/A	#N/A	#N/A	#N/A	A	G	CGCCACCATGCTCTAAAAGATATAAGTGAAGTATTAGAGCAACTGCTTAGCCCAAAAGATATAAGTGAAGCACAAAGGGAATTCTAATAAAT
LG10_61294972	1751048904	2H	88.0704	#N/A	#N/A	morex_contig_1560075	HVVMRX83KHA0159M15	contig_1760	2	81.8142	A	G	TTCACATGAATTCTGAAATTATATATCTTCGCTTTGTATTTTCTGTAACATTTTCAATTAAACACAATTATCTATAATATGACATTTGTTTA
LG04_25557680	1751034599	2H	88.347	2	64.5892	morex_contig_132776	#N/A	#N/A	#N/A	#N/A	A	G	TCTTATCCAATAGGTCATGGATGATTATATGAATTCCCTATTGCGGTATTATTTCTTGAACTTGCTTGCATGTAGACTTTATTGTGTGCCAT
LG02_59834361	1751026412	2H	88.347	2	64.5892	morex_contig_60235	#N/A	#N/A	#N/A	#N/A	C	A	AACAGAATTCTACCCTATATCCAGAAACAAAAATATTATAGTATATGATGCACAAACTAAAGAAGGTACACAAACATTGACATCTTTATTGT
LG11_120173619	1751056185	2H	88.6242	2	65.3683	morex_contig_1642993	#N/A	#N/A	#N/A	#N/A	G	A	TGCCATGGGAATTATTATCCAAGGTTGCTGGAACATATGAATTCAAAGGAATGAGAAGGTTTTCTGGAATGAGATACATAGTGTAAATTGCT
LG06_43840165	1751043174	2H	88.6242	2	59.6822	morex_contig_288256	#N/A	#N/A	#N/A	#N/A	T	C	CTACAGCCGTGAGGCCTAGGATGCACAACTTCAACAATTTCCGACGATGTAATTCCGCATCCGAAAGGGCTAGACTTTCTTGGGTGATGTCT
LG03_126085696	1751033260	2H	89.063	2	67.9178	morex_contig_114053	HVVMRX83KHA0161L24	contig_44560	2	75.18	T	C	TTGTGCGCTCTAGACACCACGACACAGCGACACGCGCGTTAGAGTACATACGAGAATTCTTTTATACTCCCTCCGTCCTAAAATTATTGTCT
LG02_13121402	1751024558	2H	89.2317	2	70.8215	morex_contig_52888	#N/A	#N/A	#N/A	#N/A	C	T	TTGCTCGCACTGGTTGAGCCAATTCAGGGGGTCATCAGATCCGTCGTAGGTGGCGAATTCCAGCTTGGAGAAGCGCGGCAGAGGGTGGTCGT
LG03_24797526	1751030183	2H	89.348	2	70.9632	morex_contig_83737	HVVMRX83KHA0078B01	contig_46629	2	78.03	C	T	GAAAATTTTCTATAGATGCATTCGGTTTGTAGGAAACACGTACACGAATTCCATAGGAATACTATTCATTTCTTGTGTTTTTGGAAGAGACT
LG11_107351936	1751055788	2H	89.4618	2	68.0595	morex_contig_1633733	HVVMRXALLEA0276P06	contig_45931	2	82.2146	G	C	ATGATATGGTGGCATGGCAGTTGGAAATTGTTCCAAACAGGTTAGTGTGGCGAATTCTATAACAAAGGCTAAGTATGTTGACGCTTTTGAAG
LG13_126833965	1751061012	2H	89.5761	#N/A	#N/A	morex_contig_2083398	#N/A	#N/A	#N/A	#N/A	T	C	ACCGTCACCACGCCGTCGTGTTTCCGGAGAATTCATCTACTACTCTGCTGTTCGTGTGCTGAATCGAGGATGCGGAGACGTCATCGAGTTGT
LG11_14558881	1751052647	2H	89.5761	2	67.9178	morex_contig_1587494	#N/A	#N/A	#N/A	#N/A	G	T	TTAGAATTCTTGCTCCACAAAAGGATCATGGAGTCAACATCAAAGAAAACTAAAGCCCATAAGTGCAAGTTGACGAATGAAAAGTAAATTGT
LG11_14558863	1751052645	2H	89.5761	2	67.9178	morex_contig_1587494	#N/A	#N/A	#N/A	#N/A	C	T	TGTCAAACAAAGTCTATTTTAGAATTCTTGCTCCACAAAAGGATCATGGAGTCAACATCAAAGAAAACTAAAGCCCATAAGTGCAAGTTGAC
LG10_141682379	1751051809	2H	89.5761	2	67.4929	morex_contig_1579707	HVVMRXALLRA0404K02	contig_45931	2	82.2146	C	T	AGTTCGATTGCGTGACTGTTGGATCCTTGCACATCGTGGCTCATTCCGGATGATGAATTCCCCAATGACGACTTCTTCCCTGATGTCAGCCA
LG10_141682365	1751051807	2H	89.5761	2	67.4929	morex_contig_1579707	HVVMRXALLRA0404K02	contig_45931	2	82.2146	T	A	TAAAGTTTTTGGGGAGTTCGATTGCGTGACTGTTGGATCCTTGCACATCGTGGCTCATTCCGGATGATGAATTCCCCAATGACGACTTCTTC
LG07_64703588	1751045968	2H	89.5761	2	70.8215	morex_contig_479559	#N/A	#N/A	#N/A	#N/A	C	G	GGGAAACTGGGCTCTATATGCCGTGAAATCGGCATCGACGCTAGCTGTTTGAATTCGTCGGTTCTAAAGTAGGATCTGTAGCAATAATCGTA
LG05_49053087	1751039520	2H	89.5761	2	72.5921	morex_contig_198253	#N/A	#N/A	#N/A	#N/A	G	T	GTAGAATTCTGTGTGGCTTGACCTTGGAAGGCTATCAATTGGATGTGGAATTGGCCTTCTTTCATATGTGGTGATTATTGCAAAGAAACTCC
LG03_126997659	1751033283	2H	89.5761	2	71.7068	morex_contig_114375	HVVMRXALLEA0190N02	contig_44957	2	78	G	C	TCCTTAGGCCAGCTGATGGCAGATAGGCCTGTGAATTCTCAGTGGCAACTCGTAAGCTCTTGTACATTCAGATTTCAAACAACTAAAAAACT
LG02_95941268	1751027580	2H	89.5761	2	67.3513	morex_contig_66845	#N/A	#N/A	#N/A	#N/A	T	G	ATATGTCATTTTTGGCATTATCTTGAGAATTCAGAGATACCTATTTGTGTGAAAAGCTAGCACTTGAGAGTCTTGACTTGGGGACATTAGTC
LG01_82721118	1751021387	2H	89.5761	2	70.8215	morex_contig_42643	#N/A	#N/A	#N/A	#N/A	A	G	ACGTCGCGCTGTCCCCAGATTGGTGGCTGGTACGTGACTTGCATATGGCCCAATAATACCCAATATCACGTGGCACCATGAATTCTTAGCAA
LG11_140728639	1751056695	2H	89.5761	#N/A	#N/A	morex_contig_1663670	#N/A	#N/A	#N/A	#N/A	G	T	AAATACCACCTAACTCCTGGCTAGGGCCATCTGTGTACTCAGTCTGGGGGTTCAGACAAAAGAATTCTAGGAAAAGTGGAACGGTGGGCTCC
LG07_64703602	1751045969	2H	89.5761	2	70.8215	morex_contig_479559	#N/A	#N/A	#N/A	#N/A	C	G	TATATGCCGTGAAATCGGCATCGACGCTAGCTGTTTGAATTCGTCGGTTCTAAAGTAGGATCTGTAGCAATAATCGTACTGTACAAGACTTT
LG01_59298241	1751020503	2H	89.5761	2	67.4929	morex_contig_40055	HVVMRXALLEA0098L19	contig_44560	2	75.18	C	T	GTGGAGAACTAGATTAGTTCTCCCCAACTATAAGTATTTAGGTACAGAGGGAGTATTTCTCAGCACGCTGTACCTTGAGAATTCGTTCATCC
LG01_26876794	1751019479	2H	89.5761	#N/A	#N/A	morex_contig_20212	#N/A	#N/A	#N/A	#N/A	G	C	TTCCATTGATAATGAAAACACACGGAATTCCATTTCATTGTTTTCGCTACAGGTTCAGAGACATAAAAAAGCAACCTAACACATTCTACTTA
LG02_13121437	1751024560	2H	89.6917	2	70.8215	morex_contig_52888	#N/A	#N/A	#N/A	#N/A	A	G	CAGATCCGTCGTAGGTGGCGAATTCCAGCTTGGAGAAGCGCGGCAGAGGGTGGTCGTAGCCCACGGCCATCAGCGTCTCATCGGCGCGGAGC
LG11_85763420	1751055085	2H	89.881	2	67.3513	morex_contig_1620372	#N/A	#N/A	#N/A	#N/A	G	T	TGTGTGCAGAGCCTGAGATTTATAATCAACCGGACAAAATAGTTGTACCCAATTTGAAAGAGTTGAATTCAGACTCATTTGTATATAATTTA
LG03_24794626	1751030189	2H	89.881	2	70.9632	morex_contig_83737	HVVMRX83KHA0078B01	contig_46629	2	78.03	A	G	TTCTAGAATATATTTTTCAAATTTCAAACAGTTTTCGAATTCCCAAACATTTTTCAAATTCCAGAATATTTTTTAAATTCCAAAACATTTTT
LG01_24220040	1751019417	2H	89.881	2	68.0595	morex_contig_15963	#N/A	#N/A	#N/A	#N/A	C	T	TTGGAGTCCAGTGCACTTTTAGCCTTTTTCTTGGTTTTCAGGTCCAGAATTCCAGTTCCCGACAATTTCCCTCTTTTTGATGTACCTTGTAA
LG12_9939645	1751057020	2H	90.0226	2	70.8215	morex_contig_1687424	#N/A	#N/A	#N/A	#N/A	A	G	CTTGCGAATTCCCTTCCTCCGTCAAACCTTGTGGATGACTACATACAAATGTCATTCATATTTTCTTTCCAAATGCTCTTGTTTTTCGAGAT
LG01_45287770	1751019901	2H	90.161	2	70.9632	morex_contig_38514	#N/A	#N/A	#N/A	#N/A	T	G	GGAGAATTCCAGCGAGCGTGCCCTGGCGAAGGATTTGCAGCTGGTTCCGTTCGTGGGCCCACCCGGCAGTGGCGGCTGCGTGGGGGTTTTGG
LG11_85763404	1751055083	2H	90.2909	2	67.3513	morex_contig_1620372	#N/A	#N/A	#N/A	#N/A	A	G	TAAAATGTTGATTTTTTGTGTGCAGAGCCTGAGATTTATAATCAACCGGACAAAATAGTTGTACCCAATTTGAAAGAGTTGAATTCAGACTC
LG01_45292264	1751019897	2H	90.4668	2	70.9632	morex_contig_38514	#N/A	#N/A	#N/A	#N/A	C	T	TTCATCATTCTAAATTATGTGCCACAGAGATTCTGTCACCAATGCTGAATTCGGTTGCACCGTTTGCGATATTGTGTGACACCATAAATGGT
LG02_124603075	1751028478	2H	90.5599	2	70.9632	morex_contig_72584	HVVMRXALLHA0098K12	contig_45930	2	78	C	T	ATAAGAAAGGTGACTACAATTGTAATGAATTCATAACATCTATTCTGGATTTCCAAGGTTCCAGGGATGTCCAAATCCCTCATTAACATGAA
LG04_102455204	1751037061	2H	90.6362	2	68.4844	morex_contig_152643	#N/A	#N/A	#N/A	#N/A	T	C	TTGGGAGGTTTAACCGAATCTAGCAGGACTGAGCTCGTGAAATCCTCGTGCCAGCCATCAGATTGAAGGGGCGAAGTGAATTCCTCTTTGAT
LG15_83785981	1751064332	2H	90.7455	2	70.8215	morex_contig_2551568	#N/A	#N/A	#N/A	#N/A	T	C	CCATTGGTGATATTCTTAACTGTGAGTTAAAGAAAAGGTCCTTGTACGTATGTCAGAGTATATGGACAGGAATTCAAACGTTCAAAAAAGGT
LG11_49888742	1751053971	2H	90.8847	2	73.7252	morex_contig_1602312	#N/A	#N/A	#N/A	#N/A	T	G	TGGTTTCTGTAATTATGATAAATCCCTTATTAAAGAATTCCGAAGAATCCAATCCTCCAAAAAATTTATCACCGGCAATCCTCGGGGACTCC
LG12_1667923	1751056887	2H	90.9641	2	70.931	morex_contig_1677049	#N/A	#N/A	#N/A	#N/A	G	C	TTCTCTAGACGACTAATCTTGTTGAATTCTTCGGGGAATAGGCACTTGAATAGAATGGTGCATGCTTGAGCGTTGTATTGCAACATCTTAAA
LG04_121892950	1751037639	2H	90.9641	2	70.8215	morex_contig_159718	#N/A	#N/A	#N/A	#N/A	T	G	CACTTGTCTGTGCATAACGAAGGTAGAATTCCATATATATAATAGAGTGTCTCTATATATAAAGTGCTTATTCTTAAGTCAAGAAGCTAAAT
LG11_14844430	1751052675	2H	91.1042	2	72.4504	morex_contig_1587600	#N/A	#N/A	#N/A	#N/A	G	A	GCTCGGGAGCGACCAAGAGTCTAAGATCGAATTCCAGCATACTCGTCTAACAACATCTACAACCAGACTTAAAAATATGACTCCTCGAACAC
LG13_62912838	1751060206	2H	91.1754	2	70.9632	morex_contig_1977585	#N/A	#N/A	#N/A	#N/A	C	T	nnnnTCTTCAGAGTTGCGTTTAATCCTTTCTAAAAGATCACACCTGAATTCAATAGTCTTCTTCATAAAGGAACCAGGGCAAGAAGTACGAT
LG04_115040778	1751037379	2H	91.1754	2	70.8215	morex_contig_158391	#N/A	#N/A	#N/A	#N/A	T	C	GTCAATATAATAAAAGAATTCTTGTGCAATAAACTTGAAACCCACCGTGTTTACGTAAATGGAAGAGACTAATTATATAAGATTTTTTTTTC
LG04_6126153	1751034084	2H	91.1754	2	70.8215	morex_contig_125167	#N/A	#N/A	#N/A	#N/A	A	G	CAAAGAATCTCGCCAATTCCTCTTGAATTCCTCGTATGCGATCAGTTGGTAGGAGTTCGTCCCTCTTGTCCTCGACACGGTTGATGGTAATA
LG12_1667866	1751056885	2H	91.3187	2	70.931	morex_contig_1677049	#N/A	#N/A	#N/A	#N/A	A	G	ACATCTTAGCGACTAATCTTGTGCATGTAAACCAAAGTGTCCCAGATTTCCTTGGCATTCTCTAGACGACTAATCTTGTTGAATTCTTCGGG
LG10_149303313	1751052098	2H	91.3187	2	70.8215	morex_contig_1582121	#N/A	#N/A	#N/A	#N/A	A	G	ACTCATGAAGGCCGAGATGACTCAACTGAAGACGGAGAATTCCTGTTACATAAGGGAGGGAGAGAGCCATATGAATAAGCTTCGTGAGATGA
LG04_50110585	1751035478	2H	91.4615	2	73.5127	morex_contig_137589	HVVMRXALLEA0108G03	contig_124	2	79.9	C	T	AGAAAACATGAATTCAGAAAATACCAAACATTTTTTTGAATTTGCGAATTTTTTTCGAAAAAATGAATGTTTTTTAAATTCCAAATAAATTT
LG11_33987127	1751053386	2H	91.5447	2	71.9565	morex_contig_1595495	#N/A	#N/A	#N/A	#N/A	A	G	CTTTGGAGAAAAATCATTGGCATGGTATAAGCTATTTTATGATTGTCATTCATGGGATTGGAACCGAACGAAGCTGGAATTCCGTCAGAAAA
LG11_1441318	1751052184	2H	91.6186	2	73.5127	morex_contig_1582806	#N/A	#N/A	#N/A	#N/A	T	A	TTTTTGATGGCAAATGATTTAATAGAATTCATTCATCAATTCAGTACAATCCCTCATAATTCTTTTGTGATGACAATTGATTTAAGAGAATT
LG04_43043156	1751035269	2H	91.6891	2	76.4164	morex_contig_136509	#N/A	#N/A	#N/A	#N/A	G	A	ATTGCACGCCGCCGGGAATTCTGAAATAAATCCAGGAATAATAGGAGTACCAAGATTTGAATCCTGGTTGGCTAGGGATACCATTGTCCTCC
LG13_47952943	1751059993	2H	91.8187	#N/A	#N/A	morex_contig_1953774	#N/A	#N/A	#N/A	#N/A	T	C	CTAAATTTGTTATGGTGTTATTTTAGTATGAATTCTTGATAGATCGATTGGAAAGGATAACTTGTTATATTAGTACGAACTCTTTGAAACAT
LG05_116988039	1751040993	2H	91.8187	2	76.7705	morex_contig_243759	HVVMRXALLEA0011B14	contig_44462	2	83.31	G	T	TTTGAATAAGTGATCTCTTTCCAAATTTGATGAACTATTTTAAATTTTTACAAGTTTTTTCAAAATTGATGAATTCCTTTTCAATTTAGGTA
LG01_70776951	1751020855	2H	91.9387	2	73.5127	morex_contig_41313	HVVMRXALLEA0013A07	contig_124	2	79.9	A	G	GCCTTTTTCAGAATTGTTTCAAACTGAAAAGTTTGAATTCTGAAATTTTCATAGTAAAGTCTCCATTTGGCATTTTTGTAAAATAAACCGTA
LG02_16217012	1751024667	2H	92.057	2	74.0793	morex_contig_53339	HVVMRX83KHA0056E24	contig_1140	2	82.2146	T	G	TTGAAAAATACTCATGTGTTGCGCTGAATTCAATGTCCACATTATAACAAAAAATTGATACTTTTTGTGAATTACGAAGTTTATACATATCT
LG02_37592388	1751025571	2H	92.2046	2	75.2125	morex_contig_56605	#N/A	#N/A	#N/A	#N/A	C	T	TTATCCGAATTCTGTTCGTTTGAGATAAATGATGGGGTCGTATTCGGGTCATTTTTGAGATGCGGTGATTGTGCGTTCAACACACGAACGCA
LG02_37592370	1751025569	2H	92.2276	2	75.2125	morex_contig_56605	#N/A	#N/A	#N/A	#N/A	A	G	CCCATCCGAAAGTCCGTTTTATCCGAATTCTGTTCGTTTGAGATAAATGATGGGGTCGTATTCGGGTCATTTTTGAGATGCGGTGATTGTGC
LG01_129954120	1751023262	2H	92.3827	2	68.272	morex_contig_48372	HVVMRXALLEA0103G05	contig_500	2	82.75	A	C	CCATCTTTCGATCAACCAATGGTCCAAACCGAATTCCGTAAATGCCCACACATCATTGTTGTGCTGGGTAGATCGACGAGGAGGAGATATTC
LG15_115367251	1751065427	2H	92.4699	2	73.7252	morex_contig_2568999	#N/A	#N/A	#N/A	#N/A	C	G	GACTATCTTTTGAAGCACAAGAGCAAGGAATTCTTTGGACTACCGCATCTATTACCTTTGGGGGGGTGGTGCCTCCTAGANNNNNNNNNNNN
LG15_69423242	1751063674	2H	92.4699	2	73.7252	morex_contig_2548005	HVVMRXALLEA0290E17	contig_1140	2	82.2146	A	T	TTACAGAATTCCATGGTTTTGCATAATATTTCTGATAGCTACAATTTTTTTTTTTACAAACTTTAGTAACTTTACTTGATTTTTTCATGAAT
LG15_63308304	1751063424	2H	92.4699	2	73.5127	morex_contig_2546815	#N/A	#N/A	#N/A	#N/A	A	G	GCATTCGATCGTTGTAGCCTAATGGCTGAATTCATGAACTAACCAAAATACACTATATTAAGCCTACCTAATTAAGCCCAATGGCCCATCCA
LG14_39185782	1751061776	2H	92.4699	2	71.9565	morex_contig_2193485	#N/A	#N/A	#N/A	#N/A	T	G	AGCTAAAGCAAACATCTTCCTTTGTGTTAGAATTCTCACTTCTTGACTAATACATGTTCTTTCAAAAAGCTTCAATTGATCTCATCAAAATA
LG11_129829146	1751056491	2H	92.4699	2	73.5127	morex_contig_1650730	#N/A	#N/A	#N/A	#N/A	T	C	AGGATGCCCAGTTGTGCATAATCAAAAATAAATTAAACAAACTCTCCTGGAAAGTCGATTGCTGGAGGGCATCCATGAATTCGGTAGCCATG
LG11_42953290	1751053760	2H	92.4699	2	76.7705	morex_contig_1599243	HVVMRXALLMA0004E01	contig_44462	2	83.31	C	T	GAAATCCTCAACGCCCTCGCTCGTCACCGAATTCAAACCTTCGCCGAGCTGTCAAACCTGGTGCTCAGATATTGCACCATGGAAAGCACTTG
LG11_18515966	1751052799	2H	92.4699	2	73.7252	morex_contig_1589029	#N/A	#N/A	#N/A	#N/A	C	G	CCTTTCTCACCATGAGGAATTCATCCTCCCGGTCCTTTGTGTCTCAGGTGTTAACCTTGGCCATAATGACGTCACCACCAGCCTTAGGCTCC
LG10_142064279	1751051837	2H	92.4699	2	74.0793	morex_contig_1579823	#N/A	#N/A	#N/A	#N/A	G	A	CATTGTGACAAAAGTTTTGTTCACCATGGTGTGGAATTCCTGAAATTCTTTCTATCCTCCTCTCTGTTGAGTTGCATGGCCTTAATATCCAA
LG10_115636050	1751050918	2H	92.4699	2	75.5666	morex_contig_1572257	#N/A	#N/A	#N/A	#N/A	C	A	TAAGATTTCAACATTGAATTCGAAGTCCGAGCAACATATTGCCCCTGTTTATCAATGGCGGGCATTGTAAGGCAGTGAAAGCAAACGAGGCA
LG10_15935519	1751048274	2H	92.4699	#N/A	#N/A	morex_contig_1473281	#N/A	#N/A	#N/A	#N/A	A	T	TCTTGACAAAGGGAAGACTCCAGAATTCATCGGGCGATTTGAGAAGATAAGAGATCACTGGCCTGCATTTGTGGCCTACAAGACATCGGACA
LG06_147928705	1751045055	2H	92.4699	#N/A	#N/A	morex_contig_386960	#N/A	#N/A	#N/A	#N/A	T	C	AAATGGTCGTAATTTAAACAGAAATCACAAATTCAAAAAATGTTCGAATTTTTAAATTTTGTTCACGAATTCAAAAAGTTCGACAACTTCAA
LG06_147928693	1751045053	2H	92.4699	#N/A	#N/A	morex_contig_386960	#N/A	#N/A	#N/A	#N/A	C	T	CGCACATTAAACAAATGGTCGTAATTTAAACAGAAATCACAAATTCAAAAAATGTTCGAATTTTTAAATTTTGTTCACGAATTCAAAAAGTT
LG06_109398864	1751044258	2H	92.4699	2	75.2125	morex_contig_351871	#N/A	#N/A	#N/A	#N/A	C	G	TTATTATTATNNNNNNNNTTATTATTATTATTATGAATTCTGATCTGGAGATCATATGTGGTATATGGATTTGTTAGAGTATCCTCGGGATA
LG05_120756253	1751041147	2H	92.4699	2	74.0793	morex_contig_244665	#N/A	#N/A	#N/A	#N/A	T	C	GCATGCCCTTGGCAAGTTTGGCTTATTCTCTTATCATAAATGCACTGCAACTATTCGCATACTTGCATATAGAATTCCAGGTGGTCTTGTGG
LG05_116988082	1751040995	2H	92.4699	2	76.7705	morex_contig_243759	HVVMRXALLEA0011B14	contig_44462	2	83.31	G	A	ATTTTTACAAGTTTTTTCAAAATTGATGAATTCCTTTTCAATTTAGGTAAACTTTTTTTTCCAATCGCATGAACTATTTTCAAATTTGTGAA
LG05_114500312	1751040942	2H	92.4699	2	74.1501	morex_contig_242141	#N/A	#N/A	#N/A	#N/A	T	C	TTAAGATGTCACCTAATGCGGATTTGATGTTCTTTCTCGGTTTTCGAATTCAATAAAGTCAAGAAGGATTTTTCTTTTCTCAAACTAAATAT
LG05_103637902	1751040673	2H	92.4699	2	72.5921	morex_contig_234635	HVVMRXALLEA0167M24	contig_124	2	79.9	A	G	CATGATATATTTCCACAAGAAAAGAGAATTCTAGGTCTTTAATAATTCATAAACATACGATTCATAGGTGAGATCTAAGTAGTACTACGTTC
LG04_78264403	1751036363	2H	92.4699	2	73.5127	morex_contig_143705	#N/A	#N/A	#N/A	#N/A	G	T	AACTTGAAAAATATATGAATTCTAATTGTACTCTCTTTTTGTAAGATAGTTTGTTGCAAAACATGCGGTCAATTGGTTTTGCCACTCTATTT
LG04_58940278	1751035810	2H	92.4699	2	74.0793	morex_contig_139097	#N/A	#N/A	#N/A	#N/A	C	T	ACTTGTTTAGCGAATTCTGCAAGGGACATTTCAAAACTCCAAATTCGAGATTTCTTTGACTACGGACTTGTGGACATCAAATCAGACATTCG
LG04_58940264	1751035808	2H	92.4699	2	74.0793	morex_contig_139097	#N/A	#N/A	#N/A	#N/A	C	T	CTCACCTTCTTTGTACTTGTTTAGCGAATTCTGCAAGGGACATTTCAAAACTCCAAATTCGAGATTTCTTTGACTACGGACTTGTGGACATC
LG03_121394494	1751033144	2H	92.4699	#N/A	#N/A	morex_contig_112405	#N/A	#N/A	#N/A	#N/A	A	G	CCGGTTCCTCCTCGATGCCTTCTTCCGCGACAACCTCGCATGCCACGCTATCCACGTCGGCGCGGAATTCCGCGCCACGGTTCAAGGCGACA
LG03_88335057	1751032169	2H	92.4699	2	72.9875	morex_contig_101199	HVVMRXALLEA0084I22	contig_500	2	82.75	T	C	ACCGAGGAATTCTAGTACACCAACAAGTATGTTGTCTTCAAATTCGTTGTCGTTGAATGTTAGCAGTTGTCCTAGAATTATTTTTCGGAGTT
LG03_2382932	1751029403	2H	92.4699	2	75.2125	morex_contig_78491	#N/A	#N/A	#N/A	#N/A	T	A	ATAGATGAGCTGACCTAGTCCTTCGAAGCTTGGAGTACACACCATTCCTCGACGCCTTCCTTCTTTCATACGAATTCATCAACTATCCGGAC
LG02_88542215	1751027356	2H	92.4699	2	73.5127	morex_contig_65434	#N/A	#N/A	#N/A	#N/A	C	T	GTGGTAACCAAGTTAGAAGAATTCTTCGCTGATAGTTTGTCATACTAAGGAGAGGAAGGAGTTGCTTACCTATAGAACTAAAGTTGCCTCAT
LG02_55390104	1751026250	2H	92.4699	2	76.7705	morex_contig_59478	HVVMRXALLHB0108H09	contig_44462	2	83.31	G	A	CGTGCGCTGGGGTGATAGCCATGAGCTTTGCCTCCACCGCCTTCACCCCGAGTTCCTCTAGATGAATTCGCGTGGATTCATTCGGCCCCTCG
LG01_129940554	1751023264	2H	92.4699	2	68.272	morex_contig_48372	HVVMRXALLEA0103G05	contig_500	2	82.75	A	G	GAGTTGATTGCACTAGTTCTTGCCAAATGATGAATATGCGTGAAGTTTGTTGGTGAATTCACCCCTCAAGAACTTCTCTAGTTCTTATTATT
LG01_114590051	1751022706	2H	92.4699	2	73.7252	morex_contig_46437	#N/A	#N/A	#N/A	#N/A	A	G	CAAGGTAATGAAACTTGCTGAATTCTACCCCAAGGACATATCAAACATATATTTGCTAAGGCTTGAATTCCAACTTGCTACTGTTATTGATG
LG01_110305960	1751022557	2H	92.4699	2	74.0793	morex_contig_45907	#N/A	#N/A	#N/A	#N/A	C	T	AATGATTCTAACTTCAACTTGGAAGAATTCAGATACTTCTGCTCCGCCCAAGGCTCTCGGGTGGATTACGCGTCCGTCGCGCACCCCCAAAC
LG01_92407007	1751021784	2H	92.4699	2	73.7252	morex_contig_43761	#N/A	#N/A	#N/A	#N/A	T	A	GATAGAAGCTCCTTAATCTAAGTGATCCATTGATCAGTGAAACCTTTAGTGTGAAGAATTCTGATTATTGCCTCATGCTGAATTGAGTCAAA
LG01_79088024	1751021190	2H	92.4699	2	74.0793	morex_contig_42250	HVVMRX83KHA0055C23	contig_500	2	82.75	G	A	CTGCCTCTAGATGAATTCTGCCTCTTCCTTGACACCGTAAAAAAGTTGTAAAAACAACTTTAGCCAACGAAAAAGTACATGCCACATTTTCT
LG01_64818422	1751020633	2H	92.4699	2	74.1501	morex_contig_40644	#N/A	#N/A	#N/A	#N/A	A	T	TGTTATGTTGTGACAGTTGATGAATTCAGCACAACGGTTAGGTCATGTTCGGTTAAACCACCCTTCAAGTGAATTGGAGTGGATTGAAGAGA
LG01_64818406	1751020631	2H	92.4699	2	74.1501	morex_contig_40644	#N/A	#N/A	#N/A	#N/A	G	A	TTATCACGCGCATCCATGTTATGTTGTGACAGTTGATGAATTCAGCACAACGGTTAGGTCATGTTCGGTTAAACCACCCTTCAAGTGAATTG
LG01_64818367	1751020629	2H	92.4699	2	74.1501	morex_contig_40644	#N/A	#N/A	#N/A	#N/A	A	G	TTTTGAGTTCGTGAGAACTTTTGTTTACCTCCTGGTAGATTATCACGCGCATCCATGTTATGTTGTGACAGTTGATGAATTCAGCACAACGG
LG01_5936905	1751018744	2H	92.4699	2	75.5666	morex_contig_6277	#N/A	#N/A	#N/A	#N/A	G	A	TAACTTTAGAATCGGATCCTCTAACATTAAGAAGGGATGTTAGAAAAGCTACAATACCTTAACTTTATTTCTTTGAATTCTAAGGCTAAAAT
LG11_114245846	1751056020	2H	92.4699	2	73.5127	morex_contig_1638520	#N/A	#N/A	#N/A	#N/A	T	C	CAAGCATTCAAACTACTTAGAATTCTAAGAATTCAACATGCAAATTCATCTACACCAGCACCAAGAACATATAATTTTTCAAAATATAAAGC
[truncated: 11,000 more rows]
